# Supplementary material for: Gadoteric Acid and Gadolinium: Exploring Short- and Long-Term Effects on Healthy Animals
Source: J Xenobiot. 2025 Feb 21;15(2):34. doi: 10.3390/jox15020034 (PMC11932278; doi:10.3390/jox15020034)
Supplement: Supplementary file 1 [file jox-15-00034-s001.zip › Table S1.xlsx]

## Sheet: short-term exposure (ste) DEGs
Table S1 - List of all the differentially expressed genes between the control, Gd(III) and DOTA groups after the short-term exposure to the compounds.
gene_id	gene_name	dota_stevsGd_ste_log2FoldChange	dota_stevsGd_ste_padj	dota_stevsctrl_ste_log2FoldChange	dota_stevsctrl_ste_padj	Gd_stevsctrl_ste_padj	Gd_stevsctrl_ste_log2FoldChange
292947	Arfgef3	-0.0814597442950433	0.627648057051323	-0.256752119880402	4.88312670256197e-05	0.00297053376338406	-0.175303429784724
365057	Map3k5	-0.133050075097252	0.280125981326235	0.0780490844962037	0.731033686415138	0.00566687067279313	0.211281206496554
293408	Hbs1l	-0.107757582804405	0.314618646122829	-0.201163265357535	0.00319175703591153	0.315283403167045	-0.0929886179023279
685750	Aldh8a1	-0.069848352948423	0.131055717364467	-0.10791719156664	0.00342630514168655	0.553367228441897	-0.0381372543251048
309368	Lama2	0.424005757131352	0.00459868303257814	0.0300945708544097	0.96848580622672	0.00536197304961205	-0.393658892537901
64032	Ccn2	0.547434489561651	2.60879468415843e-24	0.321098778362634	2.70474622438975e-07	0.00071133280449564	-0.226190815676794
29142	Vnn1	0.171440045666802	0.0235464263497696	0.270046973305106	0.000254950682228024	0.473881741988051	0.098276087902206
29517	Sgk1	0.446995880809861	7.74291613270878e-24	-0.161475266386887	0.00455107037661665	1.00151486061284e-59	-0.608534702229657
24784	Slc9a3	-0.085008896430255	0.298202651759998	0.0879115622453835	0.329527825721486	0.000169660947013989	0.172868835950855
29323	Slc6a18	-0.0966440088411893	0.0144379922876611	-0.0255256262710425	0.844280384135401	0.0813491532538793	0.0709596471997764
102556805	LOC102556805	-0.123937514710045	0.943958445847348	-0.690402691802437	0.0383321420816439	0.0754823305240239	-0.56833231633694
120100089	LOC120100089	-0.018247788134555	0.993129938434682	-0.773329503049223	0.0852798644049326	0.040889906347706	-0.754653598272656
24890	Esr1	0.147198474435891	0.109492672860343	-0.0179485328999956	0.961733691935634	0.0252317335193168	-0.164973101375889
499010	Syne1	-0.16744802750078	0.0478029978260549	-0.324317079336569	2.19637971877945e-07	0.0393120244359975	-0.157030244646974
499016	Tulp4	-0.00313136028947566	0.994367179717009	-0.233618652956392	0.021847869259616	0.00955281619788187	-0.230269393968068
499017	Sytl3	0.014617879817919	0.992837446108214	-0.822451153590721	0.000952588782341405	5.12425449732194e-05	-0.83743564372777
24787	Sod2	-0.0918265986265455	0.125999596687553	-0.108974616934219	0.0431932444960777	0.910787657812468	-0.0172479640749626
308100	Acat2	-0.226010729451942	0.20858651937054	-0.360754868248738	0.0199143468531261	0.666925631170779	-0.135303230550901
25151	Igf2r	-0.0595458821540999	0.237533193449631	0.0358596297171304	0.643708297507468	0.000211279439509411	0.0955538693493138
24904	Slc22a1	0.00649602319358226	0.979150158686284	0.13938074173332	0.000182680684246856	1.20399168123778e-05	0.132717287663187
120093143	LOC120093143	-0.854225017543099	0.000311285407544426	-0.394889223298012	0.449278783525643	0.108724424753073	0.460087018057858
26955	Afdn	0.0314090732666284	0.899136104751611	-0.135625238664409	0.0189101803393848	8.87225095973396e-05	-0.16748459398621
292401	Smoc2	0.719346820158209	0.0198936672093376	0.037504639725512	0.977604102867649	0.0229302920108003	-0.681301938607368
171105	Lnpep	-0.138172745066934	0.16434931042967	-0.184357070699831	0.0226322986630193	0.858836999610237	-0.0459840508345181
292569	Zfp444	0.0313025537410295	0.957707103463537	-0.241457808820317	0.0281667257590149	0.00110574107166091	-0.272580399432401
684270	LOC684270	-0.244954251903075	0.0292197508994962	-0.160767089335819	0.303944763906079	0.727133230302907	0.0839207441442789
116698	Trim28	-0.0599237234558474	0.834354388664586	-0.166452915718513	0.0322342200177564	0.304465389500601	-0.107047996463538
499084	RGD1564801	-0.497192827521548	0.521156894999771	-1.23651460983087	0.000188611064987562	0.0199642818347454	-0.737958632498942
361512	Ehd2	0.207133458107144	0.341721529356954	0.318774227974572	0.0474435158037406	0.792134452090807	0.111636273997002
25728	Apoe	-0.102595317438918	0.0121193541062892	-0.191353605433563	2.01814344887299e-09	0.000704431921668024	-0.0888191722601325
292721	Erf	-0.162933876305968	0.338913263315848	-0.255022268423036	0.0260781248379416	0.524610945723145	-0.0921888749947808
685046	Erich4	-0.249928147057792	0.0314340164606574	-0.210787141063255	0.143205282111876	0.917160588569261	0.0387250202194895
308444	Axl	0.326908895327291	0.0406949881677924	0.196398084933072	0.478456130577798	0.733075527305278	-0.130680435855549
292734	Ltbp4	0.344552090340753	2.51152184310935e-07	0.165337510932382	0.112475088570685	0.0392031051433759	-0.179125649313194
79426	Zfp36	0.432614638578315	5.63116231851329e-17	0.244132594081044	0.000229795027515796	0.00479020034662657	-0.18845846430846
29686	Scn1b	-0.268699650775651	0.038708763087495	-0.314226805178788	0.0225508902189221	0.922712690194871	-0.0457678540832393
292808	Pepd	-0.145270077982272	0.000931708499064249	-0.148695402558701	3.21253516690683e-05	0.988631126585252	-0.00360656427561184
308519	Dpy19l3	-0.172318199328986	0.0110069162814345	-0.0428699844807885	0.857727709395131	0.0754823305240239	0.129327014801692
499133	RGD1562402	0.270204733748302	0.640860360705289	0.651080840516996	0.041754456540067	0.406329078896452	0.381132227741263
100361452	Klk1c4	1.11136356350226	4.86468080935933e-12	2.25595103191404	9.33864309854752e-34	2.78413214947e-06	1.14078021200006
24523	Klk1	0.158037737034843	0.0016234769812811	0.270047059128075	4.80645479272978e-09	0.0320473591093521	0.111969814286767
24594	Klk1b3	0.276382989324033	3.27395732975125e-17	0.371245413275838	6.70692090411017e-29	0.0203053473696849	0.0949043129675801
60575	Napsa	-0.0647992355106736	0.198919546276235	-0.0895344799591407	0.0126318865482044	0.808055107943793	-0.024849831228567
29292	Ftl1	0.129058635460167	0.000130166789180194	0.0835164035345824	0.00398916367717698	0.242172263469327	-0.0459286923427529
24309	Dbp	0.112775387523304	0.192915039466015	1.03871847948772	3.1767863271931e-71	4.51289163912709e-69	0.926131901749889
308589	Sphk2	-0.144373169718694	0.134766190173228	-0.212216348331634	0.00798406425195871	0.676820463705534	-0.0678570395006306
24533	Ldha	-0.104764712924346	0.173447551885523	-0.163684454654771	0.00262090462066738	0.575553572091961	-0.0593594876647777
308602	Tmem86a	-0.044036567606758	0.869995752473294	0.110213323316868	0.311748140855222	0.0173995738884964	0.154324952804049
171563	Nav2	-0.0382165596400329	0.915164049918211	-0.253094788923229	7.41250430302416e-05	0.000116500616703611	-0.214087304051081
308670	LOC308670	-0.56878860690189	0.0479307397237763	-0.378498430260253	0.395955194270816	0.793794399273498	0.191021510585736
361585	Ube3a	-0.0494033952715501	0.89408203190319	0.143151244100307	0.353229501233586	0.0494232294971836	0.192414211832069
25718	Igf1r	-0.142687617586394	0.369241544199855	-0.220816940920056	0.0369609102284267	0.768693320078491	-0.0780825518724357
102553329	LOC102553329	0.365741800706081	0.0478029978260549	0.324991392943711	0.140060854155546	0.960845553371547	-0.0406810668950879
25277	Mfge8	0.212807574494478	0.035196428364831	0.27401441203916	0.00501101935725649	0.845619904236114	0.0612428450335052
81641	Anpep	-0.00649149682564183	0.975251935867702	-0.135367122950593	1.72139911384384e-07	2.86277308918087e-13	-0.128984032317749
293044	Zfp710	0.180904524623594	0.182862473069275	0.331371707864159	0.0048894264434815	0.450350296941058	0.150519154424374
108349447	LOC108349447	0.115599719796347	0.94786013801325	1.3736604212981	0.000119388713603452	0.000511335430291383	1.25686047516358
29547	Homer2	-0.129798713386576	0.363854057307397	-0.208220073083504	0.0478671464413479	0.711632979378639	-0.0783670323970984
293065	Tmc3	-0.0658369615991771	0.866515666320623	0.16392472745892	0.362441086422636	0.0378669524208562	0.229751732234488
116996	Il16	0.719644179557311	0.00647715946034386	0.650689344262587	0.0390666215665954	0.962684218393553	-0.0685369928018312
361601	Abhd17c	-0.0687754441496092	0.472612773032021	-0.124410997244981	0.0294862991183056	0.494506391285625	-0.0559060195102977
85309	Folh1	-0.174949418067626	0.0348722652567879	-0.175343309395808	0.0597111014867031	0.998984213565281	-0.000419541779215609
102549783	LOC102549783	-0.857525467960953	0.000399702518812966	-0.235293701018568	0.795766588861239	0.00579514330717482	0.621825914303272
120099880	LOC120099880	0.472124378864342	0.000256807536847568	0.308732332186913	0.118073489019044	0.645923783945867	-0.163394789482881
361604	Sytl2	0.101728783004177	0.698892789637145	-0.165583265215491	0.290046504190255	0.00655983160428942	-0.267260949477914
293118	Prcp	-0.370641047325974	0.00419751319745254	-0.148163388431041	0.654370555381198	0.171493914484002	0.22275006776688
286758	Aqp11	0.390675686940889	0.00236934011081953	0.095522531045886	0.81690919855414	0.0228950410126589	-0.295320712306695
266714	Myo7a	0.118692676052646	0.227913400849805	-0.0735226004722563	0.632702438612227	0.0025813736883935	-0.192163105630351
308843	Tsku	0.405061156288071	2.65097414139023e-09	-0.0196248716587429	0.96183360067555	4.04828403588521e-12	-0.424758558369667
252900	Dgat2	0.487745793116535	8.77228368645634e-11	0.562936480706684	3.51806409339734e-11	0.832511696411606	0.0748119873241484
29345	Serpinh1	0.213390859173454	0.000119118265751011	0.0305807626694582	0.891124884316615	0.000898869303963043	-0.182595667543605
171049	Folr1	0.0704021122128047	0.160337206130438	0.109727113886953	0.00463527535098325	0.547140002653997	0.0392235475617181
293155	Anapc15	0.173205201557745	0.665660029600862	0.476042698071726	0.00479430858320469	0.116964063135756	0.302854778121226
24440	Hbb	-0.716205694107925	6.85432305606424e-08	-0.0793077518297626	0.809189745153374	6.10015860823085e-37	0.636172917526769
361621	Olfml1	-0.276847702839831	4.48460077873722e-07	-0.640969808367689	1.62536869670878e-39	3.88570456488309e-19	-0.363386081447295
293418	Rpl27a	0.0922011235960132	0.173588796328397	0.11543004910252	0.03690567609691	0.904432860979917	0.0229675628217244
361625	Nrip3	-0.919792442527251	0.000248400195793682	0.10350579744625	0.946483377150446	3.05362719071243e-05	1.02341000065617
29657	Arntl	-0.142434845510356	0.741040775165439	-0.991614586333737	1.00891986400976e-20	6.70079155596141e-19	-0.849144305400291
24763	Acsm3	0.00806903815314868	0.985073288237473	0.211648046996426	0.00289304063348805	0.000522745534181596	0.203616954083797
117024	Crym	-0.161224769102152	0.00131558793721076	-0.0654674904520405	0.502228702177601	0.0631202629777631	0.0963194009320202
25084	Il4r	-0.00182446652885739	0.995781530558399	-0.203793818378036	0.00123162755136229	0.000257159571894187	-0.20231836088774
293504	Qprt	-0.058842628732458	0.783096930828466	0.090769218432332	0.513487110095001	0.0393556381852923	0.149673725847628
499270	Prss53	-0.190351581637231	0.732700104642641	-0.470856370772411	0.0357645295453297	0.299368700011513	-0.279855908232334
317385	Fus	-0.154782887932838	0.0389789665852105	-0.0200469241523588	0.948038438839763	0.0725031086763857	0.13491085239856
25021	Itgam	1.09672681069188	0.0436728565677954	1.32834352084459	0.0199143468531261	1.0	0.233393680865058
64522	Slc5a2	-0.0955711379122156	0.758136466155247	-0.157103582911275	0.00294466191890435	0.82895144156272	-0.0617030839491598
361659	Plekha1	-0.0915521548382527	0.45298809743567	-0.242198172749115	0.000334650955223272	0.0299583175670398	-0.150683650087797
65164	Htra1	0.166608494195084	0.043878340184909	8.2081962863166e-05	0.999500913513837	0.0195062956931568	-0.166795415678545
293538	Hmx2	-0.31521673088944	0.257298992762857	0.141979125250193	0.828896193907867	0.0136393844590059	0.457645388539691
64313	Oat	-0.265879442988265	5.54230237895481e-26	0.00234468536544535	0.988953675294681	5.22956321880339e-42	0.268232078561201
361663	Lhpp	-0.200325299194262	0.0472976404714911	-0.0362555928331818	0.924770316395594	0.111353901468878	0.163578646762391
102551963	LOC102551963	0.574292417837151	0.058241162451	0.850942077932472	0.00315965500624361	0.671414227713036	0.27734476191243
120099953	LOC120099953	0.912307457032131	0.0235464263497696	0.584051612241245	0.309975550804915	0.783791972620478	-0.327556550846566
293618	Ifitm1	0.443184337799411	0.00829526207126817	0.370152225940352	0.0812553543309091	0.922712690194871	-0.0722333092414857
361674	Eps8l2	-0.0418160536314336	0.80360188078909	-0.179828589103305	9.60349237266243e-05	0.000970543660292293	-0.137809965280525
64191	Dhcr7	-0.225766894653572	0.0329753067290886	-0.361420942327136	7.2555466840905e-05	0.314725308597556	-0.136084217774915
171093	Shank2	-0.114100239218535	0.406126949328689	-0.199535881972633	0.0282164477486888	0.584875193728361	-0.0854363486489961
58919	Ccnd1	0.0454210576180858	0.719063791971413	0.191883101964853	4.95334283601816e-06	0.000103572534625339	0.146431965175796
25757	Cpt1a	-0.0429436993007138	0.75177028399269	0.233946514605265	1.60302999349313e-08	2.67653787097802e-18	0.276851624032831
293653	Acy3	-0.114383825546495	0.000554090039210435	-0.070448863588016	0.100445190907398	0.305246669066231	0.0437660630576105
24426	Gstp1	0.336191121101935	8.11047891541646e-13	0.0428428101084464	0.680403149378221	0.000149387577813666	-0.292441209058326
25104	Pc	-0.0178810228113138	0.911071717809244	0.0681205178310874	0.156671442948556	0.00492004205717976	0.0859235855888546
29211	Sptbn2	-0.226799708647858	0.005316560619317	-0.0315670365770715	0.941353326611698	0.0409553953721611	0.195593682954329
293692	Ehd1	0.0207705257241274	0.931179764479443	-0.0974047482286759	0.0752548561809581	0.00281365608457844	-0.117932481376724
365398	Slc22a12	-0.175872595160503	2.04769277262574e-10	-0.164030411067346	2.62797582677584e-08	0.924080374267279	0.0116048075829167
499308	Flrt1	-0.150062023632066	0.448001289574007	-0.278251659044572	0.0159394775843127	0.49891279593982	-0.128037585581813
286961	Slc22a24	-0.200904466967913	0.0255111423892099	0.0440378785353379	0.894769315278742	0.00063567742731304	0.244739433668926
83500	Slc22a8	-0.0357689611456545	0.752095388758036	0.0512292574454666	0.439335100487799	0.00100661610989816	0.0873535713196182
293719	Ubxn1	-0.0475961613016127	0.859157258361444	0.120408425495747	0.265577243122234	0.0043275904283637	0.167858432374192
120097433	LOC120097433	1.34426184098857	0.0178077797791885	0.623297720516359	0.551387234125899	1.0	-0.724728407988803
25319	Fth1	-0.0966404989042886	9.98058708708038e-05	-0.0369967856738405	0.403788638601071	0.000159781379922287	0.0595036571891538
84575	Fads1	-0.0978922648777773	0.313713777292803	-0.288487639449765	6.86841420830154e-09	5.41108155335247e-05	-0.190985382526155
361730	Tkfc	-0.0531622893433052	0.56809780159298	-0.131172175449529	0.00210312958966395	0.0601692047749164	-0.0778277998863419
100910973	LOC100910973	0.336891554598586	0.00188626522844096	0.0390737388687787	0.932219793395834	0.00828750930466593	-0.297856425097976
293774	Dtx4	-0.0330346365762573	0.971728694223385	-0.488386073720701	0.000421632525073863	0.000344393286976851	-0.455825908489619
293779	Glyat	0.0191814091340494	0.93230278272709	0.0985377495284038	0.0231228395123577	0.000386300024970112	0.0788750971124738
171179	Glyatl2	-0.0330799191798438	0.880268071630061	0.0816341852147588	0.375845457821292	0.0393556381852923	0.114625385675406
293820	Psat1	-0.0514404877412665	0.632572784974919	-0.107232274030554	0.0233732354383797	0.399529816913337	-0.0556552578978043
25380	Anxa1	0.215015226465333	0.019507344190348	0.193707254027828	0.0982443795289863	0.960637746092223	-0.0214598150937858
24188	Aldh1a1	0.00935455287808387	0.9667080515181	0.0901736743211418	0.0251511881961027	0.00940449773863782	0.0809474924837366
117560	Klf9	0.0444858835467282	0.900767791687826	0.211839329017919	0.00836186264993654	0.0494232294971836	0.167454331083766
361744	Tmem252	-0.0908911108030645	0.227671969945463	0.306527669893214	8.59458012970986e-11	2.3239079744059e-26	0.397156165004842
309429	Kank1	-0.0721388477604786	0.630188985158731	-0.217750113444496	0.000503448161911207	0.0150003750671372	-0.145704995413385
680671	Glis3	0.0273470178698885	0.94645058460707	-0.221556638532349	0.00124621646703615	2.42665097565053e-05	-0.249012487114074
25550	Slc1a1	0.192707122336311	0.00193853056553749	0.00961395783618155	0.97477376993776	0.000738698797763282	-0.18249105729198
373544	Ermp1	-0.0264519573967383	0.932605001066877	-0.136613084414991	0.0393220684564829	0.0569035744588162	-0.109824180112741
361749	Il33	0.0509400632427705	0.739561183000977	0.202802559699956	0.000334634496163561	0.0017403288693676	0.151763370604157
309312	Gldc	0.0342329570503162	0.911071717809244	-0.169424682830379	0.0201876148395317	0.000211279439509411	-0.203672656739393
170912	A1cf	-0.117930585757328	0.523934161313462	-0.299831886039848	0.000952588782341405	0.0632579681162204	-0.182041225902747
171304	Kif11	0.0271962115551951	0.949279605804551	0.301146767714433	3.97713586521867e-05	4.24191327513679e-05	0.273966150150738
25703	Rbp4	-1.02549196668136	3.43864155827872e-27	-0.967148321921829	2.66432755427525e-20	0.877709933468634	0.0586803583705438
29277	Cyp2c11	0.210434737081573	0.109133040236422	-0.00187317474502984	0.99585862287994	0.0472194880738958	-0.212634911465715
499353	Cyp2c24	-0.342425526283235	0.0180045857053073	-0.0555062800195896	0.931208779343494	0.0551378994008533	0.287023203665777
293949	Hoga1	-0.102211171327415	0.0142829028181533	-0.0502476858604283	0.484666141075507	0.232304838186616	0.0516565161900976
83792	Scd2	0.0278029135931322	0.929656668467808	-0.310292966431734	5.15942534070352e-11	7.39237668315808e-16	-0.338505726895251
171069	Atp5mk	-0.150850494771706	0.0498064492725853	-0.082008609022997	0.599992719247943	0.584876518712944	0.0688441941050733
294027	Col17a1	-0.0128365065026447	0.989998386700367	0.629544890313508	0.000748962883142114	0.000199080900947055	0.641584305810753
114846	Gsto1	0.083179010202897	0.417298114455201	0.258175229008105	1.45553775314438e-06	0.00111270956940131	0.175085834813749
309465	Gsto2	0.100966017803091	0.923308566609585	0.571255662890788	0.0400230987326767	0.0922628968429706	0.469711490815373
309533	Sorcs1	0.207069326269302	0.403361248079313	-0.145846073812783	0.680121562162425	0.0157645078523338	-0.352828475524986
25701	Mxi1	-0.181454077385523	0.0100562464035238	-0.0465137999246429	0.836865765379616	0.0336621078107071	0.135342317519448
29653	Gpam	-0.112057017296502	0.550418619535885	-0.331318615996983	8.89581587740468e-06	0.00575795965249474	-0.219465124333989
307997	Hspa12a	-0.0805014601691998	0.652270359913845	-0.321072414953117	9.26989057276253e-07	5.03727627745892e-05	-0.240728198472457
100362255	Adgrv1	-0.294465014236138	0.000988264854866914	-0.0588205250134364	0.871830988293758	0.0141686075876548	0.235438842166266
683593	Jmy	-0.166108955568943	0.0369298925429545	-0.149840537934881	0.116597431501078	0.960845553371547	0.0162101898384669
81508	Bhmt	-0.305696036481004	1.36140028819806e-06	-0.31821188706165	8.8730306832916e-07	0.974999251180761	-0.0127479973985056
365652	Cert1	0.013623742756768	0.975286638583281	0.177480479069122	0.0183379117009059	0.018578737187102	0.16364579188675
25675	Hmgcr	-0.211141766571784	0.0871617208100894	-0.306058768680861	0.00295072842297335	0.647323206484486	-0.0952830665444198
294680	Btf3	0.049251312863536	0.742993966070074	0.134930388879442	0.0233529388755483	0.191451922141511	0.0854229295780169
191568	Naip6	1.12083122584502	0.0479307397237763	0.913164219949497	0.230920580100023	1.0	-0.21117809148283
25513	Pik3r1	-0.0334707873871179	0.931676207733712	-0.164832755926209	0.0483700688334983	0.121609372231021	-0.130943486535918
24627	Pde4d	-0.180152498000559	0.110222741777546	0.0611279731486051	0.851678074670963	0.00265270018880697	0.241254541233768
25205	Il6st	0.092250132527035	0.325841838213937	-0.058577066694893	0.63468376860691	0.00305845028482647	-0.150791138251336
64536	Esm1	0.0734228910060915	0.893767828522455	-0.301287722179373	0.0411991143882696	0.000717998599058854	-0.374609372247624
29637	Hmgcs1	0.00361956047944787	0.994367179717009	-0.279327126876073	0.0230082423476067	0.00906250199147992	-0.283104067176103
29360	Selenop	-0.104382780600228	0.000309448029340677	-0.0976336302034516	0.000204337906656281	0.938840082620622	0.00663619764161105
25235	Ghr	-0.0742992867159231	0.398654750572833	-0.139270317410113	0.0107426814290958	0.348688027088599	-0.0648044730255356
690163	Oxct1	-0.0664067002626863	0.0763507914987309	-0.108405975809242	8.56575867661195e-05	0.187640600270804	-0.0418450571145663
117517	C7	0.47739219609985	8.03465623854784e-37	0.473242055152662	6.37105650399916e-29	0.989240046671449	-0.00417080493241701
79128	Dab2	0.0942699269112093	0.0292197508994962	0.0653789339009913	0.22374108906015	0.55594007923022	-0.0287926037311083
310132	Osmr	0.54488131408438	0.0478029978260549	0.448278262413258	0.180330495665457	0.930147555976456	-0.0976054205664931
81680	Lifr	-0.138987728331173	0.0050370016217974	-0.455160397951153	3.03160081004563e-33	1.26660956684463e-22	-0.315938160810222
294797	Il7r	0.673660717792894	0.289801610408592	0.968796595846467	0.0435677526200405	0.870491482233453	0.291984570124707
24684	Prlr	-0.170976019444132	0.00023493579306632	-0.0709929465745075	0.459768671973726	0.036864585297033	0.100163354584563
83784	Agxt2	0.126153441054961	6.72670472812262e-06	0.122119381589476	1.01520866745602e-05	0.978516417259853	-0.00435699231415411
294806	C1qtnf3	-0.106971812159508	0.566036779468351	-0.346705817656025	6.37511390227674e-06	0.00158161787080686	-0.239439587677702
294809	Adamts12	0.706084762798414	0.0187287929232408	0.321216927489723	0.612280825970075	0.524610945723145	-0.38707543759576
65034	Pdzd2	-0.0694351417418827	0.732700104642641	-0.168463932581292	0.0345327788651206	0.332155800152598	-0.0993271512661647
619558	Retreg1	0.157490752840552	0.0955930780209975	0.0063572871861753	0.987264885290494	0.00751147391662927	-0.150672708783209
310190	Otulinl	0.515432956851244	0.166109903565845	0.80210032800861	0.0139876159920115	0.697749165167564	0.285653049365633
294881	Slc7a12	-0.444660732836753	3.16744198520184e-16	-0.142816150438381	0.155089623042616	1.85107734649556e-08	0.301546294035328
688389	LOC688389	-0.117492319363243	0.000151786508677528	0.0322342733035075	0.698852008728447	2.09918620637711e-14	0.149387066590568
140868	Fabp5	-0.178972591627122	0.689664849130679	0.307220900886764	0.300948990311041	0.00471196492086874	0.486052063560718
24268	Cp	0.620495876318367	7.91513594775944e-17	0.599340544157115	4.7994286750689e-14	0.966315827617633	-0.0213828052997824
246775	Tnfsf10	0.0808955579046423	0.865774990632158	-0.225805137816482	0.106569538431026	0.00394797650087549	-0.30756048101649
25096	Pld1	-0.145973565320751	0.111856222803296	0.0444507297733547	0.865049730362683	0.00672491680787899	0.190567396504369
25351	Slc2a2	-0.113030959716585	0.12790795408003	0.0130825323720649	0.967031165683521	0.0398468544552359	0.126006178633912
114208	Skil	-0.0543020943002677	0.775940720704737	-0.26106013669698	2.84012066247629e-06	3.10515783560602e-05	-0.206976632060248
361930	Bbs7	-0.112065742810546	0.764141638321206	0.177706891756546	0.444145532082876	0.0393120244359975	0.289744725334513
294978	RGD1307100	-0.161796710269329	0.0311322904559907	-0.21405017044112	0.00279292986337234	0.795049957142818	-0.0521561173912161
310448	Igsf10	0.617288992386912	0.00865818610782251	0.126043460911998	0.87210716297045	0.0820949906067578	-0.491419826306564
24590	Mme	-0.0351544527321317	0.812751958409633	0.0579430149706102	0.471899178315466	0.0166678617858639	0.0929883991472096
81784	Ssr3	-0.106029680347821	0.320916831714587	-0.176197109753059	0.0217664812501733	0.629339300808111	-0.0701820376116121
310486	Rarres1	-0.361595457776784	0.0498196438545113	-0.651390849654912	1.45553775314438e-06	0.042957441720583	-0.287149009074656
361957	Mfsd1	-0.217256403215095	2.1919905753769e-05	-0.280062240829358	1.14752797203172e-08	0.485569265979702	-0.0625264485725777
100362176	LOC100362176	-0.248681238938516	0.253338666798914	-0.718334107722951	6.36581761603784e-10	3.10515783560602e-05	-0.470610036404836
310538	Fnip2	0.134562653601272	0.00257151711311608	0.101963216413583	0.0849111235884461	0.81080564393493	-0.0324815212912357
310552	Sfrp2	-0.184844612859279	0.494883905378767	-0.424892614221376	0.00384801978134329	0.183577777121221	-0.240117120091839
29288	Rps3a	0.0913465289821029	0.0398490792491748	0.0494602923474494	0.511522609693605	0.55594007923022	-0.0418910617997199
24651	Pklr	-0.31429176631937	3.44468889375488e-05	-0.340310930005739	6.01740461801327e-06	0.934773375943184	-0.025175552927644
310614	Gatad2b	0.0175689316486907	0.981563705273827	-0.226474259991655	0.0965690002111777	0.0294108579194448	-0.24303496768738
310655	Cgn	-0.0289752514775371	0.966137590008074	-0.340994855665716	0.000206611575117941	0.000149387577813666	-0.311235688905307
100363268	LOC100363268	0.655726855704888	8.74785758615497e-08	0.451399340178238	0.00259689594496672	0.484904386852867	-0.204642819700334
103689947	LOC103689947	0.164475260002016	0.00064358743849768	0.0774497332836445	0.367951134742215	0.161668260890644	-0.0873316052888138
310663	Tnfaip8l2	1.01253080398765	0.00168905755153093	0.753598537689354	0.0666482964982398	0.846412143256221	-0.260651604831494
50654	Ctss	0.32870997859469	0.00623204833376391	0.0451100792769214	0.930190373939375	0.0324510832804928	-0.283404742872159
60430	Mcl1	0.114190140080354	0.0854853216206901	-0.000365001027460948	0.998503831677738	0.0405783169814017	-0.114575546636373
310670	Adamtsl4	0.282245188775426	0.226731733247124	0.390620923540643	0.0380645146601435	0.877709933468634	0.10748695025994
116662	Ecm1	0.357486879365391	0.00940652175753865	0.223144595698394	0.284364835456874	0.680938453090595	-0.134408320306294
365871	Ciart	0.550602502474315	0.483301242635372	1.82252090192842	9.60349237266243e-05	0.0301850324961339	1.28055160721182
24450	Hmgcs2	0.179145474421706	0.13650565298276	0.229026489690228	0.0171124485392919	0.896732468873524	0.0500580772407037
84029	Hao2	-0.0277410132684709	0.761888301277161	0.0365141921348571	0.493261890270209	5.94501222261047e-06	0.0641915803254992
24211	Atp1a1	-0.06291005307187	0.0252048512577929	-0.0954307743931592	1.23338523375837e-05	0.100250540716534	-0.0326279268509479
25027	Slc16a1	0.0356384806317475	0.889445258161819	-0.627127488966559	1.01926448209741e-51	4.12677275516357e-79	-0.663219438502823
362013	Ahcyl1	-0.142323462898422	0.00295803644114511	-0.0773135451533836	0.358995736739188	0.381722099860398	0.0650268863931931
499689	Gstm4	0.272667512521249	0.0369298925429545	0.173579986155785	0.469527960481568	0.807803448936211	-0.0995354965719168
83465	Celsr2	-0.0018752571843338	0.994367179717009	-0.340236935515007	6.66538839867199e-14	5.38985241507311e-17	-0.33832023039348
362029	Agl	-0.183004829222036	0.0304422325937355	0.0153590323188617	0.970967724668025	0.0153171539053323	0.198330660217596
29739	Gclm	-0.0586567322319339	0.214808096564041	-0.100865800839705	0.000145758067525306	0.272609009353463	-0.0425112784280257
64017	Enpep	0.0689049657337299	0.370703172319851	-0.0435023495353195	0.708488395761237	0.000558555978045434	-0.112223140715994
25313	Egf	-0.0283467593417711	0.727621623249245	0.0267222438346095	0.711734822757855	0.0153793793247515	0.0549871269924835
362039	Pla2g12a	-0.160638592844338	0.410107578172314	0.223191065606959	0.20042053362477	0.000232399959639055	0.383695685157072
687071	Etnppl	-0.249768406643882	3.72325673569008e-06	-0.0144780120593785	0.962766714812884	1.19194293602377e-06	0.235670136470846
113965	Hadh	0.10561305754402	0.023573690182301	0.161527839353345	1.14074241967437e-05	0.402054954708863	0.0560661074082735
310849	Sgms2	-0.140716285925379	0.0188105992479271	0.213434800372209	0.000252837321983388	1.04559727725985e-16	0.354115532311781
686753	Npnt	-0.0545126074587376	0.651328039957426	-0.250566318966246	2.83007490838864e-09	9.10758572640791e-09	-0.195861319725542
100363484	Ddit4l	0.466734865451949	0.400265365176574	-0.648665676118047	0.0333455726462595	2.70190066385039e-06	-1.11225087671709
83476	Ccn1	0.644703310622469	4.3121180595751e-23	0.0561339402050693	0.836606291568902	1.6071485386524e-22	-0.588927813158073
64157	Ddah1	0.0288912265996689	0.783096930828466	-0.0362857190610904	0.601372232939399	0.017599784304468	-0.0649494197210211
66025	Lpar3	0.0833043454663152	0.732903462114521	0.329336542310532	0.00043584445371917	0.00917251608857839	0.245934672291424
64124	Adgrl4	0.185329366007356	0.213670074668708	0.334950834003556	0.0036262626622471	0.444813857279583	0.149720840476336
24929	Ptger3	0.0495421544655626	0.845236772247481	-0.137758056328672	0.119787070332742	0.0019484670099347	-0.187220287802429
24962	Cth	-0.162294293636441	0.00016587164257644	-0.0243432476923344	0.879649727119933	0.000211279439509411	0.137703304271652
25526	Ptgds	-0.00551792079442213	0.990100471370834	-0.212336323261291	0.00756280109437421	0.00168650568969241	-0.206907204669412
114123	Sardh	-0.198548583353616	0.000398439772038266	-0.0835760558507739	0.493261890270209	0.0666232822238766	0.114719034411653
25271	Rxra	-0.0325161473345346	0.896916695257321	-0.135827609093087	0.0447169157855558	0.0928897140367662	-0.103215473109617
296621	Phyhd1	0.015954973167785	0.957647155196641	0.136558248013971	0.0191984778009717	0.00925289830902756	0.120531209079344
311862	Lamc3	0.3893011325722	0.000501475600436486	0.317113904786728	0.0136489073261474	0.878377671451756	-0.0722845605119131
246771	Slc25a25	0.304714964418924	6.64327145677813e-06	-0.167645647663823	0.0867247535268035	1.24702391715969e-15	-0.47226185851531
687750	Fam102a	0.0961387519455652	0.528887091903453	0.225192561035707	0.00255362722620671	0.200177751207856	0.129154168226067
497010	Eng	0.259963671194551	1.6157543659402e-05	0.207626027885313	0.00163568675587701	0.80857619713445	-0.0520720981504963
499782	Rpl12	-0.17176791932	0.0132623147262591	-0.174032865920351	0.0217664812501733	0.996443105788389	-0.00221764511131135
25617	Hspa5	-0.0378555851077801	0.721018583830644	-0.150713184605809	6.18149337911123e-06	5.58458083051045e-05	-0.112940895531835
296655	Stom	0.103412067568361	0.483301242635372	0.208504942050009	0.0183188555413632	0.406058666789926	0.105029885143841
246766	Ggta1	0.100313210140327	0.254229522911811	0.189361347341739	0.00243932541106048	0.293448796351395	0.0889884720994392
296658	Ndufa8	-0.108914851256029	0.496094228983144	-0.200834681235475	0.0388053707765496	0.475477248888303	-0.0922251766044471
311024	Kif5c	0.0465229098022784	0.94786013801325	0.447499037384073	0.000817094740664304	0.00148102161223592	0.401405675040374
25062	Gpd2	-0.328416355193193	0.097972361542661	0.0842784431850102	0.892914926155696	0.00853023099645257	0.412118417272093
311047	Cytip	-0.165058292740415	0.623455383000839	-0.356845300644602	0.0200103456084892	0.279376605844996	-0.192920232873843
366057	Gapdh-ps1	-3.06012933782837	1.91093684486319e-06	0.360981530484344	1.0	1.0	3.42592788138915
311055	Tanc1	-0.0833023996690039	0.384564403078666	-0.21358379839066	5.35011289059542e-05	0.0170586315284639	-0.130139523177924
25253	Dpp4	-0.0942567310529778	0.0125636518343939	-0.0495989453339911	0.356835832755556	0.220966559570278	0.0443848493191521
366061	Galnt3	0.140272557135458	0.65037298761585	-0.256562369804281	0.0721447346372874	0.000202695802612978	-0.396242570120835
295654	Ttc21b	0.0785485509770045	0.589620745277594	0.32119930507985	1.36520582489732e-08	5.15886971587505e-06	0.242529102500236
29216	Lrp2	-0.042413641659699	0.456426517679206	-0.180979954279087	4.73020264149225e-15	6.88158014459389e-15	-0.13854366354265
114517	Itga6	-0.0352840395552462	0.802815522241656	-0.311660333966108	1.07808854908308e-19	4.26374039895451e-22	-0.276332783346183
311731	Scrn3	-0.0888814255841444	0.80360188078909	0.167828320386008	0.375845457821292	0.021960553030504	0.256704997229387
117538	Wipf1	0.200845928378086	0.308357345533396	-0.070900021079359	0.868392706188012	0.0393556381852923	-0.271464857900115
114630	Atp5mc3	-0.134800026288148	0.00401249471876221	-0.107502472521345	0.0243544483514122	0.820355998460062	0.0271129415578409
362152	Hnrnpa3	-0.164658361002033	0.00546218108876949	-0.0813767285215377	0.362441086422636	0.205824060659901	0.0835114314305398
311134	Ccdc141	-0.0688743720442833	0.76077316823389	-0.300208630950339	6.71844188228261e-06	9.34113542212225e-05	-0.231691268550325
296456	Itgav	-0.152273802784459	0.0402156159450479	-0.028825004872127	0.922053902168512	0.0886932848161431	0.123499514939882
25029	Calcrl	0.348720604627033	0.0118681237923092	0.328120637889775	0.0395607461120523	0.979344638265501	-0.0208893503837088
170917	Cry2	-0.0748471789044354	0.877440779486419	0.253202636854906	0.0877311173806601	0.00215428893543569	0.327625193497149
24248	Cat	-0.0705621850004953	0.163990520865617	-0.103591186842002	0.00175963185784966	0.444813857279583	-0.0334395571738645
362173	Caprin1	0.0880308690216625	0.27268468161878	-0.00940547372003866	0.968994168819585	0.0301190587393742	-0.0974414349096061
83617	Hipk3	-0.108787959009114	0.307988006350069	-0.251741249269362	3.67698041540968e-05	0.0128973391515762	-0.142584412787993
691309	LOC691309	-0.318700293528226	0.109133040236422	0.0123889368728506	0.988953675294681	0.0406520403971714	0.330927442623215
362188	Slc5a12	-0.0483204335874278	0.634959273610813	-0.156277508486839	5.58181629642632e-05	0.000562950169040257	-0.108031455454647
50566	Grem1	-0.240132225389364	0.182396050362681	-0.410696132548782	0.0031335402377121	0.40172415987679	-0.170658489746916
81660	Gatm	-0.0696415260013115	0.0180411870302209	-0.369373802399314	7.60815901903235e-76	3.95301427793527e-77	-0.299859975863266
25065	Slc12a1	-0.185604871035925	4.45412206330386e-14	-0.126643808926953	6.22396689825532e-05	0.0767020689910415	0.0589709464118993
83727	Fbn1	0.342792142521916	0.027891145965297	0.151319157681148	0.654904760416965	0.438295463190002	-0.191503732904019
311401	Sppl2a	0.323685984524308	0.000412330160306469	0.12288286681317	0.589264463302969	0.0916999040453339	-0.200897887080349
116599	Blvra	0.103887265382136	0.254229522911811	0.162379992791637	0.0333455726462595	0.724954937509445	0.0586080423238258
296131	Fahd2a	-0.144394069379928	0.0410319587792428	-0.146023976326377	0.0398688426038471	0.997469042416718	-0.00190748292481689
25263	Mal	-0.187746612654066	0.000138789007085733	-0.0779956277294944	0.467552128852686	0.0551378994008533	0.109540293376445
311437	Rassf2	-0.140399618023345	0.404974093972061	0.120098356669968	0.551382016430861	0.00332559126221975	0.260148615207775
120101677	LOC120101677	-0.509407870816702	0.120084705189574	-0.986665339444385	2.86081792681993e-05	0.0600975175534613	-0.477603134524468
29146	Jag1	-0.375308627783681	1.77639460132001e-05	-0.184054098547587	0.213101471381652	0.0851034251331247	0.191283650240227
296199	Snx5	-0.0848710319628788	0.456361231032402	0.0745928310679498	0.566023122957852	0.0031238983520012	0.15909012698714
311494	Rin2	0.140617899466684	0.0396237159505226	0.0608394797967071	0.738780421552662	0.479114459143782	-0.0798934519542289
83580	Thbd	0.184761958546264	0.445777078217201	0.421168314005722	0.0019081664253451	0.152261533144991	0.236349855028535
25307	Cst3	0.217269203033172	6.87532315585303e-07	0.178083121833661	0.000239087931252657	0.799844239832463	-0.0393030272716884
689130	LOC689130	-0.199858359089577	0.0292197508994962	-0.138939191669694	0.237021506735057	0.745825248901242	0.0621057256696401
366227	Apmap	-0.109734233376029	0.00360174815841667	-0.0524078584235235	0.470700235128133	0.230565152331092	0.0573552301569203
296259	Acss1	-0.112382880581561	0.00843161773842949	3.24943498139349e-05	0.999500913513837	0.00051410293955375	0.112538032175425
362242	Snta1	0.037945443639237	0.904551637860874	-0.197730471460592	0.00167601777348038	6.45269862994362e-08	-0.236762638665668
103691939	LOC103691939	0.177032064131403	8.95534733468651e-06	0.209011120943947	5.85327562563584e-07	0.832767092517337	0.0319111648985583
29443	Ahcy	-0.0983384984521906	0.160125148773619	-0.139735086021776	0.0084571419304324	0.732134810863773	-0.0412637931077944
311569	Acss2	-0.0850963954125881	0.0498196438545113	-0.135502735898322	0.000108554211561303	0.297457500904516	-0.0506786315117964
25458	Gss	-0.158724864950434	0.000776869677934153	-0.0774386547806253	0.261694285355621	0.103077101609779	0.0804526906938051
296313	Myl9	0.345027364136113	0.0219962251555608	0.208850196462253	0.379545061264094	0.695345796839557	-0.136241470768639
56083	Tgm2	0.148442860948143	0.000139461926889428	-0.0448490581868339	0.590835415278092	1.80402315134677e-10	-0.193012913937253
680616	Ppp1r16b	0.0432116192128797	0.806767437514364	0.456462316325576	6.39209896275437e-23	5.52832668273698e-27	0.413241962764798
311604	Zhx3	0.0825096291681711	0.483301242635372	0.263117828472693	2.26643786181984e-06	0.00111270956940131	0.180757204711607
25735	Hnf4a	-0.0917214300548383	0.00868732054164988	0.0439897114143531	0.44272773977477	1.35275245590219e-09	0.136030440010063
24771	Sdc4	-0.103901411574597	0.0273075152779663	-0.198975821178041	1.87374576744828e-07	0.0109736118568383	-0.0947858282805798
296371	Pltp	0.280847925945984	0.0293297391021152	0.183754677954699	0.35823509471674	0.768693320078491	-0.0973450337033839
311647	Prex1	0.447723296906159	0.00106115334180686	0.293170232306996	0.152737600821855	0.661024357432649	-0.154834793349567
25279	Cyp24a1	0.551208431880102	4.53422691266825e-23	1.20516628752845	2.32718509806886e-86	8.96823794043508e-24	0.653649453656074
362282	Pck1	-0.101257080970983	1.4043357163508e-05	-0.111126603344863	9.9897334884499e-08	0.890404502736492	-0.0100464532494959
311676	Pmepa1	0.0335390787095419	0.961909833288361	-0.316911032899719	0.00353732400071155	6.25138764207582e-05	-0.350119468319579
60431	Vapb	-0.110590006310471	0.268210812907557	-0.17147850574499	0.0225896529490452	0.670108954636478	-0.0609082722487517
499949	Apcdd1l	-0.0160187883366782	0.989400008309502	-0.458996206732189	0.0407028230440214	0.0163604431313812	-0.441805334580782
245958	Atp5f1e	-0.143051644663935	0.0255111423892099	-0.112029506106636	0.112475088570685	0.886497315595959	0.0305451456548032
81775	Rps21	-0.154333904609627	0.131780807583918	0.100126113976069	0.685586466466802	0.00325839255459077	0.254726258101077
366277	Polr3k	-0.490783109935608	1.2439991424263e-05	-0.217963618593105	0.359457919522446	0.0336621078107071	0.272438333696357
64194	Insig1	-0.133375757561458	0.54248593710232	-0.335222079692534	0.00056272132473736	0.0420877436448319	-0.202892669002426
100363537	LOC100363537	-0.724340403270191	0.630188985158731	0.981314651321999	0.392544098190181	0.000159017063442684	1.70493623788847
311952	Galnt11	-0.0477715457945367	0.630591008916501	-0.162618882532781	1.08551360424567e-05	0.000397505838103652	-0.115159813994623
311956	Wdr86	-0.511172669065905	0.6670563661335	-1.3815208549237	0.000670958775972255	0.0223351698843209	-0.871074687454301
24446	Hgf	0.437167722837643	0.00699308527256921	0.472416972351971	0.0109100931140057	0.972114102321822	0.0364501135999156
24646	Abcb1b	-0.160569436385883	0.758004097518909	0.70664289665047	0.000864246410409562	6.29917177168413e-07	0.865800637656302
499991	Steap4	0.353754401623372	0.00707423963362433	0.43788747253052	0.000574591435207668	0.877161679748512	0.0839800142637176
25427	Cyp51	-0.195989678935546	0.398654750572833	-0.359762318643941	0.00966782262997595	0.290111861675059	-0.162851087147652
84352	Col1a2	0.483365001780205	2.28220719625087e-12	0.25185625108215	0.00696390709070959	0.0120392844665176	-0.231549706535886
29426	Rps4x-ps9	0.157613110941721	0.156916169505687	0.210110683174595	0.0126713611925113	0.868162159906019	0.0523928323396512
312192	Ahcyl2	-0.126314499241708	0.00172026040990161	-0.259731886317881	1.32333616817151e-14	1.11008333710914e-05	-0.133224382663955
120102485	LOC120102485	0.569227005806645	0.00194303691444454	0.627990281463288	0.000686723341896743	0.95027682674855	0.0579771513879403
24192	Akr1b1	-0.128787581655604	0.759878118066526	0.191138846172692	0.529572300961491	0.0405783169814017	0.319849471465836
286921	Akr1b8	0.295745416785224	0.000256807536847568	0.557301820228806	3.25634483482101e-12	0.00267623119788082	0.261358574289049
296972	Akr1b10	-0.219274686174367	0.0216156508449461	0.390421054630423	5.58881457305111e-05	3.77050010451677e-16	0.609420207401613
362339	Creb3l2	-0.0467023687806745	0.888221468859097	-0.25874150965953	0.000245639315813615	0.000117245830026135	-0.212514495719496
312246	RGD1306271	-0.0976358748764992	0.792577094091443	-0.301712684546768	0.0215015189664766	0.11959988907132	-0.204477469612808
362342	Hipk2	-0.0718675830167896	0.779842406155826	-0.226862721198025	0.00755952467075261	0.124103778553733	-0.154967480275743
103690059	LOC103690059	-0.0514811303324612	0.499636825841146	-0.199967885823344	6.86841420830154e-09	2.09455655569853e-08	-0.14844791949495
140898	Arhgef5	-0.0581342274079817	0.832283696467245	-0.189126731665822	0.024373100853468	0.14032637826426	-0.130893613745671
120102262	LOC120102262	-0.265644437600989	0.100290512370549	0.141447315334044	0.699842611518924	0.000784037051273945	0.407314554514144
297077	Tmem176a	0.308227615611958	0.00223226343285756	0.234861567778556	0.0897460844062707	0.846842523182531	-0.0731934688659682
113955	Gpnmb	0.992284252531769	0.00141312726073826	1.35458853780428	9.7926733444362e-05	0.751996234324109	0.366844254734312
362360	Osbpl3	0.0373522346632091	0.928024980907891	-0.263798689507957	0.000405073693078517	1.61522362365732e-06	-0.300817023797537
25309	Cycs	-0.00759784188501458	0.978219227227519	0.0999803388697241	0.0123591511144872	0.000745835022530474	0.108251030893764
362368	Ggct	-0.288068193612735	1.00215204101534e-13	-0.257725637785463	4.16020776074134e-09	0.836612079408506	0.0303755193367904
368066	Inmt	0.471541907770065	7.34595708858287e-12	0.473451490971785	1.20010561971787e-09	0.997469042416718	0.00202792524369498
25240	Aqp1	-0.00725129833752365	0.968057379673291	-0.0899571003670581	0.00052189249449785	4.24351349534922e-06	-0.0830600956040199
312381	Ppm1k	-0.152153578736088	0.00129588786091176	-0.150171894249822	0.000817094740664304	0.992173045989549	0.00262746341520042
502784	Gprin3	-0.0108767296388469	0.989400008309502	0.425618971743984	0.0144919190249735	0.00235516967968098	0.436303624829347
25112	Gadd45a	-0.089105613587281	0.703613089139159	0.120944306259313	0.481057856121301	0.0106665419412077	0.210507829994018
500199	Ptcd3	-0.0449503866605054	0.824299474946521	0.144217056758299	0.0245139656729441	5.9421209325557e-05	0.189012759943367
297337	Rnf181	0.0605737360560623	0.727722372830675	0.184871753239809	0.00425576509766654	0.0569035744588162	0.124322080353009
246298	Retsat	0.196689978170599	1.9389485388017e-06	0.0401790196442171	0.715335204921479	0.000145403820678713	-0.156762887341078
297386	Slc4a5	-0.190116829792212	0.769465898291017	-0.613364656499219	0.00551572636939225	0.0631202629777631	-0.423300986575994
312490	Paip2b	-0.107600798246984	0.881895461308954	-0.426083092119724	0.0201902295198395	0.0744317015548789	-0.318808987174254
113892	Nat8f3	0.172670891457973	9.74006399928175e-05	0.47245303237833	1.28665145668647e-28	1.46452034040928e-13	0.299700918948013
114020	Nat8f5	-0.122376705594144	0.728955311741567	0.180851834155893	0.452861059657457	0.0240637575609774	0.303332166404644
64570	Nat8	-0.003153573007858	0.992585155632124	0.300088949115747	1.13354494690712e-12	1.57422494521741e-15	0.302908635454501
500237	Nat8f2	0.0351556713172507	0.989400008309502	1.47449046923381	0.0140204045328806	0.0124354177926673	1.43673925052752
102549803	Nat8f4	-0.165628153295888	0.478133571819581	0.263406958130879	0.0884987970205388	7.25468012892896e-05	0.429000447522844
59300	Nat8f1	-0.099456481419206	0.252681184441025	-0.284400573474862	1.31803090080771e-08	3.55380066560709e-05	-0.184477598534598
29254	Mgll	0.152630430594935	7.16305308800595e-10	-0.0146035908335177	0.895437200293905	9.98191338578459e-18	-0.16725141279852
85497	Klf15	0.0437839600266498	0.913158466888146	0.281683711681721	0.0036238943832744	0.00338399893784083	0.237692523004353
64392	Aldh1l1	0.0340787212279321	0.810698459875869	-0.0810291282301479	0.131428042718581	0.000543381671488421	-0.115218220210787
686590	Iqsec1	-0.0315504322441099	0.845044709564059	-0.115651095721373	0.0252694060832406	0.0855691578945065	-0.0841624285054255
29464	Slc6a6	-0.0674742567670668	0.54633634980341	-0.184903381661333	0.000110445787950563	0.0139502021166986	-0.11783600899844
114206	Tmf1	-0.148629405049295	0.0443148922329206	-0.0583818044549555	0.76417893021504	0.392027062315207	0.09019279436174
252858	Frmd4b	0.0900325473097486	0.610349699383355	0.405760966721699	1.43148717459947e-08	1.70455140699882e-06	0.315870258512269
25262	Itpr1	0.0239527452221636	0.928024980907891	-0.10168632750966	0.126243375323178	0.00297053376338406	-0.125438129491921
362415	Ttll3	0.288115586925128	0.314618646122829	-0.19486648038308	0.619666814052548	0.00385177814751545	-0.483025738290679
500300	Depp1	0.422633545362408	0.00849384771691604	0.0268105920606166	0.972492195949943	0.0115941082565193	-0.395835107599975
24772	Cxcl12	0.251673527451848	1.13717080962794e-10	0.239691029120447	9.14500411073302e-09	0.950381865801163	-0.0122968675834211
362427	Mical3	0.0292232916506314	0.95976823020324	-0.205756440948868	0.0978888558496662	0.00645775667932858	-0.235053116778839
312705	C1r	0.553913371943594	2.34154683186719e-18	0.418492817461138	1.38668731828343e-07	0.376938530975545	-0.136071803880956
192262	C1s	0.595909284458482	8.11047891541646e-13	0.554399123625073	5.15942534070352e-11	0.930339745514216	-0.0416783935024467
362434	Lpcat3	-0.084258983439964	0.630885614172626	-0.20302643083954	0.0149860768567117	0.188164753736542	-0.118875553950601
24932	Cd4	0.441591903962524	1.4453033513321e-05	0.494279477897996	0.000333466380476155	0.932261721099224	0.0522225374449714
260321	Fkbp4	-0.0187446576469526	0.957713675251604	-0.175382017168858	0.00219323172871848	0.00253157039592449	-0.156695904033037
494206	Ly49si1	1.03778809886945	0.0122438877462823	1.80093552352257	4.90661726062451e-05	0.408290364880494	0.770958753436855
24937	Kap	0.0765315342895289	0.161215485590137	0.0871310382959143	0.0370886372800271	0.916799122924061	0.0101727381984553
25314	Emp1	0.242622032927222	0.0307662367725441	0.346332795589501	0.00163488033661842	0.70876210451928	0.103924184824265
25333	Mgp	0.295314682109301	6.27718977651056e-07	0.223702608373663	0.0013806248471284	0.663249176877086	-0.0714735692438416
312812	Eps8	-0.00295689619738702	0.99194635605874	0.0915258551570677	0.14907375881017	0.031805501265533	0.094277393546816
50572	Slco1a1	-0.175703951158163	3.44468889375488e-05	-0.128203013348924	0.0133773751906828	0.644312055230412	0.0472521074702449
80899	Slco1a3	-0.368441630043912	8.45875115677794e-24	-0.28198142941978	5.39138857989212e-14	0.0242607256375947	0.0857325670941531
84608	Slco1a6	-0.0517478628948022	0.528887091903453	0.0380828775601334	0.636286076037468	0.0083539453845944	0.0893730731935399
24534	Ldhb	-0.116882858288608	8.75600986546283e-05	-0.100647048516271	0.00163568675587701	0.881692980745688	0.0160920030543299
117095	Bhlhe41	-0.253655824156402	0.645482820300194	0.363839415270932	0.404190293352608	0.00938166062767035	0.617408774392624
297755	Rpl7	0.0814575326403387	0.0804745751308823	0.0999684522921602	0.0274541460790171	0.904432860979917	0.0183990710909672
297768	Lactb2	-0.168575323485975	9.43181412489118e-05	-0.12940909489072	0.0106335181910288	0.668681039756838	0.0386560255209404
297783	Mybl1	-0.272837171459594	0.00347607796096794	-0.0894735077858594	0.757092028077131	0.12785789287338	0.183414340099087
362474	Adhfe1	-0.0383243990167706	0.851147872688408	0.119564645239064	0.0536037486606832	0.000543381671488421	0.158153272021404
122772	Rps20	0.0425172611171949	0.833348797478159	0.144160874439236	0.0474001710546135	0.173306814532957	0.101897952268438
362484	Plekhf2	-0.182436242692799	0.00138559902594413	-0.0955654116807033	0.366582412721883	0.316974461416942	0.0869469098806202
297821	Ndufaf6	0.471707244062069	0.0157004912244244	-0.0898575940745922	0.889677609368422	0.000386300024970112	-0.561855012834974
297822	Tp53inp1	-0.122129799926473	0.408852642770245	-0.309341131618498	0.000130629456932984	0.0270244432543697	-0.187105837452688
297902	Gem	0.712884036022582	0.0048820172622966	0.231823482816697	0.734262070877718	0.1781105405898	-0.481162745072787
689176	Tmem64	-0.171152666989313	0.192183812272809	-0.233415849851301	0.0292126013392128	0.81218342602144	-0.0616544393294323
83839	Calb1	-0.0805532739695863	0.161228075741217	-0.334465241481799	1.08375780628589e-24	8.25654901879534e-24	-0.253683851274512
117543	Decr1	0.0561720901073195	0.698892789637145	0.19329103608862	0.000119802594090176	0.0036240786892068	0.136737687731548
313089	Slc7a13	-0.142651873149547	3.10582680816752e-07	-0.0925117171316331	0.00227151042269103	0.0242607256375947	0.0499940812885314
286988	Pnrc1	0.167854280482925	0.20858651937054	-0.268552523250428	0.00372892478679123	2.50625667231462e-10	-0.436239184875987
25248	Cnr1	-0.416546331955306	0.468845176124667	-0.650878861650928	0.0495590796350898	0.749407995243412	-0.235357475134556
366352	Mob3b	0.140848074537998	0.0839160439910099	-0.0816229862857937	0.505837356626805	1.34699559192511e-05	-0.221846708721259
50655	Aco1	-0.137047292969424	2.42745076443783e-05	-0.0713531743670359	0.151360006578228	0.0754823305240239	0.0656985028773875
297989	Ddx58	-0.413044212560367	2.41999831321609e-07	-0.332677687155824	0.00029518178021116	0.739273321417368	0.0804914803466138
297990	Ndufb6	-0.193182640081774	0.012678276355298	-0.078513873843272	0.671616878063139	0.18061624358648	0.114234106212984
29336	Sigmar1	-0.115663510552924	0.593928667734257	-0.262670786688331	0.0185489767705539	0.301460538042507	-0.146936780935723
298006	Ccl21	0.682931674977158	0.0136715570163163	0.703108756995829	0.00547066909182072	0.991269160495028	0.0212301492120607
684259	Rusc2	0.270307886929681	0.0344380740217749	0.230297554221201	0.118073489019044	0.936481673669775	-0.0401645118750085
500450	Tpm2	0.400603486174172	0.0366973249446485	0.350210802632325	0.149080194685783	0.952808182322158	-0.0498105560211944
313494	Tln1	0.0582351615384473	0.634959273610813	-0.0508658189562545	0.702997011136163	0.0173271805091391	-0.108778280826404
298024	Akap2	0.0410032460217493	0.692946431061567	0.179247619611076	9.55077995497154e-09	2.0499580305995e-09	0.138312754874428
685849	LOC685849	-0.0959333158235443	0.793900776907717	-0.30397774455498	0.0134602107683052	0.0916272415171344	-0.207759142145504
116484	Txn1	-0.0753739755736411	0.346219304193608	-0.15244490081337	0.00127262956368819	0.111866957223303	-0.0769735040623619
685899	Svep1	0.582975875102865	2.33112386025925e-06	0.113246421929906	0.787452301405567	0.000330554286692788	-0.469658357975448
298033	Snx30	-0.0985675591698115	0.792642143406763	-0.297651349118517	0.0209965017515873	0.167534759438174	-0.199368452478115
500474	Rnf183	0.166096800771885	0.145961702307067	0.365768359685072	3.23772038308182e-07	0.040092993433559	0.199721427662847
298101	Col27a1	0.100715019576424	0.673028697093317	-0.109878274620637	0.571357384647717	0.0235804494332093	-0.21071903335084
29227	Nfib	0.0325269314287754	0.936177640824036	-0.135923709373869	0.208014672606983	0.0139502021166986	-0.168285553375114
298189	Bnc2	-0.0595553729916228	0.881895461308954	-0.23779793562811	0.0208679341462021	0.0505168033264085	-0.178253261109614
29304	Rps6	0.0708016118850477	0.361853699991011	0.126820293747584	0.00613999741815308	0.490304064913832	0.0557683832929858
680478	Lrrc19	0.023886408255566	0.945583457626849	0.148883889725189	0.0274541460790171	0.0569035744588162	0.124767307288706
24516	Jun	0.0951952394051055	0.330662226592954	-0.433904368711829	3.890570320808e-20	2.67733643622343e-43	-0.528935301957289
29223	Ak4	-0.0341830306186628	0.672852605286816	-0.116314782069917	2.13347364320709e-05	3.17304409387229e-05	-0.0820986122309522
78975	Prkaa2	-0.0200218677674204	0.943958445847348	-0.127250231122101	0.0113015270749226	0.0125473896586769	-0.107073973862889
298298	Dhcr24	-0.488828362316115	7.74330926200189e-11	-0.656391027440717	6.73210317942497e-20	0.0797306747137578	-0.166736514492819
313430	Fam151a	-0.300865012558874	0.00239021769272689	0.254026393756074	0.0702605547746461	3.22617912175498e-11	0.554842280037692
25430	Dio1	0.116551681589017	0.0110770091231861	0.243473735637404	2.61069772977183e-10	0.000669892271850249	0.126672440799517
120102953	LOC120102953	0.11814999272268	0.00710080735033553	0.115876879543193	0.000428192994409666	0.990544150540167	-0.00276347887941908
298423	Cyp4a3	0.0426714086274361	0.732903462114521	-0.0895754046991948	0.0204058016418663	0.0788568886759939	-0.132100683928563
298436	Tspan1	-0.405042562117127	8.72505696710792e-05	-0.460640278745887	1.37628669633465e-05	0.898900157812853	-0.0552487338240616
360406	Ptprf	0.00975499395196536	0.975251935867702	-0.0957711437539519	0.139007425689044	0.0176921616972651	-0.105500170460333
298490	Ppcs	-0.140252683833224	0.593928667734257	0.0886665596530686	0.814824818927849	0.0487591154290284	0.227980610205918
362587	Macf1	-0.0601539630479299	0.559344956984599	-0.176791163338044	0.000155369349369647	0.0125473896586769	-0.116707172126399
362588	Ndufs5	-0.466289936256378	8.05636571921558e-12	-0.361358213113332	4.08754180003602e-06	0.426998597864957	0.104751289780469
313592	Col8a2	0.54798137815105	0.0102751410082733	0.294236050280488	0.384966720378594	0.55594007923022	-0.254138445621295
313593	2003-08-01	-0.384478639952252	0.0276548689618996	-0.407057037765034	0.0221189052403765	0.979628865578771	-0.0221703774549554
362604	Tlr12	-0.147080009807369	0.156916169505687	0.113532249431047	0.40677424164737	0.000135937314722111	0.260784642688018
24184	Ak2	0.100769987332238	0.164817340480768	0.132706158817035	0.0167870568730615	0.856128619984628	0.0312530591498794
89783	Laptm5	0.371441941576866	0.035196428364831	0.26682287861218	0.208201352817364	0.86193245445015	-0.104408893411963
297894	Matn1	0.464784814191279	0.00673360090518122	1.07442285730118	2.00559116697073e-11	0.00133722267478412	0.611119374242079
313052	Epb41	-0.0583965737558228	0.698892789637145	0.0870349134743889	0.301890073786344	0.00222339374641787	0.145452537833948
313615	Paqr7	-0.0168570161935052	0.956286472330278	0.141530659193382	0.0117641036877227	0.000216762895846229	0.158286961052984
83718	Clic4	-0.0599261025900731	0.732912593446004	-0.211568109385713	0.00036569192761016	0.00778462581345306	-0.151508926903541
29687	C1qb	0.595805251785983	0.00332729238463706	0.320687000011545	0.325421910896916	0.497207745827213	-0.27518253430583
362634	C1qc	0.401802255142063	0.0301650253693117	0.417273503682076	0.0171124485392919	0.989240046671449	0.0149851244687409
313644	Rap1gap	-0.216303963895526	0.0157004912244244	-0.182623705439752	0.0602865648142617	0.922712690194871	0.0334335975265994
25586	Alpl	-0.0880747006113357	0.060071950133405	-0.172243592147467	6.07286819042034e-07	0.0086034492600276	-0.0844512867594459
26760	Akr7a3	0.142535681456479	1.8127380821907e-08	-0.010196660856062	0.939699466155307	9.95418494893368e-15	-0.152899621493638
313658	Ubr4	-0.0855494765299682	0.285648157339823	-0.216261874636024	5.72174570197371e-05	0.0267392284454882	-0.130904334972094
298590	Klhdc7a	-0.132357324337481	0.0218474908151321	-0.205596268213847	3.54359403033015e-05	0.303439596625211	-0.0734070249735249
684811	Arhgef10l	0.0069396773677667	0.989400008309502	-0.312947706771995	6.99934867105979e-05	8.40535890459773e-06	-0.320160935216101
298596	Sdhb	-0.106274283256255	0.0472976404714911	-0.0830335646136973	0.242554329438337	0.890076411696475	0.0234735871416671
313663	Crocc	-0.0974753329614127	0.851147872688408	-0.371481331263152	0.0018629058528768	0.055388468228636	-0.275028850564924
100363012	Rps21-ps1	0.463419551118576	0.0490135896716522	-0.0837438476212767	0.929279317442002	0.0246264442326038	-0.548051383486646
79425	Clcnka	-0.312436568693635	0.00328735108404642	-0.175157410085925	0.307075758495056	0.438295463190002	0.137193154486121
313672	Kazn	-0.245694264050197	0.0172065625637627	-0.268507332691187	0.00840596170074908	0.957603928834615	-0.0231216225331805
362657	Mthfr	0.200604765642754	0.000237142546356017	-0.299858263344686	4.23698755876659e-09	1.04559127859691e-33	-0.500684249463631
298648	Tardbp	0.0252699002245728	0.932568573679614	-0.106947489264802	0.189064518319747	0.0184434755843357	-0.132175164076139
117548	Kif1b	-0.0648115055252615	0.667113724278632	-0.14411804950864	0.0219675607901784	0.360418227294973	-0.0789720528027427
313729	Errfi1	0.145150115290887	0.00038130554676483	-0.0989234907616454	0.0430723631598531	2.93727381091787e-14	-0.243955311187665
78962	Per3	0.199813386338593	0.310707691629578	1.12877306515202	1.98786940015489e-18	5.22142594631462e-14	0.928124428439354
171577	Epcam	-0.129988820964556	0.000349492010568439	-0.0178817568647037	0.910428895771563	0.000243556691940276	0.111944478938216
29715	Slc8a1	0.00765682315883323	0.984533404548858	-0.22615245660717	5.07472643851292e-05	1.05979543077908e-08	-0.233351322492784
362688	Gemin6	-0.554571808954596	0.0107088824026534	-0.186556064374343	0.80257790186666	0.217827034448226	0.36736373911547
497811	Xdh	0.0977369865090577	0.185345224955486	-0.0205139338520412	0.925579878000691	0.0229302920108003	-0.118118507730577
120103482	LOC120103482	0.495856198511693	0.00347607796096794	0.350754491633282	0.154686649196572	0.80003870597313	-0.145103978005643
192249	Ehd3	0.335849553412279	0.00725725082904154	0.286234884579334	0.0959035758687771	0.930147555976456	-0.0493348153500285
313878	Galnt14	0.228574590121497	0.018754889752745	0.164924586545362	0.230920580100023	0.844188630799522	-0.0636146247372109
366568	Slc30a3	0.651887767745306	0.307507584715069	-0.248745134905413	0.830564896604666	0.0328795629179517	-0.899770899602845
25659	Khk	-0.051428570879333	0.709996305185673	-0.113402574040495	0.0474001710546135	0.207650163100546	-0.0625672545498497
171155	Hadhb	0.0505465257833077	0.639128314479517	0.125621779247115	0.00815894928176053	0.146425414492752	0.0749403695653619
170670	Hadha	-0.016466772931846	0.94570754127816	0.0993228171548273	0.0407028230440214	0.000376510816696925	0.115940128568151
313928	Efr3b	-0.254474619674096	0.456361231032402	-0.432560134520233	0.0411895047517124	0.601699972016744	-0.178941469477769
54225	Apob	0.509963554766266	1.39138902321336e-06	-0.127873360484541	0.658110840923632	3.72954042656576e-10	-0.637646468696405
64373	Rhob	0.0747560583449294	0.689664849130679	-0.388723382742044	1.05575993318089e-08	1.16528664743735e-19	-0.46325663002536
25216	Sdc1	-0.218264498869113	0.404974093972061	-0.511132901698935	0.000257572536279132	0.0411783887227611	-0.292442168545409
313974	Trib2	-0.0886388614741506	0.607951354396134	0.089188669712341	0.583762970635657	0.0182732691629457	0.177783323951006
286906	Pdia6	-0.110837950933585	0.27195882415606	-0.218187579696934	0.000561784931868227	0.120687721595098	-0.107520224906562
24609	Odc1	-0.118567247494505	0.000126925207700814	-0.0211626953510216	0.857342678458229	0.000198443703568108	0.0973116480358187
298917	Iah1	-0.0651123702429011	0.619116519327124	0.0494572716352293	0.71548404923063	0.00890661367448459	0.114012897317234
690489	Cys1	-0.00903736057788712	0.985086333162824	-0.221455068205692	0.00235599322956799	0.000135937314722111	-0.212152592720006
313997	Mboat2	-0.460053557807319	0.0389789665852105	-0.426000706659995	0.103379049211568	0.972590801508218	0.0340105836699245
25587	Id2	-0.0559319958673704	0.760478260613135	-0.20257364057548	0.000689701379742638	0.00917251608857839	-0.146535998019693
554172	Pxdn	0.328556007559342	0.0195888242732918	0.21381876495534	0.333565465197587	0.724954937509445	-0.114963308736785
362724	Sh3yl1	-0.163858999866595	0.416568855302347	0.107361032327027	0.751164150965442	0.0185957970088259	0.271290362713373
298942	Dld	-0.128169123765491	0.00147814976146946	-0.0903087492939087	0.0845876916349317	0.647323206484486	0.0377850096623509
29440	Slc26a4	0.0304729191335219	0.928024980907891	0.168611557419391	0.0251511881961027	0.054741457761582	0.138112182378739
366595	Sypl1	-0.0527763535000242	0.674460272309262	0.0561673915244462	0.551434796254782	0.0226186934072276	0.108948226375189
266803	Sostdc1	0.365870148016876	8.77228368645634e-11	0.0274674573222813	0.931106001963112	4.14679884887133e-08	-0.338086761450598
25348	Rps29	0.0283615667352092	0.877737292342237	0.166468688916281	3.86852096751603e-05	1.18801380531349e-05	0.137873760330481
314198	Cdkl1	-0.0659174066106105	0.429144770362566	-0.146435464707331	0.000149040850378998	0.0601009690712273	-0.0807898319495061
102552179	LOC102552179	-0.212212213763929	0.404974093972061	-0.427351888874747	0.00330196688669329	0.273678493492884	-0.21476216310245
120093108	LOC120093108	-0.648596593676429	4.16476238307797e-20	-1.24832380499188	6.35888653463917e-72	8.2073132269361e-23	-0.600075300053595
81536	Sgpp1	0.0288650020505191	0.912931198520461	0.18154956554654	0.00113151498837815	0.000689347742332872	0.152724639457485
366669	Syne2	-0.199109317171076	7.16305308800595e-10	-0.140683375369376	0.000150500259932731	0.205645375074202	0.0585062653407481
29344	Zfp36l1	-0.0026649813865978	0.993129938434682	-0.179634273458149	0.000460052163221385	2.5899809649656e-05	-0.176568203360896
64531	Synj2bp	-0.0514294269039729	0.651328039957426	-0.17352646134255	6.00757120054504e-05	0.000669892271850249	-0.121928737746423
192272	Acot2	-0.184745080338992	0.0774390326093596	-0.204645852625898	0.0484514536141953	0.958289262924326	-0.0195904447241594
314329	Irf2bpl	0.0487642516144959	0.895543150333965	-0.156349939563266	0.107327592939671	0.00292583198419571	-0.205477101924521
681913	Gstz1	-0.0705580608300655	0.685262966630936	0.0724777622126102	0.624820523213062	0.0229302920108003	0.142573081687378
299236	Flrt2	0.241055692806708	0.303378036325904	0.402169507114709	0.0250770266095307	0.664097911172627	0.160918303477395
362769	Dglucy	-0.163079443481135	0.0542510207423706	-0.213708626734114	0.00205775180588276	0.826417658374911	-0.0504315476039723
314386	Gpr68	1.13348218986237	0.0175921980809115	0.812161177762102	0.191825661920167	0.870792859168012	-0.323470475888041
29158	Fbln5	0.360068481628534	3.12993183725767e-11	0.231343889200835	0.000689701379742638	0.0972662934276663	-0.128995537460425
63865	Lgmn	-0.0357359125567763	0.663525942439283	0.0218662675281088	0.796944206012291	0.0393556381852923	0.0572172110469506
690195	Prima1	0.0907848048224038	0.682320415883106	-0.745484501410555	4.2531087595258e-41	2.88958352284517e-65	-0.835646079767769
299285	Clmn	-0.0553275927847792	0.623410739204862	-0.143049890816895	0.00141441262903955	0.0743477680618677	-0.0873599234919361
690965	Ccdc85c	-0.0201206756004803	0.936314530428913	0.104751416453782	0.0587114992926366	0.00235106682521005	0.12459468960573
29489	Dync1h1	-0.0310048389969475	0.866399841451153	-0.146487977927157	7.72706114023029e-05	0.00197113475316816	-0.115146438447173
299331	Hsp90aa1	0.0693041749276939	0.484736301069812	-0.165063922519392	0.000575308340985117	1.70717696276056e-15	-0.234445369831719
24264	Ckb	-0.041273276995203	0.87398379762391	-0.178242944522418	0.00592220914064389	0.00692608832006629	-0.13736951293785
246266	Aspg	-0.0765567540113429	0.69988742242449	-0.180230782038395	0.029168708253162	0.251263541204189	-0.104145925260561
314487	Igha	0.68918519720202	0.0631649866772321	1.07898258105078	0.000758804263369272	0.657597610184945	0.393131469716337
362800	Itgb8	-0.0830644156562789	0.317722729116741	0.107296282612445	0.139283978788882	1.49377783884076e-06	0.190492866338294
288770	Naca	0.115189223883052	0.0927175010646578	0.159236667909987	0.00729799098740836	0.661024357432649	0.0443354269228992
29496	Erbb3	0.0460904991846787	0.788177101182535	-0.114278989828875	0.0884987970205388	0.000186253300906686	-0.160266913959512
100361923	Ikzf4	0.245050351796154	0.685507671896724	-0.327407912260694	0.366582412721883	0.0084707717656107	-0.572877717020119
81805	Suox	-0.156803011824719	0.02051895242186	-0.0416087811886132	0.846739739069264	0.111053078167944	0.11540361206782
29565	Eef2	0.0679582240475043	0.0398490792491748	0.00615966376561497	0.967182370252056	0.0143196304773791	-0.0618635979268693
171046	Tcf3	-0.0726778706422559	0.857726697710039	-0.252415946033545	0.0260908254512693	0.158047527981726	-0.179804760002356
299609	Abca7	-0.194088353584335	0.0410319587792428	-0.176058939160671	0.090871860267632	0.964268620399133	0.0182408596321622
690976	Cnn2	0.375346893937527	0.0255111423892099	0.339872749525749	0.0474708156680972	0.965055141041365	-0.0354045589563125
56266	Cyp4f1	0.0365269431554472	0.807170863446369	-0.0735435285318924	0.281791489397083	0.00260039622736322	-0.110134710882694
299691	Cry1	0.298306276881532	0.630591008916501	-0.586846058343522	0.0121083862207919	7.31159899410987e-06	-0.883960963164562
314694	Chst11	-0.213609692965061	0.70895754508464	0.290371331997296	0.518820686781991	0.00936152038446132	0.505148862830611
362862	Hsp90b1	-0.0158481015069746	0.943973188437579	-0.167577622957457	1.67956562185559e-06	1.201532565091e-07	-0.151518394100119
24616	Pah	-0.0250710587828783	0.853785921311329	0.0923627178170133	0.0083386007824964	3.08384436348979e-09	0.117295062139424
500820	Slc5a8	-0.216780348738929	0.0389789665852105	-0.331080185876868	0.000229135394058719	0.431594734765612	-0.114405712803221
29139	Dcn	0.388234530634137	6.2152877301651e-10	0.349037146452456	9.99225197173967e-07	0.899780266971112	-0.039357366832513
314824	Osbpl8	-0.197697693055782	7.34398569889412e-08	-0.362010630010863	5.96125576793346e-24	5.30216440182175e-07	-0.164155919779316
299805	Cnot2	0.039773790593389	0.916391580288785	-0.162103877752003	0.0990328912467594	0.0023970255823165	-0.202369123418617
25211	Lyz2	0.472354302412311	4.34546312595131e-35	0.456518261039973	1.03799460161331e-28	0.93636546632175	-0.0160094947470422
299858	Lrp1	0.272388075907673	0.0252677840661353	0.199337415490867	0.222211543561686	0.814689545814127	-0.0720739798530735
170910	Mtdh	-0.0988307797317022	0.404974093972061	0.0632404955904073	0.726350183930591	0.0137305384212856	0.162362502969772
64640	Rpl30	0.275068989093344	0.000728120773513334	0.245826591961127	0.00353391938284191	0.930339745514216	-0.0281539873018464
362900	Rnf19a	-0.0664982370488966	0.718291127638171	-0.213976861055327	0.00182489272935111	0.0394497083977071	-0.147491027243928
171350	Pabpc1	0.129151151802345	0.0481788371407458	0.12334938261354	0.0587114992926366	0.988438523483677	-0.00527487117419095
65135	Dpys	-0.063175604543971	0.732182914521967	-0.272025845132988	2.40416670798641e-06	2.37843063058362e-05	-0.20892998784394
299899	Eif3h	0.0808567659768323	0.57906192895324	0.188981690370787	0.00507293729893664	0.185095131439093	0.108422489515154
25341	Tnfrsf11b	-0.517809649962342	0.000292117186919959	-0.737665017685339	3.7140128274381e-08	0.225661016970578	-0.220811004071919
314979	Deptor	-0.134145741833419	0.0591107151046827	-0.183515304760228	0.00348384242393636	0.761672680169239	-0.0492559106835964
299944	Slc22a22	-0.174752541163144	0.0100562464035238	0.0187798153132565	0.958905296999548	0.00221159053845026	0.193514760419222
78969	Trib1	-0.053168472908179	0.9162779618684	-0.434096470536385	9.77816645338109e-07	1.49895934694464e-06	-0.381416213867647
120093666	Lratd2	-0.104693162618437	0.360108616833043	-0.161047063390714	0.0491044648377311	0.752147890062584	-0.0565097321554856
299923	Ndrg1	-0.146360861620878	2.12535216152867e-10	-0.429325645698322	2.60281059724308e-93	5.77924595662279e-75	-0.283176571099036
362924	St3gal1	0.329991963795689	0.0130667851520554	0.206226156744581	0.388204711106622	0.749407995243412	-0.123213454072145
315055	Dennd3	-0.0663460664783883	0.799189734110339	-0.234025992978866	0.0036528494320922	0.0369960717070404	-0.167301875140479
680210	Psca	-0.800528836684714	0.0894727667871415	0.446344775158955	0.741985033842954	0.00175219681985439	1.24728575412826
246138	Ly6i	0.674781897633056	3.32966556455143e-13	0.443854221294756	1.20502947020041e-05	0.150157369387447	-0.231681769472576
108351510	LOC108351510	-0.693964967451406	1.64464542878972e-10	-0.731781415991698	8.59458012970986e-11	0.936659837127386	-0.0384192348883221
362935	Ly6al	0.752142518604018	1.31480186097206e-08	-1.64387710548105	2.92043324426876e-82	3.20008590883923e-190	-2.40159984804218
120093685	LOC120093685	0.909450646125986	0.40788097924204	-1.3236079402625	0.00426481892861643	2.88959710617739e-09	-2.22028703312922
686432	Ly6l	0.524157262248591	0.830560769593031	-1.44465367671613	0.00792602623074011	5.58458083051045e-05	-1.9728743417417
315088	Zfp707	-0.836114823588138	0.0200078140288252	-0.529990961192064	0.41838547863754	0.6760131694141	0.305426618686288
116684	Oplah	-0.0874197702980739	0.0282871575967689	-0.160242093804387	3.35900147435989e-06	0.0538065028064392	-0.0728074163236888
300051	Slc39a4	-1.0636970292749	0.0128019879512371	-0.835186237419745	0.128274336693801	0.864876965794328	0.229662414160168
362944	Ppp1r16a	-0.213496899953983	0.0396237159505226	-0.189817575475324	0.116406467044546	0.952277431561387	0.0234528956241762
500899	Mfsd3	0.717521858015193	6.87532315585303e-07	0.314218522941675	0.203625486775277	0.0525422792326954	-0.403415935591613
25745	Myh9	0.106101859808442	0.0057458106617032	0.0161723272851	0.92052228728323	0.00467400051095517	-0.0901394140779363
171081	Csf2rb	0.112160381778236	0.00674545812872036	0.270963149700435	1.02585122694939e-15	2.2400564034111e-09	0.15868827031947
192172	Mpst	-0.0882780927040006	0.406126949328689	-0.141801628138151	0.0295946711288768	0.674583147687756	-0.0540552540039931
366957	Rac2	0.538515186560244	0.0178809210515328	0.12085675045228	0.865900495174973	0.123045523290781	-0.417353424853855
24437	H1f0	-0.35416195343987	4.32491484506904e-09	-0.189942232685299	0.0193291180461232	0.00204334221484566	0.165005019134348
685357	Baiap2l2	0.0981946775209109	0.509124174120034	-0.0637500057948274	0.749539783579605	0.0392031051433759	-0.162031278953733
315133	Ddx17	0.0376016768252069	0.842333185233977	-0.0629347631759665	0.532130329680566	0.0242607256375947	-0.100616859506751
300079	Rpl3	0.109389621741306	0.0267697836727921	0.179971551456047	1.34946826780618e-05	0.173100215690281	0.0706683749922999
29582	Mgat3	-0.0134400242496571	0.97231180518727	-0.296618707073726	6.10855576832889e-09	1.1315302042986e-10	-0.282762839448103
192178	Tnrc6b	-0.0635757692677182	0.80360188078909	-0.188680295941474	0.0435183709113743	0.191451922141511	-0.125187700198942
29362	Tef	0.115538141037506	0.0847269375199763	0.596277012255328	3.66216778913309e-35	3.2685974080084e-28	0.480779638055995
79250	Aco2	-0.0621604769504031	0.0927821639753537	-0.0717271741709087	0.044395748646286	0.930339745514216	-0.00972116452121738
300095	Srebf2	-0.00786867190076657	0.989400008309502	-0.321561940150518	6.82019522688607e-05	1.6790464455837e-05	-0.313589957937954
286963	Cyp2d5	-0.417620519298268	3.84147067747494e-05	-0.784333798731799	2.88892351415156e-20	1.93078308396426e-05	-0.367320218187252
266684	Cyp2d1	-0.176175324111834	0.330662226592954	-0.273765039347126	0.0113015270749226	0.74884460458141	-0.0975936286405517
500911	Serhl2	0.144440152115123	0.78030980614739	-0.388798476813712	0.0433961549958246	0.000117245830026135	-0.533317362854428
315189	Prr5	0.108333986415184	0.440148271221393	0.242611325105235	0.00295798905399892	0.183208207391196	0.134258810094713
25747	Ppara	-0.109922950126941	0.404974093972061	0.124000907616721	0.392252731913225	0.000296688299650801	0.233720892387627
64534	Pim3	-0.0874739773109962	0.612841443495959	0.103776756812755	0.438223390261556	0.00141606551858036	0.191225816218269
399475	Adm2	0.148147777386875	0.503178795048958	-0.160462192311182	0.399580692366255	0.00224595930703988	-0.308915236073234
315272	Ano6	-0.137423312710069	0.019075128500554	-0.175124608716505	0.00147754473578936	0.821707994589294	-0.0376559839795557
29642	Slc38a2	0.0803156567441208	0.49957330112568	-0.174210342094469	0.00134225805258792	2.28385828958102e-08	-0.254086036459823
24873	Vdr	0.0920898657408536	0.636615813122274	0.198227707538162	0.0388053707765496	0.41896568009976	0.105694647281714
100362634	Kmt2d	-0.0292373351328035	0.94786013801325	-0.219580145026633	0.00108891208534916	0.00175219681985439	-0.189315660377055
25386	Aqp2	-0.279515118113784	5.02182021965281e-09	-0.151269468583917	0.0170569788330705	0.00185882113592752	0.127890397546019
25715	Slc11a2	-0.0960845032383816	0.155151211945086	0.0310249595578181	0.865277395437857	0.00983156046405503	0.126983370728393
24331	Cela1	-0.199350143018391	0.0410403780045867	-0.0515433396293808	0.864216436816125	0.0693808012987599	0.148878905883053
29381	Acvr1b	-0.176354923346126	0.0252677840661353	-0.0601519943197998	0.798807522506743	0.220966559570278	0.116379297935266
79240	Nr4a1	0.325877350239082	0.165216464414166	-0.368288221394646	0.0539895341476135	2.69601918804272e-07	-0.694455459326405
300242	Krt7	-0.0600497600019461	0.709996305185673	-0.142442915682828	0.0285328958748893	0.348020366742408	-0.0822292727012547
25626	Krt8	-0.0442698531776949	0.819210033148082	0.0849652394798161	0.401470609525197	0.0177488513888589	0.129291414282131
300253	Eif4b	0.0986143243372849	0.0714240883743943	0.142727359774417	0.00230980170761688	0.66748665363565	0.0442119583628123
58977	Ppp1r1a	-0.179341252432128	0.0113133172920663	-0.155569096555036	0.0274541460790171	0.912596042023453	0.0238129987794282
315427	Sesn3	-0.0336427256130674	0.900363349646801	-0.223957677294979	2.51999405886905e-05	1.1312960155428e-06	-0.190886275233506
363016	RGD1309534	0.00474819150638228	0.984278032663023	0.0798691455968218	0.0472700628546531	0.0367659316374171	0.0747928776326757
191571	Fat3	0.00923947528158188	0.992837446108214	-0.494285706244306	0.000543572018572688	8.87225095973396e-05	-0.504884768561533
102553833	LOC102553833	-0.0163871102881914	0.98171892553785	-0.447329439874357	1.37839078718093e-05	1.70455140699882e-06	-0.431297698962386
300438	Ldlr	-0.391281372967918	0.0173129662984452	-0.743921849429284	1.71565195698953e-09	0.00530187645082908	-0.35326166518875
315500	Eepd1	0.0756223402987282	0.928090091735308	-0.431947749133145	0.00687019746050008	8.12862996170085e-05	-0.50844627108092
503194	Glb1l2	-0.0753548711515869	0.61127028584297	-0.163418850688669	0.0219675607901784	0.340098452562203	-0.0879936549021221
679701	Barx2	0.190893095280231	0.893767828522455	-0.459381922204975	0.368001215612944	0.0457510267043998	-0.651290305415084
300644	Gramd1b	-0.124276619266178	0.0147463043302027	0.183128500448662	9.60349237266243e-05	4.03471722755471e-19	0.307614248497842
24468	Hspa8	0.0928225662716539	0.000432599656206398	0.204264274579316	2.84820821047082e-20	3.08384436348979e-09	0.111353516955486
300652	Sorl1	-0.1496355117793	0.0051457428951209	-0.15177517137726	0.0062876514251048	0.994064032449303	-0.00232265330275471
315594	Oaf	-0.163884480516639	0.406644184462747	0.131095754697755	0.612860213000177	0.000376252001062628	0.294091129916462
115771	Usp2	0.31880942048893	0.00160712026194233	0.686979676919103	1.85898800039342e-11	0.00137759190135114	0.368402656309106
192235	Hyou1	0.0312796003591103	0.935421058940666	-0.141678267809169	0.103996031785111	0.0124354177926673	-0.172881171727102
122799	Rps25	0.157359769254481	0.0115016303048463	0.176681886725371	0.00281851035072195	0.930339745514216	0.019676183005214
300673	Bcl9l	-0.0919186099595877	0.79256544805283	-0.366593230393412	0.00017627544138986	0.000228797314712046	-0.273786999648971
315606	Kmt2a	-0.0106363527396882	0.984186690585711	-0.225573643312215	0.0121191938628777	0.00488562569922333	-0.214818533857439
300679	Mpzl2	0.0348129734019187	0.954730261710353	-0.224736092008093	0.0591722226730981	0.00511773402480937	-0.259431076079501
29639	Fxyd2	-0.0880510527589385	0.068157764666545	-0.101961858812308	0.00575132383752711	0.899035147076912	-0.0140234086027457
25123	Tagln	0.451159958260944	5.91316985624319e-06	0.120757373623529	0.642978153554326	0.00331377364054147	-0.330344078563034
353227	Zbtb16	1.25467518783324	1.6032190601668e-12	1.54734230391704	1.68462851837043e-13	0.682746999166119	0.291735464290317
363060	Plet1	0.00405515636619005	0.996392329812239	0.333300050648113	0.137666921319522	0.0393556381852923	0.327838549744671
25420	Cryab	-0.254424429353814	9.72679884427692e-08	-0.373971031542027	3.7127544130078e-17	0.026394678833533	-0.12000031714706
315676	Dmxl2	-0.061235784016491	0.779842406155826	-0.211544837167369	0.00160692785473185	0.023737155383254	-0.149796463589472
24296	Cyp1a1	-0.00628359025620543	0.993644988516533	0.523949319709375	0.000722819291311311	0.000116500616703611	0.531011302712657
363071	Stra6	-0.386021006516628	0.000139461926889428	-0.260649423556385	0.0877888325424758	0.504452128585419	0.125991600804094
315714	Loxl1	0.490462343025346	4.96420234539682e-05	0.27300503443598	0.178621013987109	0.297457500904516	-0.217261173030632
25630	Pkm	-0.132109207182507	0.126029656824583	0.0263009630378389	0.922337595788989	0.00604752438235449	0.159143268174893
84424	Tle3	-0.112620950945648	0.440662385578833	-0.336891764655721	2.26275093048698e-06	0.00107583874684756	-0.223863528000376
140661	Rplp1	0.106563683907467	0.0486749176394485	0.166070109194954	5.58181629642632e-05	0.406848052704516	0.0590226042946646
300776	Iqch	-0.365811603133284	0.0307545991904567	-0.386797193353189	0.0301492603264387	0.979855248141056	-0.0209271774410369
64302	Rpl4	0.126395764351521	0.000645701518925544	0.166373420588672	3.67698041540968e-05	0.679269084257886	0.0399457327936706
691501	Snapc5	0.257454358984088	0.0780463337856558	0.293161660452378	0.0488396517256154	0.949942373778818	0.0357498934517525
691517	Megf11	-0.801321670909464	3.27179946794037e-36	-0.600484842470607	5.52057026652273e-19	0.00501078786585627	0.200451934923299
315760	Parp16	-0.283864843007536	0.00606996418004088	-0.258137735843872	0.0400400849621905	0.956510614444675	0.0256415123060811
315761	Cilp	-0.0893179388576946	0.905805406437977	-0.404275832265855	0.0183188555413632	0.0569035744588162	-0.314660105857031
300786	Clpx	-0.128054682760788	0.0332385408682929	-0.15348269397638	0.0186037704865671	0.90781646059483	-0.0254523515376149
363412	Zfp609	-0.0012630932941926	0.997460171100935	-0.17845184427167	0.114149817368458	0.0392031051433759	-0.176938611193297
300799	Dapk2	-0.527160873506914	0.000621203031427099	-0.553386475366742	0.000656680461263148	0.973610067381031	-0.0246470073587997
363085	Ca12	0.0198538380004015	0.891708604078542	0.074514412121628	0.0375407118915402	0.0393120244359975	0.0543422638150467
120094191	LOC120094191	0.455773903250889	0.485567231543733	1.03655695022745	0.0189101803393848	0.382502774749786	0.581012767237462
315789	Fam81a	0.0911204830882343	0.564487406595403	0.181908501464865	0.0455816158901626	0.503307337996874	0.0907353917126367
315795	Cgnl1	-0.0687812830444882	0.125419005458165	-0.145454974347242	1.6111367428108e-07	0.00352746908725851	-0.0762528239419286
25283	Gclc	-0.0706217533864826	0.00320905568058952	-0.0388985996700631	0.250373395134423	0.146425414492752	0.0317583819503044
171361	Eef1a1	0.131982942798165	9.85975797029213e-07	0.164788701369251	3.06238167532085e-12	0.306277209004064	0.0327346457989282
25683	Col12a1	0.347539907147855	1.50233837776991e-10	0.120640511910074	0.239015837950248	0.000257159571894187	-0.226970540133503
501026	Sh3bgrl2	-0.19539988596484	0.0247302744118182	-0.235208970108779	0.00417568291610303	0.894898868808999	-0.0401836884165457
102551813	LOC102551813	1.940199118055	0.000598357299163836	0.601077852051612	0.900687516758896	1.0	-1.31328706686018
65178	Snap91	-0.821009018069081	0.0266172550941088	-1.66180607468361	3.51376368761567e-11	6.72705099660636e-05	-0.840351399938577
25425	Ctsh	-0.0818818153378783	0.0219683007043166	-0.0380334680036361	0.605363466796606	0.281786460826027	0.0436131784661633
100365810	LOC100365810	0.274662068698987	0.042423878509366	0.286597651259048	0.0363839357590457	0.988631126585252	0.0117999770222322
685029	Anapc13	-0.244791602524882	0.0313932117067494	-0.0680197898410399	0.846616710969811	0.16793334568199	0.177278624913514
24825	Tf	0.0527678039580238	0.893767828522455	-0.16466904389352	0.15972091245063	0.00951181412775026	-0.217723973008281
56780	Acp3	-0.379207501636552	0.0472976404714911	-0.63099611974335	9.97711315578754e-06	0.16467637390349	-0.253445446880051
29283	Rpl29	-0.177441797106819	0.00113274330658895	0.0103325114669301	0.988435541891026	0.413967867086789	0.186516787753793
300988	Tex264	0.039839846671528	0.75217264698491	0.135399697111614	0.0027155483858898	0.0381459971407632	0.0954476072212626
363135	Rad54l2	0.00614929578620045	0.991978209983106	-0.246670578570714	0.0198844802906373	0.00454031946545949	-0.252443723595441
83681	Cish	0.427588461876425	1.3875277756222e-08	-0.11816060410964	0.494217994353382	2.47859096616378e-14	-0.54574664184659
252919	Slc38a3	-0.212438933926018	8.77310383534735e-08	-0.351344336241149	7.14175731178914e-20	0.000232399959639055	-0.138918399436466
24404	Gpx1	-0.0102825224627704	0.969939725196063	0.142149039288151	0.000333466380476155	6.84503713926411e-09	0.151716089249642
56813	Pth1r	-0.042261594394224	0.634462722015993	-0.0881936586047768	0.046682377832183	0.430816352087964	-0.0458572134554759
102555172	Tmppe	-0.27206766602247	0.0112719289531068	-0.139244911851976	0.499235976969911	0.414885137353282	0.133229233080261
367181	Gadl1	-0.76593271627113	0.00581647996007742	-0.867620253149528	0.00218802089432868	0.919185455354265	-0.100709706710015
301057	Vill	0.0745091782449779	0.485567231543733	0.177815445616025	0.000723772301175707	0.0699618199473852	0.102786899376159
501072	Acaa1b	-0.125768767503081	0.254229522911811	-0.193700954641157	0.0145051036956057	0.596061243024556	-0.0672695236230022
316062	Slc22a13	0.686761687552177	0.00140046019508091	-0.101585763193711	0.896101121449418	1.26255174467825e-05	-0.788567648306966
24157	Acaa1a	-0.163877629714692	0.00827033689000865	0.000269227054541883	0.999056257122017	0.00422455293880247	0.164264106926374
102550701	LOC102550701	-0.357272262937043	0.0389789665852105	0.0882494441240964	0.882871587713492	0.00194783149269845	0.445957885967469
301075	Topaz1	-0.323966168504426	0.00325389112597161	-0.147222638194476	0.5329293022417	0.279376605844996	0.176614559071548
363169	Tcaim	-0.140159011599446	0.0188105992479271	0.0404127999744897	0.818442566381858	9.38155073040732e-05	0.180330853131807
100362987	LOC100362987	1.88110948631684	0.000735952167416694	-0.386103660587521	0.916770331950974	0.0498853646726973	-2.25955185169264
316794	Brcc3	-0.0477474912131028	0.853978493636345	0.109287139848139	0.35823509471674	0.0236021804646701	0.156988788653615
171072	Sult1c2	0.122319267286998	0.292903392796813	-0.332628981294416	2.13167781162664e-08	8.70648961095641e-22	-0.454775383869689
316153	Sult1c2a	-0.063793438390973	0.280125981326235	0.0691515682469452	0.156671442948556	1.34083539430671e-10	0.132901300579729
120093086	LOC120093086	-0.147829403021645	0.000954111454987751	-0.0124188387481683	0.960723460474394	0.00079900113808808	0.135303597702033
89776	Slc22a7	-0.426367445434813	0.0285727922668988	0.173506281123431	0.77345349316657	0.000543381671488421	0.6014253645735
301252	Hsp90ab1	0.0586486285688969	0.251681099362123	-0.120864066118921	2.51999405886905e-05	1.32475535395404e-19	-0.179277473939578
94272	Clic5	0.195086641412541	0.0100562464035238	0.277410020814516	4.35008206622308e-05	0.582240720420798	0.0820445991146312
316249	Enpp5	0.0174968622508564	0.958657595023154	-0.173536462613776	0.00175963185784966	1.33079776312264e-05	-0.190772997336283
140666	Rcan2	-0.0991721299442212	0.643761374055563	0.157518065530147	0.280079860804799	0.00231626308744906	0.256538793154778
301264	Cyp39a1	-0.988607662213103	0.0181131455322223	-0.478375895766074	0.636843446061707	0.40239416475936	0.512563793933687
25684	Mep1a	0.101683864379209	0.0384288871397883	-0.02054793530619	0.89589665914691	9.75649184348553e-06	-0.122630258501425
245977	Adgrf5	-0.077431192677252	0.453249481612432	0.0765681300531449	0.442394416022826	0.00312746996346198	0.153985828410925
316256	Tnfrsf21	-0.0842835879073997	0.196723859199982	0.305330418825851	2.95580854016601e-14	5.14583751195082e-29	0.389589746665582
301287	Pkhd1	-0.312285047261839	1.60221302303672e-07	-0.192396679462193	0.00745795413255717	0.029632743879468	0.120647000732006
24421	Gsta1	-0.0537094101149731	0.261714420233894	0.113545053344172	0.000184681317037815	1.76642982089022e-14	0.167138122419872
501110	Gsta6	-0.0127338022728089	0.986903947986534	0.327241254572166	0.0301492603264387	0.00697234906014037	0.340275634378171
120094652	LOC120094652	1.33398659278479	0.0205200133587169	0.253139363733082	0.942550659024207	0.559653934281618	-1.07913047227937
316313	Dst	-0.0963294738678596	0.031731102333523	-0.141251802247089	0.00176215435120241	0.648364689706412	-0.0450235692332434
316325	Hs6st1	-0.0698098527224298	0.730123320229604	-0.315852166079961	1.9228265368263e-07	1.66475581865419e-06	-0.246246292096611
316351	Npas2	-0.0621141095886769	0.961909833288361	-0.98303098860462	1.27752289860746e-09	5.8832157542948e-11	-0.920663265951678
84032	Col3a1	0.514697362689131	1.98129253403157e-15	0.150261247731141	0.157981408286289	5.81711801273226e-09	-0.364230150637388
85250	Col5a2	0.520185455376115	2.83707359176168e-05	0.232945697326003	0.308301618099225	0.140641679456736	-0.288331687700255
363227	Nabp1	-0.111453048782944	0.214737175808072	-0.237757063909218	5.75807363135605e-05	0.0422696224521644	-0.126223233301524
171086	Trak2	0.0184534722920049	0.94786013801325	0.118077264627871	0.0452131588247729	0.0693477833379743	0.0996704216996544
363235	Als2	-0.164738463584665	0.0981789989908203	-0.321624408843619	1.22290828548343e-05	0.0563426012424356	-0.156583608879783
301458	Ndufs1	-0.105475895203916	0.00785764958258183	-0.123653830102478	0.000887252737660278	0.890899946907542	-0.0182719460830107
25287	Acadl	0.0400492943478303	0.851147872688408	0.161186289691189	0.00149371526678146	0.059299306579291	0.121139365250366
25661	Fn1	0.440192276223662	2.3830953785371e-11	0.209708849389621	0.0217434904553317	0.00192508524955586	-0.230163210577598
113956	Pecr	0.196453935476341	1.78826598348033e-05	0.056432627941519	0.640953518281819	0.00369659400122165	-0.140058497665558
25285	Igfbp5	0.0373133987874908	0.822523010794597	-0.25488570592384	6.10046069233457e-11	3.17573613333419e-26	-0.291690330901134
301509	Tns1	0.0151855564584816	0.894525011795563	0.148860206070477	1.26347086391335e-12	8.26331410626601e-18	0.133662225766813
84399	Ihh	-0.200352133862322	0.643761374055563	-0.594536067006797	0.000200779193367666	0.0102717280647526	-0.392835916609397
367298	Slc23a3	-0.204980658057989	0.00981984636937689	-0.035556984271948	0.91979169967314	0.0728219025034293	0.169922244327636
316531	Tuba4a	-0.124661236828194	0.224111690440074	-0.259556199163447	0.000107261088643467	0.0844203689339129	-0.134694135347901
116660	Ptprn	-0.0288520878265173	0.931179764479443	0.143406851725615	0.0719636878861573	0.00391892634892308	0.172367975661912
50561	Resp18	0.156772923159668	0.407036711199724	0.411700631600916	0.000167399681217182	0.0288239698892375	0.25461219670494
316539	Epha4	0.0213666177050515	0.983294940261671	-0.385660784101597	0.0266121771365668	0.00536197304961205	-0.407317925885039
120094718	LOC120094718	0.737594430384628	0.307536019839886	1.42736531223888	0.0138479003755025	1.0	0.692535409496599
29366	Serpine2	0.414259614760615	0.0276548689618996	0.083897889904325	0.896101121449418	0.119713203739871	-0.330375113460367
301562	Col4a4	-0.133731515399564	0.25635759795116	-0.257626471064593	0.000839554182905329	0.202527893505408	-0.124264651589709
363265	Col4a3	-0.0610043998008718	0.376883321721386	-0.291976511066592	6.34717196191874e-20	2.01132668850954e-19	-0.231062393610835
316578	Slc16a14	-0.0897331897900682	0.190473673946702	0.213362902781113	1.4130405467224e-07	1.12317162294112e-22	0.303184229196617
301575	Itm2c	-0.139202646258136	0.0294607362993097	-0.0606268475050906	0.653169005540422	0.232366951093547	0.0780917122038829
316583	B3gnt7	0.068669015163698	0.936208959998933	0.489319114618382	0.0139876159920115	0.0307677360732545	0.421201657910067
54259	Inpp5d	0.488382361629194	0.0472976404714911	0.406911637408945	0.216627476203915	0.927105933654661	-0.0822157759091565
24861	Ugt1a1	0.161033097458811	0.0242211671244407	0.180813255562715	0.00563303607766977	0.940950742549866	0.0199296704205007
94168	Spp2	-0.0467700159999484	0.494883905378767	-0.109603005688738	0.0021148715874813	0.0808895700362231	-0.0629079592107337
367313	Col6a3	0.259459308761286	0.00525534540933515	0.009581853305369	0.984868311512554	0.00484041278211385	-0.249658861972593
316620	Mlph	-0.069576137241562	0.91380096826714	-0.429298767869478	0.000246482043567958	0.00152159100671071	-0.359613136628215
503269	Rab17	-0.148559849314406	0.144808308009416	-0.214196383784819	0.00978416784863202	0.709009288538177	-0.0655183184710677
363285	Scly	0.0354616289512749	0.851147872688408	-0.0807007657468784	0.286854655142094	0.00464753222516075	-0.11627718897537
316626	Hes6	-0.171449599652321	0.146351379987287	0.076599055404502	0.776069791373492	6.82350236911497e-05	0.248169479947429
63840	Per2	0.204063149501789	0.0894095328282193	0.367494582450673	0.000600308695805082	0.279329135598377	0.163491282491136
684035	Rnpepl1	0.16536181250017	0.0125636518343939	0.0446424592285936	0.844280384135401	0.146021589728442	-0.120612675895509
64474	Hdlbp	-0.00348524261200134	0.989400008309502	-0.0965835948573321	0.0327323598816012	0.00757186455411839	-0.0928116584804129
432363	Slco4c1	-0.15008820307657	0.632132890044218	-0.326087203342112	0.0188133378987012	0.35968419527732	-0.176393318958574
25508	Pam	0.119785621372771	0.0256306442897842	-0.0450909375996791	0.69855881232908	3.7551006417103e-05	-0.164518326299377
316737	Lpin2	0.0643138478348601	0.833348797478159	0.348784732159088	1.65568932592678e-06	0.000158469286756664	0.284529880538489
360459	Bmerb1	-0.180698462841749	0.632683595920151	-0.51244638238369	0.000216285935100154	0.0313905216027786	-0.331100720220369
302890	Cpped1	-0.220340830338973	0.0140702971825272	-0.0831362578944839	0.698165897633701	0.157949212107954	0.138116068960607
689142	Snx29	-0.216500329238959	6.27077457597028e-06	-0.249285390376585	3.08975588819801e-07	0.852695530639719	-0.0327408359722914
29140	Snn	-0.179735064990742	0.0121438488961561	0.0908151361494496	0.526313918979534	1.49377783884076e-06	0.270485268799314
360480	Cdip1	-0.136839463458449	0.227671969945463	-0.233779123843745	0.00380718094003662	0.436360323014065	-0.0966478935291635
25633	Dnase1	-0.354279232909988	5.02337034370336e-21	-0.441162792779724	3.9034956972516e-31	0.0557974048925129	-0.0872954293812673
287167	Hba-a3	-0.847316855648752	0.0436728565677954	-0.438859185397167	0.642904127402111	0.559653934281618	0.408391805845043
360504	Hba-a2	-0.296315711026109	0.658770561059431	0.0898263640560411	0.931208779343494	1.84782312343517e-07	0.389266788100892
25632	Hba-a1	-0.394315929949319	0.212060416094747	0.049207151768818	0.960723460474394	1.41168003375335e-06	0.44437136847415
303010	Cpeb4	0.0255195706774435	0.920538267016764	-0.0876571681091153	0.209809746168992	0.00808969454537957	-0.112741145244881
63878	Stc2	-1.36761437978694	0.0480978571175956	-0.156511010695176	1.0	1.0	1.20942291208628
114856	Dusp1	0.62775478608029	3.26452908642752e-07	0.249290576899875	0.201249157171358	0.0100697560467035	-0.378229693145045
25498	Npm1	0.158850236088746	0.00933528471040233	0.181697627840078	0.00183734808852269	0.927643794001303	0.0227148485925786
683630	Mat2b	-0.0292899454058279	0.944750368461513	0.148412890465178	0.100445190907398	0.0156964930547432	0.177723419194058
303073	Cyfip2	-0.105703592437816	0.0797069589782662	-0.12869862668142	0.0208679341462021	0.896770448491552	-0.0228872362466956
286934	Havcr1	0.789050867518481	0.131802925573363	1.28387265811254	0.00922167682776159	0.723464544968727	0.49571702722324
83427	Rack1	0.136101794547386	0.0123995306839359	0.10633424829542	0.0907173250380433	0.846526617752336	-0.0304190403983391
246208	Ifi47	0.668170965708187	0.00269635455056135	0.24811068026324	0.624820523213062	0.178243238330623	-0.419904858070772
29144	Canx	-0.0271786504372272	0.845044709564059	-0.110058423972307	0.00127262956368819	0.000402536867432964	-0.0826013515523219
360521	Rufy1	-0.149253770511702	0.228488293283512	-0.204956213442261	0.046343497412602	0.844530995792344	-0.0556312730566136
405061	Olr1411	0.372570311634515	0.456361231032402	0.788993586190649	0.0238132772733024	0.482955043556505	0.41752418042735
100362027	LOC100362027	-0.329012820602601	0.0315844518784629	-0.482023415028842	3.14498400190265e-05	0.530318679220939	-0.154143961358753
303140	LOC303140	0.356203145534579	0.0398490792491748	0.220096758380828	0.411789031137422	0.748449632011805	-0.135751508481374
64317	Gpx3	-0.08366638690366	0.00875616594334146	-0.10816080457939	8.77350769988919e-06	0.609534129211989	-0.0246193976858526
155205	Slc36a1	-0.0208720025833971	0.976962087358864	-0.353035042198497	0.000951099835255301	0.000386300024970112	-0.332010647418693
24791	Sparc	0.242633447411539	3.61252272932302e-15	0.191742601838769	1.6199789781057e-08	0.357226895244569	-0.0508834104150477
102555634	LOC102555634	-0.141680915408762	0.893767828522455	0.506731462791433	0.190002701973817	0.00982582216231828	0.648110459785001
78968	Srebf1	-0.023406351673614	0.962124181501433	-0.479201371209658	2.78278645176605e-13	1.52294099969614e-17	-0.45571954167921
287379	Shmt1	0.00922156799703191	0.978219227227519	0.202501252580399	7.41250430302416e-05	4.04661560409582e-06	0.192885288761708
360539	Slc47a1	0.0196794322835699	0.906411503627478	-0.118468045577323	0.00022435034318176	1.68210279006233e-08	-0.138123289897292
287382	Mfap4	0.491899837706182	0.0130159147302915	0.321697345528725	0.360145731068023	0.81080564393493	-0.168359255384146
192255	Ubb	0.135167602604097	0.00872824654658994	0.0480608884781859	0.692093599470359	0.0197000749777938	-0.0866414837883805
24660	Pmp22	0.412007832786218	0.197588096056877	0.587840026654508	0.0395607461120523	0.844530995792344	0.176323383199079
85246	Gas7	0.695232323098318	0.0132540489794697	0.432424118714159	0.260276493969223	0.711632979378639	-0.263425096137555
287417	Rpl26	0.143450519061051	0.005316560619317	0.170903282291198	0.000500034647139119	0.878377671451756	0.0277663255142555
287422	Per1	0.412087888360813	2.83431337409009e-06	0.370687080403251	0.000333466380476155	0.926897151933772	-0.0413255337222418
113886	Kif1c	-0.0916978228945767	0.0401313811272487	-0.0785446459852658	0.214537705771996	0.934383540145742	0.0132431383812245
287474	Txndc17	0.143211432434643	0.192717424904372	0.206976676667894	0.0111088406703789	0.796367800542564	0.0636684234517139
100270678	Spns2	0.181141854536195	0.0100562464035238	-0.00300936718084551	0.993344978891267	0.000278391004431756	-0.184172612031708
303298	Rap1gap2	-0.128687357006631	0.565085961752248	-0.323472354681846	0.000662751945724322	0.0754823305240239	-0.194029030782474
303300	Cluh	-0.0157520100792732	0.943958445847348	-0.116582629431979	0.00141441262903955	0.00135468917661362	-0.100494431478061
287526	Serpinf1	0.0909162297445589	0.209498225380422	-0.0389023335758088	0.798407582231043	0.00187352878474683	-0.130009999949731
287532	Slc43a2	0.0225731079153968	0.925082064280492	-0.1224970639754	0.010992408805643	0.000101621982852098	-0.145374809050501
303285	Traf4	-0.145260850068861	0.21106090999434	-0.197218098350363	0.0349980344243158	0.822982086663885	-0.0514068698771285
360572	Rpl23a	0.138164024623366	0.0130775317120109	0.14146100653801	0.00420954655207816	0.991465955183858	0.00340471894575004
303336	Wsb1	-0.0833688837281207	0.489728651273325	-0.365472029852383	9.62181171051098e-12	5.48078700255947e-10	-0.282149444708687
303337	Rab11fip4	-0.178709191140788	0.17014093320102	-0.356470359181283	8.19580825841196e-05	0.0936860674096716	-0.17791057927228
287556	Rhbdl3	-0.065036156133817	0.911339905044224	-0.324513374945931	0.014700537989056	0.0313273377321956	-0.259112357312713
25485	Myo1d	0.135634466188542	0.0328078788399405	-0.00974664306509219	0.974137295920513	0.00689228794494049	-0.145186191375609
114247	Slfn4	-0.182712628284042	0.835632948612791	-0.597170908458801	0.0114608526068471	0.142774468814586	-0.413594720251297
287910	Ccl6	0.955893044251944	1.27414665354408e-06	1.29246421810305	5.96735903731978e-09	0.577042393029326	0.33389068904277
25640	Hnf1b	-0.227774921867142	3.3767557344365e-09	-0.168288638322753	0.000200244370683657	0.39834180703413	0.0593226297576651
29242	Ca4	0.0505693107429968	0.893767828522455	0.265467285383388	0.00701416836960074	0.0229302920108003	0.214509531288698
303398	Tbx2	-0.150933493951473	0.144808308009416	-0.202765451749353	0.0207765443476535	0.851568982058736	-0.0519080482667289
360590	Ypel2	0.073281233672028	0.849003867522855	-0.669017795428209	2.96841612329629e-18	1.346711754638e-35	-0.742288686151703
102551403	Ankfn1	-0.396186537808731	0.0274483471151304	-0.188000972238678	0.642266384475638	0.490422887625406	0.208129327988492
690286	Hlf	0.0818410374017683	0.721018583830644	0.475503103067541	8.42688616203819e-11	5.54934535414121e-08	0.393452851180813
100911361	LOC100911361	0.599016789751438	3.75395143211797e-07	0.409343758921063	0.00500337225481815	0.500828625298219	-0.189954675857146
29393	Col1a1	0.467243499420457	1.15194042641295e-07	0.110115578808946	0.624820523213062	0.000103572534625339	-0.357408497734888
360606	Itga3	0.198772370616187	0.0254825641116103	0.0877846193814116	0.575926366872404	0.406648592386068	-0.110939594290921
29754	Atp5mc1	-0.159438029554554	0.426433305806299	-0.184818349607682	0.00490523684872346	0.889556845022931	-0.025348030326944
497986	Hoxb6	-0.17562999635928	0.361190347586037	-0.34040622567253	0.00340920278149534	0.239130398819977	-0.165378670298567
303501	Arhgap23	0.518501922076213	0.0172396829121779	0.264192318622366	0.545057645433567	0.600801445640651	-0.25370627417342
29676	Psmb3	-0.123863720684631	0.404974093972061	0.0745505349459027	0.751164150965442	0.0240637575609774	0.198132155858692
81767	Rpl19	0.09277154234743	0.0502232134086267	0.148336217165374	8.71456307315736e-05	0.354167234878847	0.0552952485833055
81812	Thra	-0.0501549299750369	0.919504798086743	-0.22759694324686	0.0313670674995635	0.0962516484729919	-0.177414837197943
252917	Nr1d1	-0.161594770352312	0.104924011949666	0.808614423836612	3.43161198201536e-29	1.87880648953013e-56	0.96984303462124
360622	Igfbp4	-0.00470135560168115	0.989400008309502	0.301402249586022	8.0788500900053e-08	4.35187987310734e-11	0.306169619111797
360626	Krt19	0.393626677284684	0.00827033689000865	0.581325510854761	7.2554987160268e-05	0.567974149140228	0.188027129988509
25125	Stat3	0.0295956382303741	0.927327741908089	-0.105689179443133	0.199251256290441	0.0220985188403181	-0.135627451481431
303547	Ezh1	-0.00684954748634705	0.989400008309502	-0.163073549271419	0.0597111014867031	0.0295435715516275	-0.156349969190298
25634	G6pc1	0.0611476006327058	0.198919546276235	-0.164551946066271	1.65271120813407e-08	8.00381743887952e-26	-0.225709953070711
287722	Tmem106a	0.0734422653958451	0.719003315188704	0.168739365938563	0.029630507959982	0.433978402184318	0.0950984288756606
303559	Arl4d	-0.181444491058598	0.636397222340496	-0.427780570332396	0.0117458884798201	0.219898092346791	-0.246643136441853
498008	Hexim1	-0.156827001064835	0.0631484583332982	-0.191565577955952	0.0062876514251048	0.892636470513695	-0.034686768794178
29477	Mapt	-0.122696476626614	0.0178077797791885	-0.149038980674086	0.001963580087801	0.881692980745688	-0.0262394538634469
498011	Mrc2	0.495345810353628	1.46718032566815e-07	0.0805798366527809	0.814824818927849	3.86631388477323e-05	-0.414793589992321
498015	Pitpnc1	-0.00841021605228637	0.984186690585711	0.190557753469043	0.0243431420425222	0.00253210441581075	0.19914973105123
360649	RGD1359290	-0.370850685414979	0.000205930360415983	0.301758755102356	0.00947092600542043	1.61761797958433e-15	0.672332041359121
120095195	LOC120095195	0.636529208532392	0.20050549702912	1.15248344009628	0.00340920278149534	0.598070629919046	0.507742336355427
140726	Cacng5	-0.224126037322101	3.1888871751617e-06	-0.500758390407509	1.62754556702395e-31	2.87913447070487e-11	-0.276400136310289
303638	Abca8a	0.292393662533522	0.0889905211413731	0.345808039990466	0.0407196370163307	0.929286506972127	0.0536395844922144
29719	Kcnj16	-0.0822849620312636	0.0177269197856965	0.0172735247276748	0.879649727119933	1.73773979935239e-05	0.0995694490159701
140586	Sox9	-0.117950449409353	0.749897929133259	-0.330190441012444	0.0136171277479451	0.211568101772943	-0.212406064972819
102549521	LOC102549521	0.293733464513861	0.529091199987132	-0.324989394443061	0.350318714581961	0.000898869303963043	-0.619320842285486
287805	Gprc5c	0.00112082271195358	0.995781530558399	-0.153100821536135	1.91678314273345e-05	3.60912692294908e-08	-0.154102195804455
117056	H3f3b	-0.176584182347712	9.41507733251828e-05	-0.0571464691375141	0.562117618479943	0.00192101316067151	0.118879129604164
688283	Afmid	-0.104096207404715	0.214127974212654	-0.222285615252655	3.30450206440026e-05	0.0486146241776299	-0.117925647924718
29543	Timp2	0.200029142062833	0.0273075152779663	0.0664912477247332	0.793147965454432	0.247239220362449	-0.133441774922714
245955	Lgals3bp	0.346906937200235	0.00391282729196565	0.0040758948935319	0.99366188451239	0.00590807364086145	-0.343522126402419
303701	C1qtnf1	0.533997093719024	0.160125148773619	0.740176064086742	0.0350674434489207	0.870792859168012	0.206941176880192
303734	Tbc1d16	-0.181245841908618	0.0282871575967689	0.0541606165105703	0.842495349378419	0.000196702517593895	0.235534700174268
303735	Rnf213	0.0707030091569328	0.855245658709772	-0.212014538449786	0.0783701175806778	0.00175219681985439	-0.282591745374028
170943	Slc25a10	-0.0284806592427613	0.87398379762391	0.111336035532183	0.0226322986630193	1.48223426242854e-05	0.139579819100362
688318	Lrrc45	0.0831365829752496	0.75463127730658	0.27120801226438	0.0101786846476623	0.0924442080087761	0.187959891345368
50671	Fasn	0.0439782214413196	0.910434329846405	-0.265112244345086	0.000328387440498562	5.44891920050684e-07	-0.309503773952959
287884	Sectm1b	-0.101082456456578	0.825968726667315	0.204153870057887	0.438240354272904	0.0422940162592373	0.305380295257708
619374	Jam2	0.227537592085953	0.224111690440074	0.34023579278722	0.0209965017515873	0.723464544968727	0.113509683474518
54226	App	-0.047820944450249	0.314618646122829	-0.0787959959018364	0.006840323624854	0.408171131897139	-0.0307673746882901
79252	Adamts1	0.267747565909849	0.0131347867981659	0.13731005138109	0.500864155859931	0.500828625298219	-0.130415277110465
288271	Mrap	-0.322217583369839	0.173588796328397	0.136296730779921	0.831929226242681	0.0086034492600276	0.458883385716513
170847	Kcnj15	-0.0559261767569976	0.383424385652177	-0.183758137245004	3.83552573747195e-10	7.76035954364536e-07	-0.127749572717347
24575	Mx1	-0.0514055202814646	0.977618573728536	-0.65132538468728	0.0170513972165899	0.011274151034066	-0.603067910898767
286918	Mx2	0.627518309940772	2.40822687921696e-09	-0.051771367471476	0.919430537097637	5.88702129311975e-11	-0.679200310424001
304020	Filip1l	0.478403340681914	0.0389789665852105	0.542399729224941	0.0228061260545904	0.949761194079387	0.0643680043619052
64307	Rpl24	0.0587795412409825	0.689664849130679	0.135698848131567	0.0395850607378388	0.367768983627702	0.0766784189314001
303970	Bbx	-0.207735026898405	0.0352268451796469	-0.0965302693616454	0.725059355238909	0.58343216335191	0.111346771189272
363781	Plcxd2	0.251134057751391	0.192183812272809	-0.218446675513065	0.29928739356928	1.73773979935239e-05	-0.469328111574547
24560	Cd200	0.277349399394836	0.0475994779831685	0.205509217573477	0.30071549468706	0.88911132772009	-0.0717393718961309
64387	Ccdc80	0.23421969837355	0.0223768388189952	0.246454425480888	0.0820709091975712	0.988631126585252	0.0120943100172577
303946	Usf3	-0.100260490495902	0.622032989669033	-0.21683129524918	0.0174141919220657	0.351002474879094	-0.116206208965773
303926	Igsf11	-0.0726950172398873	0.404190274170767	-0.133092330618175	0.0148783579801338	0.486428893587464	-0.0604880930237631
60577	Slc15a2	-0.149779421511796	0.00564682759013149	-0.0744086966913169	0.455985230565045	0.229066864051274	0.0751057931186757
303903	Parp14	-0.0641331360437045	0.87181446740912	-0.247645329371779	0.0250025661285178	0.106057529866088	-0.183494005200391
303902	Slc49a4	-0.16356082357766	0.0622966300873954	0.13696641223915	0.271237637964917	2.63778161931859e-06	0.300683447943388
689710	Heg1	0.216638089795881	0.0792328700819428	0.254191455383402	0.00872259577908914	0.930339745514216	0.0376712721528726
498095	Dynlt2b	0.337187573076227	0.241743211396932	0.540852941266356	0.0208679341462021	0.723464544968727	0.205268355164171
303872	Pigz	-0.0136707986492281	0.987391126041912	-0.418311218558278	0.000930627980476283	0.000310267616931417	-0.404588415761449
288031	Fam43a	-0.344037806214847	2.40638654345955e-05	-0.360937292529745	0.000110445787950563	0.972054331040252	-0.0169082507999104
103690757	LOC103690757	0.310678986250018	0.738243906425931	0.919390296077922	0.0162385013403834	0.220966559570278	0.608158116987765
303836	Bcl6	-0.38753913904045	2.39175547141934e-05	0.5403128276428	1.71467453773303e-05	1.79186687266724e-24	0.928286264929988
360733	Rtp4	-1.13817470783905	0.00160242197072967	-0.561240471327983	0.471899178315466	0.200170695165453	0.573576783833768
25197	St6gal1	-0.176867535084027	3.70005566790138e-06	-0.029952112646405	0.842966985476013	2.72221840965636e-06	0.146857255828726
24903	Kng2	0.457598666676579	0.122200973307346	0.803201287594858	0.00219372460004457	0.447819436005277	0.345833184299844
681544	LOC681544	-0.534094145317708	0.00177848559355828	-0.269092385286822	0.449278783525643	0.320609677669105	0.26490001499394
171016	Hrg	-0.590069709465817	9.47655606729262e-05	-0.34181398623156	0.183762318676325	0.298489797931516	0.248226536538137
83928	Fetub	-0.137475359306787	0.75041709121654	-0.412158441988533	0.0062876514251048	0.0704084055298025	-0.274905649553536
303828	Etv5	-0.161946606558597	0.406126949328689	0.241315142581203	0.147916101999883	6.94404602675208e-05	0.403403600144981
24267	Comt	0.0844170624021139	0.0235464263497696	0.105228288153034	0.00129765246547742	0.836799911798847	0.0205757281338298
680409	Prodh1	-0.0173431854940697	0.973587276509943	0.279925573179036	0.00326453925200601	6.06714778762549e-05	0.297327773179728
83504	Kl	0.100412668240568	0.0660171102482458	-0.0225887571543139	0.884857270871015	0.00218943356380585	-0.122724762611126
288444	Hsph1	0.147793666556925	0.0359081659369928	-0.0852717308704541	0.450984785614363	4.35198331569077e-06	-0.232904511008431
103690996	LOC103690996	-0.056854253285561	0.889771974834774	0.247076792952912	0.0226322986630193	0.000121924050446939	0.303495732861826
288471	Trrap	0.0445538409438603	0.899691713074938	-0.161067679404903	0.0723598093053597	0.00333483769318797	-0.2051489946623
304286	Lmtk2	-0.0737142846907263	0.48882139986805	-0.165217990913335	0.0028323823337851	0.152590011269586	-0.0913727815646736
81822	Actb	0.161785061411142	1.57271663586004e-06	0.044755644022485	0.443016367351418	3.58201550258978e-06	-0.116884173972996
498153	Gpr146	0.0674872841126588	0.913158466888146	0.358671368170412	0.00500337225481815	0.055388468228636	0.290890196486638
25266	Pdgfa	-0.322507854561145	0.00461764202383784	-0.32498461746162	0.00597388402664707	0.997469042416718	-0.00204517696905797
25294	Azgp1	-0.425768782168449	0.0243911211874224	-0.146084451612286	0.758954294469149	0.211730081651195	0.279257965800546
304349	RGD1559588	0.732857830151951	0.214127974212654	1.23259003299605	0.0204640668034395	0.668926504546205	0.500139592488729
29569	Pcolce	0.462296608017977	0.000126925207700814	0.27239998687123	0.104197171460741	0.435550053988983	-0.190011642983043
103691283	LOC103691283	0.317541476152759	0.594884317681767	0.699705526912101	0.0372185980037399	0.44893970189715	0.382055936266849
24617	Serpine1	0.579080101510164	0.0010067724381217	0.422615084167671	0.0491044648377311	0.814689545814127	-0.15500591276674
288591	Tmem120a	0.0191787107086779	0.973895827932854	0.289098981801792	0.00719292066670657	0.0040878317361698	0.270134172907407
29441	Por	-0.0441613173581333	0.799965905855811	0.181055694973177	0.00210312958966395	1.17017852290093e-06	0.225273323019541
360793	Rhbdd2	0.135356327310423	0.519863071265445	0.374048847711482	0.000656680461263148	0.0566376400838956	0.238769233847437
114553	Ncf1	0.64855082220536	0.00177848559355828	0.214297549177632	0.653527170585204	0.130594539553547	-0.435546511845672
59085	Asl	-0.0462332114321112	0.732688400076384	0.112914485436041	0.0517936762732745	6.70358537938938e-05	0.159264142901796
304429	Psph	-0.233157060784124	0.00564834144958306	-0.291114096478696	0.000259675227224551	0.821707994589294	-0.0577718998673605
304445	Glt1d1	-0.265009314458903	0.635724932165062	0.556477339030565	0.188868246033077	0.00260039622736322	0.821981281959994
288656	Arl6ip4	-0.162378174338538	0.593928667734257	0.100543998335249	0.824781925819463	0.0461875891945931	0.263462751736403
29531	Hpd	0.073122250435869	0.0783494069564499	0.152578298638789	4.60000101579939e-08	0.00637141406512887	0.0795426905000354
29659	P2rx4	0.715561599267723	6.59524561993679e-07	0.461906551595863	0.00966571119811722	0.354167234878847	-0.253747862862138
29693	Atp2a2	-0.0176353092775858	0.928024980907891	-0.0864814596807759	0.0436218178346884	0.059088972367402	-0.068972514012967
304500	Acad10	0.268989865820507	1.17386528784108e-07	0.0204242704722648	0.935379001524894	4.40583380410291e-07	-0.248816255754091
117030	Erp29	-0.0853966868821726	0.727722372830675	-0.229214931408343	0.00379174822830252	0.146021589728442	-0.144510574591554
363938	Oas2	0.0178578421738666	0.996090321538513	-1.20313911690574	0.0474435158037406	0.036864585297033	-1.23547204497293
246215	Tpcn1	0.0330214980015809	0.851147872688408	-0.0728674278684495	0.327786886883197	0.00673998322173338	-0.105879104212391
304537	Bicdl1	-0.0350015446981048	0.963792834292046	0.316142631106593	0.0478648754483667	0.00906250199147992	0.351949333485995
64205	Rplp0	0.0878506366296461	0.0675007224476762	0.105039070247702	0.0138828809274115	0.909631909342566	0.0168998258402106
25282	Cox6a1	-0.157395396634212	0.364043702283432	-0.145233639932597	0.0149860768567117	0.947192041688348	0.0120200192925623
288702	Unc119b	-0.134888191087648	0.0848615256625446	-0.154654719282122	0.0363924638207699	0.930339589258768	-0.0195008728056853
171442	Svop	0.378007268773032	0.597098607641173	1.24576969313452	0.000952434643416071	0.0580897589076154	0.871646137686383
114027	Dao	-0.00779958414235732	0.972348534904795	0.0505702011375926	0.308776011504113	0.0312718477625371	0.0582273821468217
288740	Iscu	-0.134010253007989	0.222023513467353	-0.179237507877041	0.0442986028021247	0.809201036040285	-0.0452320664917043
120099628	LOC120099628	-1.27784719480388	0.0389789665852105	-1.61771890425415	0.000917067868998462	0.793794399273498	-0.34093690147525
245953	Tmem37	0.135549215849177	0.182836672428104	-0.110453891174478	0.376700742505849	0.000109101747539105	-0.245896008601315
25046	Pigr	0.0708439337903716	0.384691666384834	-0.169547054531867	6.84791918047847e-05	1.95059621845551e-14	-0.240162046255054
289014	Mapkapk2	0.0061313391173216	0.988606094726304	-0.198805800989979	0.00154495396643206	3.49721398965369e-05	-0.205148108039512
498226	Pm20d1	-0.127112369961226	0.00106001632560858	-0.0587198678162851	0.418136061921844	0.118822467270042	0.0682745967667985
304785	Slc45a3	-0.142996080326466	0.565085961752248	-0.59137683046344	4.52631922268294e-11	5.31893676214294e-08	-0.447154582252763
498228	Mfsd4a	-0.127271881878094	0.58462583261806	-0.28933074297928	0.00219372460004457	0.219370340415283	-0.162334814596225
305096	Klhdc8a	-0.196091185291994	0.24634981722213	-0.360545974477504	0.00102999802945933	0.245439470585183	-0.16523098153295
289419	Nuak2	0.00175197483575025	0.994367179717009	-0.208176835414353	4.97382477896211e-06	2.98725144636447e-08	-0.210105228612189
305095	Tmcc2	-0.11137132467964	0.942939567555462	0.550488721755239	0.218411564486943	0.0393120244359975	0.662586781013604
84400	Prelp	0.352128255744556	0.000528900252588013	0.347196173901257	0.00820373202799784	0.995588369863246	-0.00491154754156174
29619	Btg2	0.1708056593642	0.498607385784708	-0.210809925808433	0.248018731837792	0.000689371511284348	-0.38161936896145
140592	Ppfia4	-0.343851120694305	0.126029656824583	0.0626575452865925	0.94206633392479	0.0158686796506607	0.40779672264104
498233	Lgr6	-0.832105928394546	6.01113062516638e-05	-0.297617388464869	0.599992719247943	0.0153171539053323	0.535168834241566
29276	Csrp1	0.18689310468501	0.00707423963362433	0.123742287233814	0.290033276366875	0.743371616191123	-0.0633361793850513
100361907	LOC100361907	-2.45989822669061	2.82885561289938e-09	-1.60511355793322	0.0101317679642237	0.0474545064255627	0.855013224968324
155012	Cfh	0.573679110334722	1.31223926642021e-20	0.426352027350962	6.00360138750716e-08	0.286980267439216	-0.148295200226216
63912	Niban1	0.356345693210824	0.0188105992479271	0.681076577778818	7.14195323466209e-07	0.055388468228636	0.324356842536281
289080	Rgl1	0.0448157197005618	0.784995370605536	-0.0689653202108695	0.50229029391023	0.0257520952385695	-0.113855773978021
24957	Glul	0.0800559039696081	0.00147814976146946	0.0661822352868579	0.0138828809274115	0.840283449627099	-0.0140221391543692
60562	Stx6	-0.129344543577723	0.586961217786461	-0.283085411038438	0.0160435636325137	0.279329135598377	-0.153581874330736
289424	Xpr1	-0.11543624277438	0.193575297539159	-0.226891332222782	0.000130629456932984	0.0773241400391479	-0.111107268672622
170672	Nphs2	0.0270626547223774	0.94786013801325	-0.17108446976694	0.0422484395872333	0.00110574107166091	-0.19793161982406
246247	Fmo4	0.0791221668772576	0.28092532178656	0.171901073932101	0.000105581773484548	0.0772517246133431	0.0926016818569434
246245	Fmo2	0.220297120760379	0.000174650703668569	0.354614920069229	5.25634874496163e-10	0.0379902191550025	0.134565120424552
84493	Fmo3	-0.103406139541943	0.00674545812872036	-0.133285550409045	0.000155369349369647	0.741874080825407	-0.0298492065690077
25650	Atp1b1	-0.128018180303649	3.77647158812931e-07	0.0022524988637238	0.988056276955619	1.908997345455e-23	0.130243741651669
289178	Dpt	0.236107604333062	0.00872824654658994	0.0798822170634402	0.734780528912193	0.136581351118865	-0.155770383400327
685277	Ildr2	0.127792034587219	0.495894416482953	-0.0878646632632949	0.725185097738579	0.0290769328606237	-0.215811402464409
64040	Aldh9a1	-0.105001501245392	0.00872824654658994	-0.0853545891963773	0.0285328958748893	0.877709933468634	0.0197820491718928
25441	Fcer1g	0.327403806165777	0.124257786237629	0.393198413664432	0.0346065479037983	0.930147555976456	0.0668874871869307
289222	Nit1	-0.00212522141708194	0.993644988516533	0.115087647446649	0.0355780917285347	0.00890661367448459	0.117131439126091
29339	Apcs	-0.0514397259367187	0.792642143406763	-0.260372990114982	2.62797582677584e-08	1.02828258806089e-05	-0.209501894211307
406005	Olr1585	1.7482857063948	0.0401313811272487	0.431415720058824	1.0	1.0	-1.3023210041459
289257	Spta1	0.136921883701459	0.483615819017788	-0.177166768977479	0.212007586455379	0.000162082888758244	-0.31391795182325
24368	Fh	-0.0304735126847134	0.89407249913738	-0.121902158021927	0.0407813891762224	0.0580897589076154	-0.0913918068189812
360887	Coq8a	-0.0526469834710106	0.835632948612791	-0.205213903828714	0.00324044045148999	0.0261582765094082	-0.152628251260614
289315	Sde2	-0.304222073352283	0.0247302744118182	-0.18486217398859	0.467284851424911	0.690584612589377	0.119650387041362
498309	Vash2	-0.818010147034368	0.0725151129710881	0.160574826693459	0.941353326611698	0.021607799359744	0.977547822821748
58976	Slc30a1	-0.165974376563295	0.0759980547582818	-0.301000962578551	2.0906293757818e-05	0.0851426015768826	-0.134309395830167
289344	Hhat	-0.0841512126060216	0.95752046666645	-0.838401187636822	0.000278936240432182	1.74227067078056e-06	-0.756189033241105
25116	Hsd11b1	-0.183238476078399	3.22692509678361e-08	-0.111513058432288	0.0033348207491998	0.0495351386953091	0.0713343364184884
25353	Spp1	0.282649061558276	1.0083666328889e-11	0.0381536676613223	0.818442566381858	1.20003777512823e-10	-0.244630281206461
289457	Klhl8	-0.0897442426440877	0.832283696467245	-0.440281782198142	5.00386183131971e-05	0.000412727047453584	-0.350612688744503
305152	Aff1	-0.0226610614781779	0.963155728553225	-0.191316489707775	0.036545525477861	0.041506062069078	-0.168513061554956
305164	Wdfy3	-0.0235880035637004	0.917746121537136	-0.183336246807819	4.35008206622308e-05	1.82085522038734e-05	-0.159611509531089
289486	Fras1	0.190566572053367	0.0366973249446485	-0.084030864845578	0.659464357936981	1.7047536692045e-05	-0.274356442203526
246759	Cxcl9	1.80198485970004	0.0254825641116103	0.132416815351575	0.965936955782203	1.0	-1.67867851644226
24384	Gc	-0.518039455239451	4.86468080935933e-12	-1.06339883018561	8.17819339303982e-44	2.29185706112808e-16	-0.545141841417145
84484	Slc4a4	-0.0356135401484015	0.732903462114521	-0.0973282304194957	0.00446280747435857	0.0149681437082876	-0.061529226866101
64305	Sult1b1	-0.192707457197039	0.0379554866054914	-0.176084282764024	0.109845370258564	0.965055141041365	0.0167976828610888
83808	Ugt2b35	0.211639357138885	3.18219862695405e-07	0.197508071590733	1.28869881768327e-05	0.927573119176922	-0.0145907901427433
286989	Ugt2b7	0.136966932533684	0.774739642669527	-0.329293255873775	0.0986244537336962	0.00101713755821347	-0.466353183126122
289560	Igfbp7	-0.0757165584675924	0.146287810641448	-0.124151438184956	0.000748962883142114	0.229582597665882	-0.0488584890143358
60447	Clock	-0.0912116072826043	0.45203988658744	-0.174956359258956	0.0162385013403834	0.40104255521203	-0.0838577959041365
305332	Limch1	-0.00736647826187552	0.98803416148892	-0.1856484498031	0.0106335181910288	0.00656915122196333	-0.177730537564225
25352	Sod3	-0.0252565991714855	0.927478478872788	-0.153019365280525	0.00310478591439625	0.00145908729434098	-0.12713672358935
289687	Gba3	-0.0167330042466919	0.956286472330278	0.123793752646912	0.040954130578148	0.000578301024647081	0.140618864608319
60357	Prom1	-0.0883446399057691	0.317477579405076	0.13615633149698	0.044395748646286	7.60045434491024e-07	0.224385707044986
360950	Wdr1	0.137966032919673	0.0223858576386851	0.0790330059353986	0.432350056493148	0.575896824854503	-0.0586545630232337
79563	Grpel1	-0.133165806463855	0.097972361542661	0.00243313850209199	0.993344978891267	0.0301234961578913	0.13587980115888
305438	Sorcs2	0.906688614964691	9.81987198568511e-27	-0.340350783276776	0.000110445787950563	9.9659217118118e-65	-1.24780628954874
25552	Slc5a1	-0.156269581202362	0.590814616658143	-0.329245802494982	0.0226322986630193	0.385756460228767	-0.173205451181958
289734	Smtn	0.13149500849618	0.352416061801696	-0.108817182915854	0.500864155859931	0.00175219681985439	-0.240210638035291
305494	Aebp1	0.350772877976769	5.74113473169772e-17	0.142869185770317	0.0128192226218206	1.14312015559525e-06	-0.207882525116492
686087	LOC686087	0.937059890356245	0.0211365553391738	-0.314657779493414	0.940216902479851	0.496391436042071	-1.25835916258545
688553	LOC688553	-0.0960712580580101	0.57081372290671	0.380849186443796	1.58278471610155e-06	2.86277308918087e-13	0.47685722486092
305501	Ikzf1	0.522947158682156	0.325808098452034	-0.291344837302314	0.706577884544985	0.00906250199147992	-0.814425280429991
689134	Sec61g	-0.255448267335912	0.0273075152779663	-0.162521305507783	0.331708003474751	0.662901533929449	0.0917158378493092
102547925	LOC102547925	-0.146531070896579	0.123213272178197	-0.184983079213285	0.0270985370855787	0.890076411696475	-0.0386883649326361
305687	Zfp503	-0.188644093351458	0.00671711613096929	-0.231626358890717	0.000952588782341405	0.842030620283314	-0.043074863691151
245981	Rpl15	0.193217781278934	2.88988301286633e-05	0.187203702685466	0.00201805309619719	0.988631126585252	-0.00601394188811514
259241	Nr1d2	0.0310964263939746	0.925082064280492	0.60651940574498	4.11431432855777e-22	3.45293114298803e-27	0.575302587936001
498453	LOC498453	0.303538995301211	0.893767828522455	0.478811673402198	0.0113015270749226	0.936659837127386	0.175783979236561
102550180	LOC102550180	-0.6173855418831	0.000598782657729206	-0.648440514297019	0.00560801962988162	0.979344638265501	-0.030571972632867
64626	Rem2	-0.628792537674512	0.0716597219081851	-0.724125842816089	0.0399297759570415	0.930339745514216	-0.0960512957557692
305938	Spata13	-0.0808011438886812	0.751030669048373	-0.251332475972897	0.00594631575467504	0.0691086678897822	-0.170515647520221
64529	Ctsb	0.0353870886240311	0.523934161313462	0.186555625578137	2.46127680407456e-18	4.25210567467636e-19	0.151033216161793
24854	Clu	0.513128528464427	1.93805184579303e-11	0.480761291716554	2.83672082180898e-09	0.936659837127386	-0.0324442768158112
65030	Ephx2	0.020712503817572	0.945524380546153	0.157522326924737	0.00417568291610303	0.00585128015938691	0.136662554648103
498538	Trim35	-0.068557908661625	0.593928667734257	-0.240848464963976	8.8730306832916e-07	4.64240606804608e-05	-0.172772545222686
29412	Adra1a	-0.0930995039571514	0.626776410782684	0.121374495156742	0.403788638601071	0.00679882445195749	0.214368078463093
306071	Lcp1	0.277361457731443	0.0308322707125358	0.0439408245352646	0.927975988201089	0.0768195827812929	-0.233027785010366
361074	Slc25a30	0.0271082659536936	0.899691713074938	-0.0646046857210711	0.408350682081708	0.0436168731767887	-0.0915928169799306
116646	Tpt1	0.0937115418789235	0.00294050894367637	0.114366910634714	0.000113995951664845	0.804674893293783	0.020542112672251
498545	Tsc22d1	0.019856045167771	0.932605001066877	-0.19904992572064	6.64715685202812e-08	3.8174103467691e-16	-0.219140186554297
120097116	LOC120097116	-0.22101663049805	0.404974093972061	-0.499535667398407	0.000710525255801305	0.0891305331498764	-0.278157617234448
361076	Dgkh	-0.181356815276531	0.468664000197039	0.125715156599842	0.758954294469149	0.0309323544535219	0.306767737059579
117183	Rgcc	0.0158942085056541	0.986391762265897	0.414315303516875	0.0185489767705539	0.0090453884145734	0.398485370202096
306055	Pcdh17	-0.168382564997056	0.365492376178107	0.124820811854655	0.642108663349866	0.00828750930466593	0.293234324721483
498555	LOC498555	0.332906070584435	0.0100562464035238	0.219333766472177	0.250373395134423	0.704971886132435	-0.113904038135678
306091	Pcdh9	-0.429245581414107	0.360697687518614	1.15749166365636	0.00261356543479167	2.98725144636447e-08	1.587812675845
50672	Ednrb	-0.0311614030582326	0.956286472330278	0.233905732592969	0.027733186573096	0.00311962062639793	0.265009397741116
691984	Gpc6	0.512021666331076	0.0051457428951209	0.259410644186825	0.426093165979157	0.460234883494341	-0.252654412068048
306183	Farp1	0.0518348069692752	0.895543150333965	0.256021560589614	0.0209965017515873	0.0611066126538722	0.204102573596522
680794	Timm8a2	-0.432210798786392	0.494883905378767	0.983490410184043	0.0346065479037983	1.52731694422015e-05	1.4148387785985
306198	Clybl	-0.214967690044708	0.103322386702542	0.0190162710447622	0.974753216854786	0.0499791588342258	0.233886810131134
81776	Rps24	0.147077381187543	0.0195190093765048	0.184178501674576	0.00135668183217263	0.847947818065493	0.0366177484929787
361103	Zmiz1	0.00814384444814097	0.985086333162824	-0.135904982969737	0.110378641175376	0.0311713161680152	-0.14371471058751
361104	Zcchc24	0.352960041730516	0.122280833846578	0.487371102675676	0.0257053838167698	0.848379148015966	0.134570543448588
259269	Erc2	-0.0339277006904917	0.9667080515181	-0.610493058419506	3.56731568794183e-07	5.54934535414121e-08	-0.577176593517102
619385	Ncoa4	-0.00250625513130152	0.992837446108214	0.133859461153277	0.0127844762799705	0.0031238983520012	0.136108670619831
83507	Parg	-0.0551770791033079	0.8720641022024	0.172053177030067	0.113231586236368	0.00469710208338298	0.22734689058321
24399	Glud1	-0.0328446042592156	0.712666006100983	-0.117114311936004	0.000156017979093672	0.00110880805661651	-0.0843739307493383
290596	Ghitm	-0.117748671303153	0.0122743865514509	-0.0604899663921347	0.417198995825482	0.276897835938846	0.0574345937959469
245980	Nr2f6	-0.0353510226226068	0.912931198520461	-0.249402448915624	5.0796868412027e-05	8.40535890459773e-06	-0.214179956194945
56765	Plvap	0.102857592920026	0.307988006350069	0.174668967155846	0.0115766038993832	0.568133135176284	0.0720175875995172
378947	Bst2	0.171011350741614	0.481593095154762	-0.313992093973931	0.0219675607901784	6.1319649974975e-07	-0.48530431348115
290641	Rpl18a	0.117146868874217	0.0817022195196669	0.120818494103403	0.0463027059388136	0.991814756391892	0.00323429408495246
290644	Ifi30	0.146873285550843	0.0923571413671252	0.238440080845342	0.000672097832510417	0.472006670609093	0.0913614331961961
24518	Jund	-0.0364894720481116	0.929035646637061	-0.263356956757573	0.000946574102566911	0.000201469761394158	-0.227013246388501
290648	Pgpep1	-0.0598197515798938	0.294934114011636	-0.152561864153167	6.61614538979222e-07	0.000910747372625372	-0.0930618849151064
29455	Gdf15	-0.291086576397809	0.663525942439283	-0.696393197275501	0.019066146961335	0.246672697442042	-0.405401072719077
689414	Slc25a42	0.142635382866672	0.357729820664573	0.261531761848533	0.0149306672623686	0.549047393604887	0.119283058533027
100911483	Ndufa13	-0.117440668119176	0.855331411879113	-0.211879796571297	0.0426833196230194	0.577042393029326	-0.0946250079674103
117596	Atp6v1b2	-0.0997519492304349	0.0366973249446485	-0.0838712205928354	0.0756433488548707	0.907309454046357	0.0163460108091437
24539	Lpl	0.209994315305907	0.00238216431961767	0.0249520146780229	0.937100183889686	0.00853023099645257	-0.185113340423259
29416	Aadat	-0.138802027859791	5.08171460664824e-06	-0.0533886401847131	0.311748140855222	0.00159920308708556	0.0851153822675597
79242	Hpgd	-0.411869771189366	0.0170901834505638	-0.366673238362866	0.0894170166616072	0.945066004097353	0.0461437298938082
498630	Wwc2	-0.023181869070704	0.942547726922876	-0.142440309025837	0.0200103456084892	0.023737155383254	-0.119570598302815
306460	Enpp6	0.157423186077395	0.000462015984150486	-0.211108396655853	9.9897334884499e-08	8.91935794855347e-30	-0.368996561085679
83720	Fat1	-0.0754125347114405	0.429421079540006	-0.248894332577824	1.74066959906766e-09	6.82350236911497e-05	-0.173149983993475
290796	Saraf	-0.128425192157443	0.197588096056877	-0.180707696337742	0.0220779587099259	0.716564838761299	-0.0522490153455813
306544	Plpbp	-0.0569624301928177	0.805577236136512	0.112843621952179	0.448225010868688	0.0489250533817809	0.169545663041626
100360145	LOC100360145	-0.209460747343054	0.768871277167806	-0.699999125623099	0.0013806248471284	0.0277344631505299	-0.491785977064061
50718	Rps28-ps1	0.465299237572973	0.618886555666679	0.639487489980006	0.000118158530016206	0.906207430713823	0.173199978859617
84402	Sfrp1	0.339819660643449	0.00525534540933515	0.176576114893695	0.464542518399818	0.458340838175486	-0.163551734290604
306617	Kbtbd11	-0.0878318916652708	0.597207675887652	0.0990266266610244	0.428405989406687	0.00757689330986231	0.18686932843095
306600	Atp11a	-0.13064354005224	2.47943848706711e-05	-0.142553533734308	2.84168627619634e-06	0.926459799043141	-0.0119375495163691
306628	Col4a2	0.128772381565905	0.0407142128743432	-0.00412579586502905	0.988435541891026	0.00501351541298326	-0.133411759210539
290905	Col4a1	0.153517298325801	0.000338676894550833	-0.0254158023497016	0.876422312205885	8.9531532493361e-09	-0.178932383481773
306636	Efnb2	-0.0117124449594373	0.989400008309502	-0.311467249457138	0.0225887314292011	0.0101030142262742	-0.299541627508169
25697	Ctsl	-0.0219498825156665	0.853957148256693	0.211509006674495	3.52199502488663e-18	1.30146891994581e-40	0.233221583246601
361195	Cdc14b	0.0155866212041732	0.980947030137097	-0.209419313617382	0.0435183709113743	0.0184939603892667	-0.225167696298103
24362	Fbp1	-0.0711775232416428	0.0350144963093003	-0.0793744087344282	0.0188133378987012	0.93584335737171	-0.00831074237581674
361206	Slc25a48	0.235341904386652	0.00138559902594413	0.171574998073615	0.118520416335143	0.814689545814127	-0.0636442984877471
25548	Slc34a1	-0.00983788862679061	0.959060415712061	-0.0625992328619417	0.0850029531664088	0.00757186455411839	-0.0527973320368316
290994	Lman2	-0.145661529682286	0.0430292727693256	-0.144185593485318	0.0589822951760457	0.997469042416718	0.00133901658297338
306764	Nsd1	-0.135104628759439	0.118660605654353	-0.257963019515825	4.65160435897232e-05	0.0581287545883089	-0.12268932648673
114519	Nfil3	-0.0281106517767724	0.988608322379996	-1.23287613355342	1.12508148196383e-08	3.18135814244447e-13	-1.20361244043776
291005	Gadd45g	0.339402493968981	6.99860224992165e-06	0.0476821459549128	0.878799864746894	5.58458083051045e-05	-0.291605893093623
361217	Spin1	-0.235038378586672	0.0161704191580033	-0.21634056525461	0.0933497982008316	0.973051901458267	0.0191572169447839
291015	Ogn	0.535646362628404	6.2069041426568e-10	0.453731180520657	1.26927260285295e-05	0.827425891578328	-0.0818937196491944
25338	Ninj1	-0.000650755178140218	0.998811050396535	-0.198771911335636	0.0357033192408059	0.00305845028482647	-0.198170986387982
690050	Tpmt	-0.076884335933162	0.57081372290671	0.135124950466617	0.104432465391159	9.4907365076532e-05	0.212019779182545
291130	Dcdc2	-0.00560285548830157	0.993644988516533	-0.406754772546025	0.000656680461263148	9.55278032627101e-05	-0.401678338686385
266730	Slc17a3	0.0824243517271543	0.223953771764596	-0.0985717940346182	0.0855420511527058	2.90695670823437e-07	-0.181332028107432
684681	H1f2	-0.0974644677339113	0.31583867610748	0.0756260094508264	0.557068567159489	0.000842001779165367	0.172825093876499
361256	Svil	0.1542140643632	0.526509259782566	-0.114042890036286	0.63468376860691	0.0228950410126589	-0.268029691661988
103690178	LOC103690178	0.659339187360207	2.38462646320797e-20	0.384224047797679	6.9784164500897e-06	0.00251093963064893	-0.275113929653768
89784	Idi1	-0.151996834369995	0.726283339787691	-0.391781390015874	0.0170453310881167	0.220606091040271	-0.240348732496743
58954	Klf6	0.265201617982142	0.0101084318012622	0.200187876922206	0.137773306068405	0.865647891821917	-0.0648870496211561
307092	Akr1c1	0.0245478451008267	0.945583457626849	-0.12644438093166	0.156671442948556	0.018848175067302	-0.150970260410836
498790	Akr1c12l1	-0.0180064718667419	0.94786013801325	-0.109814521429725	0.0250025661285178	0.0263152687588642	-0.0924109606843437
117276	Pfkfb3	-0.189946789147883	0.478133571819581	0.206679341156374	0.459768671973726	0.00131281446293798	0.39654531318676
291314	Sephs1	-0.0381303417465328	0.911071717809244	-0.187744908657492	0.0142093877968014	0.042957441720583	-0.149781432821945
100125598	LOC100125598	0.162234456327894	0.0502232134086267	0.480456531806164	2.94352084643994e-15	3.1787697750928e-11	0.318464557861326
291320	Mindy3	-0.175467093066697	0.108219686788246	0.120193182789009	0.554421553969687	0.000228671327926216	0.295857930642614
63852	Pter	-0.0626982555834763	0.311491750851574	0.00888509444931883	0.965342137638388	0.0474427916235885	0.0717174704421997
80848	Cubn	0.0285900011419451	0.845521073636028	-0.0690067852463524	0.141196000934149	0.000543381671488421	-0.0971790595570997
81818	Vim	0.362321016199246	3.88268784629271e-07	0.381921778863552	5.81322014876251e-07	0.966581515283803	0.0196901924066534
289287	Gpr137b	0.0587243987281185	0.721583488832795	0.153208808419695	0.0185489767705539	0.15739457836489	0.094484767800199
291793	Abhd3	-0.486284338794261	0.000931708499064249	-0.160154907727963	0.745936318274745	0.0704084055298025	0.325924056565218
307594	Mib1	-0.165812395574688	0.180960547048451	-0.243614229527903	0.00713738372162994	0.727672100098242	-0.0773212046972097
259221	Osbpl1a	0.00887140638464281	0.98171892553785	-0.125266959305712	0.0723598093053597	0.0124354177926673	-0.13410924571315
25293	Aqp4	-0.387919665376601	0.00159654477782286	0.153039836557514	0.655238648502279	9.24543075822157e-07	0.540881794903723
361296	Rnf125	-0.281111189120081	0.877592167300371	-0.933208163364999	0.0430488932083154	0.0681589835283016	-0.647336567768532
25727	Mep1b	-0.137040050907691	0.0350375301621578	0.0601505961025771	0.707186731272997	8.85612563934406e-05	0.197143130875726
291699	Stard4	-0.137156995686418	0.668958888691454	-0.351629800578801	0.00501998683683582	0.130026045658393	-0.215410918334043
338475	Nrep	0.071187377965087	0.675662229360017	-0.315716628991757	1.80528395080467e-08	5.2415148899507e-16	-0.386787153768991
24330	Egr1	0.365205207377092	0.00180352343904312	0.206342269656429	0.276194419299079	0.496682653727871	-0.158867364261016
291671	Hspa9	-0.0549993616856839	0.425591306950952	0.018123933498696	0.898933669474342	0.0472194880738958	0.0733538394668272
50621	Slc23a1	-0.189625449085912	2.47943848706711e-05	-0.170510276456828	0.000643000501833227	0.922712690194871	0.0191411436360536
689207	Prob1	-0.443988996948944	0.0131347867981659	-0.434102567948245	0.0226322986630193	0.993064884927853	0.00846860000432657
291670	Cxxc5	-0.0856049685775512	0.490175079245461	-0.15727731928108	0.0207560018304883	0.549047393604887	-0.0712880028216262
502155	RGD1565779	1.38630261260754	0.015150074543324	1.06900907370145	0.103223530573611	1.0	-0.319131203561578
307495	LOC307495	-0.395417870695484	0.00160712026194233	-0.252523365162364	0.203014908799828	0.600758777313027	0.142867512413561
291463	Ppic	-0.106684884116906	0.0640791747522972	-0.21841394494799	4.51801306113567e-08	0.00113357054066713	-0.112091717767945
291450	Aldh7a1	-0.0340527422361177	0.718291127638171	-0.107911942937866	0.00148010993041624	0.0110638982240585	-0.0737499617692265
29633	Ndst1	-0.118476677244588	0.0219683007043166	-0.303754257849787	1.06039161207525e-14	1.2829430521719e-07	-0.185325468970825
24629	Pdgfrb	0.423934831642088	1.36140028819806e-06	0.213213805392082	0.127294441876142	0.075174649950195	-0.210805843174787
307403	Csf1r	0.358273500428769	0.000147929858358683	0.280348675759552	0.0215015189664766	0.833089517569384	-0.0778781203054392
307396	Pcyox1l	0.35236756876338	0.0970191861235361	0.452229886951327	0.0436218178346884	0.899780266971112	0.101214484064798
100363502	LOC100363502	-0.367232828453052	1.33697643422644e-18	-0.177583801809621	0.00174884518547909	7.29454682934237e-06	0.189858145634833
679578	Ldlrad4	0.0300074758357562	0.9667080515181	-0.244758886160044	0.0711600035004429	0.0136322445747034	-0.274752906163642
170465	Acaa2	-0.112508873876369	0.0121193541062892	0.236056414622826	2.83653584409895e-08	2.04090964553471e-23	0.348586281841855
291434	Rpl17	0.311661141110718	3.0199717851254e-09	0.0653090128514394	0.597107950598762	1.19194293602377e-06	-0.2468046077405
54302	Slc14a2	-1.14252916543204	3.20652715417988e-10	-0.35955509873105	0.49468643224287	1.33079776312264e-05	0.780782421479491
361352	Slc66a2	-0.196620736717764	0.165218720521495	-0.268094306359053	0.0195919570388416	0.807296370619303	-0.0702862152314722
291394	Cndp2	-0.0137270873354954	0.965101656548698	-0.0902526655551702	0.139283978788882	0.00455752926801592	-0.0769291243663959
307614	Cdh16	-0.0777874289472579	0.0589653848458896	-0.169637512894277	8.43634567303059e-09	0.0013014691028844	-0.0921517179574469
64457	Ndrg4	-0.339851655468456	0.0301509898565369	-0.263351658915209	0.204030951738889	0.886142076318838	0.0762434769361976
260326	Adgrg1	0.00880837007412682	0.9667080515181	-0.137114618298755	3.73787271644094e-06	2.21759921495637e-09	-0.146058514394879
361364	Dok4	0.0431318852229827	0.965101656548698	-0.307421021617609	0.115869364250233	0.0243298468039539	-0.350993315882494
64364	Pllp	-0.0579008682926924	0.73309648002075	-0.158491615118054	0.0133142255369474	0.121712775636508	-0.100846998196618
54300	Slc12a3	0.0564114033621837	0.263251929625224	-0.0333881600221277	0.664407613675378	0.000233852081893795	-0.089780035650413
24567	Mt1	-0.00337888191767644	0.989400008309502	0.339112946796377	2.64625299675626e-29	1.13024673078551e-38	0.34200998605153
689415	Mt2A	0.0860403801789527	0.194028437158948	0.457265396020714	2.04238980925709e-54	3.94642730560217e-29	0.371001000161274
100125372	Ces1f	-0.0829405349105046	0.0113709696018725	-0.142203462120761	1.1736649052235e-08	0.0130577264343694	-0.0595975326330771
29225	Ces1e	-0.0212525605640836	0.989400008309502	-0.597993939344843	0.0238490368629841	0.0119314552686581	-0.574749946589233
501232	Cesl1	0.238438093913957	2.89430553669745e-09	-0.0781673976248716	0.309975550804915	1.33845290298299e-18	-0.316535835244988
364975	Gcdh	-0.104854081164464	0.0102751410082733	0.0380240786042862	0.715660954793204	1.80533401067819e-06	0.142790877403171
64202	Calr	-0.00119780496179638	0.994367179717009	-0.116470387910634	0.000283948393316032	6.76648446882723e-07	-0.115385817640666
191576	Tecr	-0.10053797673161	0.428611529102696	-0.188063382141011	0.00947092600542043	0.409154926458869	-0.0868615948360176
361388	Gab1	-0.0144304808061023	0.980074391697777	-0.248899851431787	0.0122812658586637	0.00790626504072632	-0.234425783198622
291936	Hhip	0.552834121433805	0.0205200133587169	0.157340699522978	0.826243051706906	0.165903770601311	-0.395645380050946
25672	Nr3c2	0.139730868028751	0.494883905378767	0.276552017772254	0.0174564493748532	0.498454606339774	0.13672195896794
498940	Ces2h	0.226492616659224	0.217425981598839	-0.0669847401697086	0.858901047479023	0.0239357628219401	-0.294271124760561
25117	Hsd11b2	-0.00338454376447447	0.989400008309502	-0.261938665185657	1.1243829596172e-12	3.9362828292373e-17	-0.258405325654073
291974	Ripor1	-0.045493088444058	0.881380444626146	-0.202526853604238	0.0062876514251048	0.0263696234809164	-0.157079289015417
80773	Cyb5b	-0.143155136151383	0.00857769026493293	-0.143585366714636	0.00931947359584544	0.997469042416718	-0.000640941899059817
171414	Pmfbp1	0.102489165444258	0.882534613273906	0.483524625423255	0.00969890699785216	0.0447871484681375	0.380568698297764
292022	Ddx19a	-0.0353155451081764	0.834354388664586	-0.143755412376944	0.00330196688669329	0.0102057200860055	-0.108451746825074
292023	Aars1	-0.0772235673076335	0.373938524191544	-0.162816633064118	0.000656680461263148	0.120687721595098	-0.0857201345565646
54267	Maf	0.0205088472377865	0.932605001066877	-0.159926665911216	8.88353674654554e-05	5.90689632658748e-08	-0.180084335076776
29337	Plcg2	0.0561167618874165	0.965549187059177	-0.401738812590644	0.110378641175376	0.0144596521671161	-0.458804794610628
120098609	LOC120098609	-0.485309570750136	4.74156650271242e-08	-0.26643754409351	0.0865679454790245	0.0962516484729919	0.219421727054204
171493	Osgin1	0.0906026422108111	0.156362231607302	-0.0747365091350963	0.260276493969223	7.51682512952695e-06	-0.165795138392344
81765	Rpl13	0.147650701303438	0.0483943724197819	0.199896377596897	0.000313720433644315	0.730020745528862	0.0514140623572259
94199	Dpep1	0.230569155064936	0.0519157083438192	0.271258998923345	0.0163202551154101	0.926946144454923	0.0407024498648053
361439	Abcb10	0.104386297827028	0.674460272309262	-0.174407600319754	0.209775207064468	0.0015868802468778	-0.278804393619123
24179	Agt	-0.374523347439561	0.000290329235510255	-0.173342336592141	0.394515128203283	0.0815191189528639	0.201787554563638
679357	Irf2bp2	0.0179822887334432	0.973895827932854	-0.169249712879384	0.135521994866611	0.0277344631505299	-0.187430233990631
246331	Nrp1	0.0589913372609885	0.752095388758036	-0.107388105855345	0.247170002425269	0.00231626308744906	-0.166077190783742
24511	Itgb1	0.0852194449122776	0.145498684374268	0.117841062478073	0.0104001317489303	0.796059376770458	0.032296327318976
120098879	LOC120098879	-0.523457756941872	0.000585469044110378	0.119710379319074	0.869627589731928	9.38155073040732e-05	0.644679062525129
686288	LOC686288	0.0456208466101	0.946193669373054	0.56584858740347	1.83842410189121e-06	6.1319649974975e-07	0.520002668300785
296197	Dstnl1	0.528688100581643	1.62380637075928e-09	0.156781449502111	0.384597210690919	0.00018407694614954	-0.371910653498784
29168	Ubd	0.963882350695359	2.5302626077711e-05	1.09671650614208	9.27939353193906e-06	0.90781646059483	0.132812931413839
294228	RT1-S3	-0.0805958792913456	0.849003867522855	-0.27514716682634	0.0154999062878856	0.136581351118865	-0.194038563472376
414819	RT1-CE16	0.403611672043163	0.00293141805029481	0.430703357147414	0.00572925414228788	0.973610067381031	0.0276359161770278
294250	Prrc2a	0.00189194498618016	0.994367179717009	-0.098187737494926	0.106691811719045	0.039534169716551	-0.100424143071875
94342	Bag6	-0.0672310761917634	0.642320009489518	-0.142126727747325	0.0451371296888127	0.47969428201636	-0.0748521460176525
24591	Neu1	0.00618147147566426	0.989400008309502	0.171204547301244	0.0487408823492808	0.0302532809272146	0.164805976192151
24231	C2	0.369475005837862	0.571114279920174	-0.33060970797083	0.571357384647717	0.0129399897301016	-0.701542711696971
24233	C4a	0.247843632803105	6.13261598122772e-07	0.15490300101081	0.00586069664001143	0.206781950114384	-0.0934022842950452
407784	Rnf5	-0.151295849788121	0.131802925573363	-0.170441706192663	0.0478671464413479	0.934317747779878	-0.0189660697625246
406161	C4b	0.919138743623446	0.00206791849898028	0.515618906575351	0.309975550804915	0.580066252740758	-0.406461741284884
294269	RT1-Da	0.21054482145595	0.000223103114998224	0.230805881124762	0.000103624224121732	0.930339745514216	0.0198551835623195
309621	RT1-Ba	0.47888654556475	0.0111951025644928	1.3899720569912	4.37164403883588e-12	3.84911733426081e-05	0.906304923636043
309622	RT1-Bb	0.405597977651569	3.26025379411736e-05	1.28975319559385	2.46832024237422e-38	5.26157121759077e-17	0.883896636806173
294273	RT1-DMb	-0.0730545511202013	0.866399841451153	0.24013710358201	0.0452736760552111	0.00264603579130538	0.31308920617518
309627	RT1-A3	0.5648862882686	0.0967471057617014	1.99103855974426	1.29988923763621e-10	2.83056295642999e-05	1.42434518179492
24973	RT1-A1	0.549725815592259	0.289801610408592	1.03391178920499	0.00651106118432287	0.55757137267866	0.48471757043471
361805	Uqcc2	-0.407071923540032	0.0415145254175322	-0.339894607337405	0.168911436567479	0.917160588569261	0.0676180339901977
294297	Scube3	-0.0488305497967954	0.894525011795563	-0.234990653747017	0.00610166622405685	0.0304590845296752	-0.186131477413594
25682	Ppard	-0.154252905258201	0.651116609754218	-0.850142139497696	4.66388278880219e-17	9.268677948058e-14	-0.697027641455249
81729	Rpl10a	0.269009329286528	9.41507733251828e-05	0.0699246493186535	0.742206034312588	0.000167569513387335	-0.198975308781626
361810	Fkbp5	-0.183639862747578	0.278025253106908	0.563187761365492	2.70474622438975e-07	5.88499125042417e-18	0.746861893367637
114851	Cdkn1a	0.477502780655801	0.425813299142841	-0.222151778508508	0.813936823168328	0.0435966953874184	-0.697752601098317
85264	Abcg1	0.392721289280583	0.0387457607740736	0.206751606962395	0.591497786391364	0.668681039756838	-0.186826608479552
25563	Tff3	-0.256840670888776	1.75998641971548e-16	-0.200578516527154	5.46527143989677e-10	0.136581351118865	0.0557029437947443
64539	Ndufv3	-0.144402009700936	0.0327584251334676	-0.113734170803629	0.168911436567479	0.881395818936984	0.0307702083871671
24250	Cbs	-0.0590541883518182	0.660847781041953	-0.138930259852381	0.00397235705776945	0.224855114722542	-0.0797464239119679
85251	Col18a1	-0.107248159090782	0.202699292496923	-0.195238224996899	0.000160205954323426	0.273678493492884	-0.0882899059190611
294337	Col6a1	0.319729635401537	0.00380418219080458	0.113127974275797	0.689967273260845	0.149257124340392	-0.206637419509197
361821	Col6a2	0.372969138244271	0.00269635455056135	0.232694280399563	0.216906624276359	0.568653061085471	-0.140526499581603
690211	Dip2a	0.043697669049275	0.952201162929927	-0.220124113811165	0.197131327596447	0.0339983137314076	-0.263590495165603
499422	Gstt3	0.0324670198918722	0.685262966630936	0.159375049923511	1.62420729222626e-11	1.96308490829577e-12	0.126593072736418
116568	Ggt1	-0.0758181512684517	0.0470424656810187	-0.118870639713081	2.84624474405061e-05	0.0707837315012146	-0.0432282083564103
100365744	Lrrc75b	-0.159591071995609	0.668958888691454	-0.376040241507145	0.0268086442133607	0.312218963731703	-0.216389528143103
100364062	LOC100364062	0.0159853175313316	0.995164012364834	-0.860917241703821	0.0462348857019471	0.0146872670341151	-0.880782988700571
171458	Ipmk	-0.0215448787180908	0.951521922660069	-0.267982909768595	7.14856927943539e-08	2.35247744147114e-09	-0.246289065931686
294362	Cisd1	-0.0949314616654645	0.0294607362993097	-0.0134438469533971	0.940216902479851	0.031805501265533	0.0814065916747273
361832	Bicc1	0.00142928306000582	0.996919131998472	-0.170676701551607	0.00419086325075321	0.00129786087571422	-0.171788108548938
309901	Phyhipl	0.300251729446987	0.00160254685720479	0.48216924805079	8.19658675638274e-07	0.242891463325805	0.181367858956508
294565	Fam13c	0.445093250090918	0.263042019373269	0.876321901479305	0.00380718094003662	0.375269032588641	0.432263231425971
687808	Slc16a9	0.0572343206585468	0.645482820300194	0.125548432122664	0.0333455726462595	0.340098452562203	0.0681441055252753
361833	Ank3	-0.0255566908521836	0.906435102518058	0.168212224706497	0.000128666620547778	1.99226594644806e-09	0.19390304104112
120098858	LOC120098858	-1.79465734374747	0.0460299196475003	-0.984182153587151	1.0	1.0	0.806192632368034
25524	Psap	-0.0563325608389588	0.270578163092225	-0.0842990238950507	0.0170290358268305	0.629619010505956	-0.0279604119711908
25346	Ros1	-0.0248734982108377	0.967140099707119	-0.318625351790437	0.000561784931868227	0.000562950169040257	-0.293249854816919
337920	Naglt1	0.0583109012360378	0.36416028783671	0.342332430184099	1.14916384258161e-29	2.54345405752348e-28	0.283706856773033
309809	RGD1310495	0.0776220765358318	0.463355003840668	0.171819727120176	0.00151843025061096	0.211691109672971	0.0941859473510573
25145	Cd24	-0.106447958426461	0.0559387068022933	-0.134018270840416	0.00595547567635054	0.85784697683755	-0.0272682425141131
309912	Rtn4ip1	-0.393796869556471	0.0282871575967689	-0.257281114883757	0.321053573028363	0.74884460458141	0.137080641776785
309866	Crybg1	-0.538070849798766	5.33255071965569e-06	-0.143989752336744	0.707186731272997	0.000553687032420136	0.393393619172086
299314	Cfp	0.5173495653412	0.0988778505618064	0.637090167875985	0.0320761014580656	0.90781646059483	0.119675228556224
102555453	LOC102555453	0.261071118780849	0.103513994345484	0.315116670076568	0.0250465329324633	0.922712690194871	0.0539125506232141
116510	Timp1	0.76716674382251	0.0847269375199763	1.1076335734589	0.0476578007826182	0.875455066941807	0.331451525613811
25106	Rgn	0.0692640166178402	0.409181241992144	0.138000176556595	0.00478810126629059	0.325497941669204	0.0686808703804481
103689969	Kdm6a	0.159908406313998	0.41739973484222	-0.123917503555184	0.610778222171509	0.00805755256146636	-0.283859754245355
302526	Atp6ap2	-0.155841174416721	0.018579689764504	-0.188660397095546	0.00330515076187707	0.885784647682198	-0.0330610480962442
114488	Rbm3	0.13041707165694	0.40788097924204	0.375326714983677	1.65323511944447e-05	0.00692608832006629	0.244779698598089
501546	Huwe1	-0.0775316860763239	0.284435581959762	-0.187050092887836	4.08754180003602e-06	0.0120392844665176	-0.109279555834046
60586	Clcn4	-0.0126273914498789	0.981040386731645	-0.163314250183773	0.12044644858685	0.0378824768763958	-0.151058167011176
81814	Tmsb4x	0.186307508317896	1.9831596800492e-06	0.151411151123366	0.000934302549875604	0.807296370619303	-0.0350177677933882
302642	Sat1	0.135112408805403	0.00300269934130235	0.164949280832976	0.00024466771163967	0.846526617752336	0.0298152156628085
79223	Gk	-0.1360652094908	0.0179721397170859	-0.0102472486529813	0.968736906049342	0.0020031305144804	0.12524702252185
299027	Eif2s3	0.0787037000199253	0.521178522417634	0.168146478163773	0.0125689540545808	0.345752456977098	0.0893863605791098
81521	Msn	-0.0953100428044123	0.160125148773619	-0.11790543590315	0.045407846792749	0.901676183661495	-0.0229570632200155
100362640	Rps4x	0.115456450543752	0.0261017003418747	0.136244874042018	0.00490523684872346	0.90781646059483	0.0207856853075229
24644	Pgk1	-0.0831769892381508	0.0415145254175322	-0.156194609462949	1.17676709613032e-06	0.034651757547495	-0.0732093122674549
114099	Cysltr1	1.28008324259721	0.0146019810047038	0.895226734252724	0.234579359571454	1.0	-0.383916936893363
84383	Timm8a1	-0.0644443674835322	0.893767828522455	0.21968273948133	0.257958507508076	0.0328795629179517	0.283662638341382
292964	Rpl36a	0.106979505669514	0.501273493533374	0.230575101150762	0.00312989271823229	0.31664261769279	0.123459398830407
680354	Tceal9	-0.158127345238766	0.156157380586884	0.178894564936113	0.0969835058338674	5.7222722680262e-06	0.336767132891846
300920	Cldn2	-0.0702100204565499	0.168162730138654	-0.0904527297147855	0.0435183709113743	0.885784647682198	-0.020099549813199
83514	Tsc22d3	0.343133918417195	0.000127865904641816	0.165744977308491	0.316825545102984	0.244069346617877	-0.176680571913749
300289	Amot	-0.0501724686050718	0.909189606481418	-0.235147120134419	0.0154999062878856	0.0612754198509286	-0.185068089639152
298322	Lonrf3	0.114648391649852	0.929796299865396	-0.352026014096476	0.379841640698266	0.0463199012526419	-0.470226002673442
63879	Xiap	-0.03168047451032	0.920608515450397	0.150541544302214	0.063098716723435	0.00221159053845026	0.182218307818047
100363642	LOC100363642	0.663676124814453	0.0235775280851938	0.699987430518959	0.0543921406351459	0.985619221742971	0.0376034400994953
100360413	LOC100360413	0.0288697762333273	0.919745584248341	0.302260292275076	6.31925964092514e-11	2.89678535993129e-21	0.273550658835181
25181	Bgn	0.437894836685144	4.8423654919858e-19	0.302826132134195	1.05166948347863e-07	0.0569035744588162	-0.135079635537129
50690	Slc6a8	-0.09035537227846	0.0374690300627399	-0.206656493809862	9.14023049013643e-11	2.3471537884801e-05	-0.116288690239574
293860	Flna	0.17534697802329	0.0191479317917617	0.152895426867934	0.0953231181717724	0.936659837127386	-0.022598652043748
81764	Rpl10	0.117020122079265	0.0178809210515328	0.0547229866972147	0.567258439239978	0.327699939538998	-0.0626158133752231
24377	G6pd	0.173122803252235	0.109786154099477	-0.108252094664368	0.488923230064097	0.000103572534625339	-0.281258038511861
309295	Ikbkg	0.0585480855616398	0.935721660056417	-0.314128091458378	0.033752657732708	0.000511335430291383	-0.371707188046443
24723	Rn45s	-0.0642461304951093	0.964399570756129	0.125759647153991	0.876305224711461	0.00325839255459077	0.189787707627726
170603	mt-Rnr2	0.611118047582468	1.13991083301839e-16	0.941770045316762	9.52344420889928e-42	2.40772651028474e-40	0.330983129385303
26194	ND2	0.210593212311908	1.08333269068411e-10	0.154439464945651	0.0295269236337624	0.00384876440689341	-0.0562403893967853
170610	Trnn	-0.992473795545435	7.02485710461901e-07	-0.25718163793634	0.735956626776708	0.000301493480442234	0.735799947347559
26198	COX2	-0.0780368918538402	0.0389789665852105	-0.0155353846265874	0.877541091248865	0.00267623119788082	0.0625093419244547
26204	COX3	0.102705863600376	0.00104001630054621	0.0544993379311371	0.248018731837792	0.0183597872005302	-0.0483120993001525
359816	Trng	-1.0010515390324	0.0485413608038257	-0.388388944364688	0.784729437655544	0.29155944805101	0.614223488359309
26202	ND5	0.0187127528606265	0.889771974834774	0.0737152990907954	0.00788015779371074	0.0153793793247515	0.0550015369255043
26203	ND6	0.000562320393013918	0.997827719265446	0.054577537632821	0.541943806369734	0.0463199012526419	0.0539662406078297
