# Supplementary material for: Gadoteric Acid and Gadolinium: Exploring Short- and Long-Term Effects on Healthy Animals
Source: J Xenobiot. 2025 Feb 21;15(2):34. doi: 10.3390/jox15020034 (PMC11932278; doi:10.3390/jox15020034)
Supplement: Supplementary file 1 [file jox-15-00034-s001.zip › Table S2.xlsx]

## Sheet: long-term exposure (lte) DEGs
Table S2 - List of all the differentially expressed genes between the control, Gd(III) and DOTA groups after the long-term exposure to the compounds.
gene_id	gene_name	dota_ltevsGd_lte_log2FoldChange	dota_ltevsGd_lte_padj	dota_ltevsctrl_lte_log2FoldChange	dota_ltevsctrl_lte_padj	Gd_ltevsctrl_lte_log2FoldChange	Gd_ltevsctrl_lte_padj
365037	Sash1	0.244225452856671	0.00567078538452228	0.137145488080734	0.341053828596316	-0.107566338924841	0.836651255436518
292947	Arfgef3	0.257055754473721	0.000100233678300963	0.188370036164251	0.0192391646287423	-0.0692976803663186	0.959816295629463
685750	Aldh8a1	0.104951604153908	0.00214338306560197	0.0363571082358899	0.860941247523698	-0.0690472055099845	0.205345519143766
100360791	LOC100360791	-0.0624099107738112	0.871278936197125	-0.415891501475469	5.01477253503843e-08	-0.354075790440572	6.84676860350443e-07
64032	Ccn2	-0.24694768035154	3.15996417803036e-05	0.151029086989243	0.29095710058101	0.397729999664678	6.65564254219585e-09
29142	Vnn1	-0.221743691102983	0.00016227338564011	-0.00639980571319911	0.997358613704435	0.214877467874301	0.000319029809742813
29517	Sgk1	-0.766556658572805	8.72379378201333e-84	-0.370343664532165	1.60798099650994e-18	0.395687234695431	8.39757502121592e-25
498995	Ncoa7	0.169324367950509	0.00629388331611035	0.104699901575007	0.317767247246482	-0.0650963465225826	0.906930649609578
83425	Akap12	-0.440116944136895	0.00104644170951194	-0.488028562444548	0.000601658071708608	-0.0481529853904839	0.999579742798182
308099	Fndc1	-0.258758229376504	0.760052844845876	-0.644675590954762	0.0191504677268369	-0.386293538562041	0.654568299271891
25151	Igf2r	-0.0588889174737509	0.28790856706129	0.102346346177334	0.0106952266992249	0.160816051544649	1.42993821983717e-08
29503	Slc22a2	-0.0825642104392553	0.0889669278171669	-0.100123622105338	0.0144835831458641	-0.0180265176970806	0.999579742798182
100360880	Fosb	-1.23730738053357	0.000215705526558502	0.778559292288692	0.49773448896734	2.01420744271956	8.05160892174429e-09
25728	Apoe	-0.0831661681541838	0.00365154838548725	-0.119120704372404	6.21270011769019e-05	-0.0364010778915653	0.79143811740648
292737	Blvrb	0.205998071051907	0.373828508793228	0.364435131845815	0.020670058915706	0.158172335352829	0.894022999364139
79426	Zfp36	-0.446472976209347	3.19497885889559e-14	0.19342579773003	0.0636554719926202	0.639578259779586	1.12244651466541e-26
24523	Klk1	-0.00416566359580373	0.989291774713647	0.145161191465055	0.00221342351669459	0.14893867312318	0.00075418900326057
24594	Klk1b3	0.104937071028312	0.0271767036273592	0.112365641842351	0.0134260191420352	0.0069206502955913	0.999579742798182
60575	Napsa	-0.0983889039729378	0.00104644170951194	0.0667151417660197	0.239762494907587	0.164571163387047	5.80857352597115e-11
308572	Myh14	0.270917954192206	0.00864811899360612	-0.166655076409116	0.33325265570274	-0.438049890619912	3.01478000696993e-07
84595	Nucb1	-0.126669661462428	0.0305604647464874	-0.0783544758694743	0.648283149738276	0.0480083477931474	0.934143352396592
24309	Dbp	1.05875946117073	4.52666903516146e-58	0.795632950951434	4.39266815817428e-35	-0.263352045197369	0.0271071581310829
308602	Tmem86a	0.0350886067503094	0.942122076387674	-0.386946125909507	1.21479653315138e-09	-0.422293984971295	6.64819373551056e-11
25507	Pcsk6	-0.431396265281213	0.00249559724557161	-0.739037675033647	3.81801553298651e-11	-0.308423745273318	0.0599262993985887
266603	Aldh1a3	-0.346781026717053	0.29480822128886	-0.553726427573461	0.00445655480926719	-0.20755138564908	0.909473911559181
103691165	LOC103691165	0.141519847392229	0.0453666821199037	0.211479485694232	0.000774051063754186	0.069518160308566	0.89821654773879
85249	Pex11a	-0.324413606565416	0.000176022230078736	-0.16006380988637	0.451636561039668	0.163872895467969	0.388498362512558
361596	Idh2	-0.0872281960919918	0.0313729351008171	-0.10434787136161	0.00978236156041786	-0.0175372845104119	0.997242995885976
85431	Nox4	0.136917215976047	0.00189304180301627	0.0555405114348783	0.850085163986117	-0.0817376427305953	0.41709443447483
308843	Tsku	-0.296918290319811	0.000335244210093052	-0.0203058119341644	0.997358613704435	0.275983864803531	0.000414139325756766
252900	Dgat2	-0.00740538029937757	0.99302303974712	0.294257380770579	0.0407864487858941	0.30130262544504	0.0385748344803953
29345	Serpinh1	-0.181731478345642	0.0232784018652733	-0.0904589271594106	0.74470606838345	0.0908490530440154	0.793791173795931
25387	Arrb1	-0.119919630167205	0.336745083727412	-0.217741820005208	0.0106952266992249	-0.0982792874004238	0.78733729365313
293142	Spcs2	0.236424185899043	0.00940768779243702	0.11236445180983	0.734797121756363	-0.124529076088837	0.694369447743326
689064	Hbb-bs	0.736602329943359	0.0151530617274382	-0.0842768738318643	0.996917454818727	-0.820557165158939	0.00168620996258341
361619	Hbb-b1	0.358048787074861	0.00443535619435911	-0.0260827901799069	0.997358613704435	-0.384297691219919	0.00745782473590349
120093065	LOC120093065	0.634616278155006	0.00145650087251914	0.524200243300598	0.0498925832421991	-0.1112519945093	0.999579742798182
24440	Hbb	0.492425009493219	5.36955916248064e-16	-0.849278915355007	2.95225338121339e-20	-1.34151804240884	3.44269207976859e-43
361621	Olfml1	0.41876215818527	9.87277863282171e-22	0.159626353671767	0.0101467004416002	-0.259556343441715	1.03266240094671e-06
308918	Ppfibp2	-0.240377843233648	0.0220531566320811	-0.131175853457033	0.64658163638316	0.108721072206352	0.865788690485352
29657	Arntl	-0.428215822085859	8.03521381595644e-05	-0.393532266416073	0.000829676454513375	0.0342675932724123	0.999579742798182
293173	Far1	0.263988855138526	0.0196951632122898	0.0901529029351071	0.91573351197492	-0.17429916675991	0.49554148407984
64456	Spon1	-0.132106324107286	0.330366270755745	-0.266710166087179	0.00124374895355799	-0.134991586955897	0.471549385911001
25128	Umod	0.054351207893189	0.0122187503268433	-0.0819011421787453	0.00165749257232487	-0.136682457761645	1.05372209067134e-15
246263	Acsm2	0.0574164211750707	0.0415562858968046	0.0403032638674647	0.618262867464109	-0.0175532430811905	0.994235295678788
691484	Eri2	0.277659428211252	0.000881864998738074	0.0745592838001694	0.91573351197492	-0.203538090614187	0.0500307680466312
25084	Il4r	-0.182968581826161	0.0105450706516015	-0.115541435297957	0.48832219932844	0.0670469793526998	0.954261202720682
64522	Slc5a2	0.0774721663211367	0.428134889825913	0.125863499921424	0.042737137100032	0.0480351290337063	0.963562344601346
293524	Bag3	-0.233524281550331	0.00332148334986734	-0.1046602466474	0.751738722016108	0.128475489974116	0.459201777821357
64313	Oat	0.0166871181124811	0.928803760460528	-0.132792438249987	7.03383901314617e-05	-0.149830340350306	7.11762642584666e-13
361669	Tcerg1l	0.545193243599838	0.233563742752718	0.766041606228872	0.0490977712984966	0.220878087218859	0.997242995885976
361674	Eps8l2	-0.137571083040352	0.00728015816779052	-0.0939998330964362	0.304323325953384	0.0431841567824092	0.956996662378955
25621	Cd81	-0.121595472175907	0.0149149208203856	-0.0722291074603478	0.582106329764219	0.0489864543905057	0.909473911559181
246060	Cdkn1c	-0.158996405528874	0.654641600696575	0.234312740921942	0.462006126883805	0.393144278763523	0.0271133658754962
58919	Ccnd1	0.0381197530659279	0.851086902825794	0.201838323249338	7.32347223711157e-05	0.163280148681276	0.000798285075940065
293649	Lrp5	-0.0791326407986608	0.761078211040659	-0.239249032622121	0.00210757135900501	-0.160454982938714	0.22636358525385
24426	Gstp1	0.14794754450898	0.000146733596690007	0.203469901995927	2.11159117077903e-05	0.0551558365827239	0.894151041806047
365398	Slc22a12	-0.0209479910167443	0.897764260133417	-0.0905403315186494	0.0300788839552573	-0.0700409326991426	0.124730586274237
293733	Incenp	-0.496118349542287	0.0191320512001956	-0.205398023003384	0.877414427594565	0.290284548863966	0.632788785139419
120097433	LOC120097433	-1.65317541899916	1.0	0.0146607715612009	1.0	1.66585017082885	0.0103999227519521
293779	Glyat	0.000728221963953934	0.997478978530624	0.0934035874939015	0.0078111103309507	0.0921884705727873	0.00134102949286875
24188	Aldh1a1	0.00916739467324838	0.969539656501025	-0.0903930223691601	0.0287343066697773	-0.100028139116365	0.00268940401404858
25550	Slc1a1	0.21195770314329	0.000262224899989743	0.0588794910607774	0.895269705340648	-0.153515069380705	0.0472883251881974
309312	Gldc	0.167169445094625	0.00911322793833565	0.0360983480035749	0.982473719099135	-0.131578673252251	0.205605851797708
309525	Slc16a12	0.137470709200014	1.70771052376171e-05	0.0906106265628701	0.0510018147324044	-0.0472872797934945	0.746454465473207
499353	Cyp2c24	-0.206208266933025	0.618318585934874	-0.557787413195468	0.000957647532642093	-0.351997904588632	0.135468775059046
83790	Cyp2c23	0.0487431779537219	0.0501526473220323	0.0769173926530595	0.00142222637809106	0.0277031334958305	0.777784953843577
246074	Scd	-3.42471649884857	1.0	0.207137912865134	1.0	3.62420752414745	2.16799265614713e-07
293991	Ndufb8	0.0952547338677602	0.34732620065512	-0.104097201442782	0.413320114144243	-0.199773390563355	0.000117098024836813
25230	Add3	0.158461134660999	0.000114330011646745	0.0868054561767222	0.284642158371256	-0.0721623589242171	0.557380890780065
365972	Bhmt2	0.0920114630042055	0.0166288058749382	0.0567775577534669	0.524243148338737	-0.0357215739630171	0.908907948679009
245961	Dmgdh	0.130558960660192	0.00680553930635836	0.0714063272639669	0.475253611188234	-0.0596121411448631	0.784347677188444
25118	Itga1	0.130569440543351	0.0215581085111084	0.111798449180026	0.871452680596208	-0.0199720453306808	0.999579742798182
29360	Selenop	-0.154015283940746	1.24039859517895e-17	0.043834749512282	0.356825360685916	0.197353599842209	1.976765553165e-43
690163	Oxct1	0.101516070132099	0.000272011362143931	-0.0225088110110087	0.959430554663366	-0.124436834599136	4.6793309542654e-07
117517	C7	-0.164087663128571	0.0261663865321795	-0.204456899924525	0.00254601492468295	-0.0410965659988232	0.997242995885976
81680	Lifr	0.111871620233994	0.0179162846461717	0.106597260458976	0.0666984796886738	-0.00574272494983029	0.999579742798182
24684	Prlr	0.249231970431569	1.49959307753396e-08	-0.0634908604071956	0.746683171306023	-0.313147695827475	2.73050945626309e-13
83784	Agxt2	0.115958394124464	2.68661402434712e-05	0.0245097641135111	0.922162120740314	-0.0919170093827255	0.00237705603180024
688389	LOC688389	0.128972249806963	6.51845238756713e-06	0.0301843692119569	0.902532828203946	-0.0992118138074896	0.0011935493926335
25351	Slc2a2	0.243878286043092	4.49151491758919e-05	0.217530125146248	0.00355549944909907	-0.0265448482761503	0.999579742798182
25673	Anxa5	-0.21746176368773	0.0437175231639664	-0.174920505484981	0.211655007417548	0.0420007873750757	0.999579742798182
310486	Rarres1	0.213326312832813	0.41072790224672	-0.303752119815523	0.0666984796886738	-0.517600795504856	5.76266295250438e-05
361957	Mfsd1	0.179803033250439	0.000568880484927921	0.0241184008758179	0.99312868345499	-0.15613183202848	0.00476707280915534
310538	Fnip2	-0.0570561856704225	0.666196620021462	0.207077671220986	3.31239147920032e-05	0.263809442750236	1.68343360387528e-11
310625	Rhbg	0.020111132928212	0.974172799572357	-0.216556583665259	0.0300788839552573	-0.237164212695497	0.00745782473590349
103689947	LOC103689947	0.0330826268906207	0.859274106706298	0.158413035957342	0.000503939280101213	0.124905537106043	0.0203367007943085
60430	Mcl1	-0.165078401313047	0.00489380412787447	0.00515132281456914	0.997358613704435	0.169805358351779	0.00820363599515844
365871	Ciart	1.32292195670962	1.0	1.64386635178986	0.0166698351899919	0.325113097718429	1.0
117514	Txnip	-0.142632616903591	6.51845238756713e-06	-0.124400076877609	0.000568276880010861	0.0178328961140732	0.999579742798182
24450	Hmgcs2	-0.265062408022688	3.66107060806957e-05	-0.0111178539330719	0.997358613704435	0.253494712989473	0.000789988669580909
84029	Hao2	0.0968315545672797	1.48110880776255e-06	0.028283377927816	0.83995139132709	-0.0689490947547399	2.67760071493873e-07
83465	Celsr2	-0.123753818342495	0.0288429588540772	-0.0747765577878705	0.618262867464109	0.0485108724635513	0.938661965223074
25584	F3	-0.226033002341893	0.00760465204927953	0.0905579522542431	0.860941247523698	0.31613767875719	1.91652760097917e-05
29739	Gclm	0.0884957029605446	0.0028541432152056	0.042496514108669	0.618262867464109	-0.0464315273610583	0.556598152465771
25313	Egf	0.0442813268395588	0.184645109651187	-0.0345597574662856	0.657702027106464	-0.079306291868879	0.000191408263379456
687071	Etnppl	-0.10920996621786	0.136392492208957	-0.23064184193855	2.9844010478505e-05	-0.122025041662735	0.136793459598306
686753	Npnt	0.00715997968351417	0.983884473316673	0.137683475881559	0.0298068102296337	0.129986151081681	0.0281401672655034
24172	Adh1	-0.174189622075254	0.00489380412787447	-0.129271995812135	0.155377216934899	0.0444564453596881	0.983127058436937
685067	LOC685067	-0.749739298855532	0.0227791875755017	-0.574927944101553	0.25147424371926	0.174210506071741	0.997242995885976
83476	Ccn1	-0.409148195862377	4.06205956934044e-07	0.0641117826864571	0.967279573541195	0.473020798196771	1.82214143339328e-10
24158	Acadm	-0.0954305218183033	0.00863639939582515	-0.0417080472941777	0.77134307733695	0.0532938521531787	0.593476318246084
120101502	LOC120101502	0.194009171067914	1.0	1.54354888252139	0.00493673486532905	1.34929395885556	0.0562947974648981
25526	Ptgds	-0.143996631223915	0.0836816222587171	-0.203051334735815	0.0066514626986437	-0.0594948570310687	0.964525071468586
296596	Rpl7a	-0.267739668394764	0.0004410871204942	-0.201824603493384	0.812334157891761	0.06668808178817	0.999579742798182
311827	Adamtsl2	-0.439403888712219	0.0115180205208269	0.0783026295217064	0.996253237209183	0.517120540078237	0.0044101112526569
311849	Crat	-0.153759758149926	0.00531817063288137	-0.071889767359503	0.758656830991454	0.0813795936276873	0.560451069786164
246771	Slc25a25	-0.66073975405322	1.7978643607734e-40	-0.120333554320798	0.268808393522395	0.539913435003319	1.03812085502943e-26
311024	Kif5c	0.532982546839289	0.000116616949263229	0.401878732065188	0.0216687852360876	-0.131211981051939	0.978694082684038
25253	Dpp4	0.049853826685711	0.28790856706129	-0.048336169306623	0.524127470852182	-0.0987113078696558	0.000121296006607496
29216	Lrp2	0.121850306008493	1.15409034036672e-14	0.0902597531876076	0.00447852350893826	-0.0320615418767364	0.83483461194605
114517	Itga6	-0.156444772417005	0.000100233678300963	-0.0534951997695629	0.801822488834319	0.102469560810274	0.106128449160067
362152	Hnrnpa3	0.106311130350176	0.0413066626272353	-0.02281447320978	0.990381582299465	-0.129614033163103	0.0168348787528213
362165	Creb3l1	-0.510639840770571	0.00169923507941767	-0.428170748173144	0.0278960358310411	0.0817358028426014	0.999304341139325
24248	Cat	-0.0482302295113126	0.287841419315898	0.0442999824228932	0.561969829132186	0.0920286203652993	0.000121833471217742
25407	Cd59	0.0631291770888837	0.618318585934874	-0.11438408609001	0.159627958971019	-0.177812723938783	0.000298115262199142
100362814	LOC100362814	-0.744547531026728	1.0	-1.07715950919643	0.0429706010630796	-0.332901250669033	0.963562344601346
499847	Prrg4	-0.21881816027363	0.00294426686824539	0.0305493756976957	0.996916732401628	0.248910932989696	0.00163685126791647
362188	Slc5a12	0.181949949217695	1.69264188652837e-06	0.26061321920146	4.09434141728013e-12	0.0782117161331863	0.22636358525385
25065	Slc12a1	-0.0890291362500726	0.000283169232697276	-0.232250804875305	5.21615144243639e-25	-0.143701142578055	6.18348481237348e-14
65192	Slc27a2	-0.0536851559243027	0.281501794493454	0.0410966173167544	0.802055286784022	0.0943370115950466	0.00539392868208263
24174	Adra2b	-0.168888090130796	0.0437333382380255	0.0380286588704608	0.989945885975916	0.206565607609	0.0191600998580619
192211	Prom2	-0.158944716039143	0.454127221649414	-0.24685036010807	0.0490903834544494	-0.0883104950580344	0.968616699130718
25263	Mal	-0.0138214922433244	0.96782138759641	-0.134011376320504	0.0226806492390521	-0.120583030348619	0.100309091032186
311423	Slc4a11	-0.656201404226584	0.000756814730891158	-0.749254885042465	0.000210056189726103	-0.0930837946789937	0.999579742798182
296211	Ralgapa2	0.13499673707362	0.366634941282854	0.299691967764273	0.00146771183377997	0.164155411359763	0.437750660765293
366227	Apmap	-0.0888779028616415	0.0471748161354989	-0.0355946076789099	0.902532828203946	0.0528261677668381	0.69143242253194
282634	Pxmp4	-0.248908084450067	0.0119008238522481	-0.109474529063214	0.849654017073398	0.139010306868826	0.657315378474575
311569	Acss2	0.0578035474688472	0.341829041802941	-0.0781720106763029	0.0948336541505596	-0.136390630963159	6.61887839957287e-05
117903915	Mmp24os	-0.154924898996189	0.225321656597845	0.0790226907047084	0.910958186253707	0.233551440916856	0.0218565812290753
56083	Tgm2	-0.160805284487705	8.23877723031936e-06	-0.464551466451987	1.22973428042815e-53	-0.304191871095028	2.96428635141219e-23
680616	Ppp1r16b	0.0293836072581914	0.905604762955468	0.202101201782446	0.00010226913442317	0.172316640413495	0.00145385844543414
311604	Zhx3	-0.16223905950456	0.00873578131105689	-0.00670743367212028	0.997358613704435	0.155110029890574	0.0136088198316531
120101780	LOC120101780	0.439026098441261	0.00229398390304682	0.282722159841044	0.200857339827734	-0.15681209707742	0.909473911559181
296370	Ctsa	-0.0385812132889021	0.470100312434947	0.0425237850764208	0.69502448928773	0.0806236128151247	0.00267539623154334
81687	Mmp9	0.755737311502537	1.0	1.11919157569513	0.0220600184478421	0.365745904403775	0.983127058436937
24253	Cebpb	-0.654456861523002	2.53259130457072e-06	-0.172194255337375	0.86955845713829	0.481703113321189	0.0057058657272265
25279	Cyp24a1	0.511443813146904	1.49667108233062e-16	0.25423005420568	0.000984229014794683	-0.257661616719959	0.00116416176214288
362282	Pck1	0.0313424534607196	0.610828494990368	0.156710757278111	6.91452622504327e-20	0.124882837777143	1.82214143339328e-10
311676	Pmepa1	-0.255174341630949	0.0389904366056232	-0.220609619879159	0.165803258620701	0.0339619990175014	0.999579742798182
245958	Atp5f1e	-0.125646890078077	0.0128767037737079	-0.0979725236201885	0.376607730340881	0.0271316721289242	0.999579742798182
362288	Rtel1	0.104357162658921	0.798287617712519	0.374360080729736	0.00538190686034468	0.269748472593036	0.214663307735213
311952	Galnt11	0.108894919577283	0.0161119981978643	0.0478092207642184	0.887055927480736	-0.0616438082200926	0.743793528677538
117255	Ptpn12	-0.22057340388797	0.0470608167962822	-0.141346461384752	0.571170933559795	0.0787996005650084	0.968616699130718
102551002	LOC102551002	0.0934481024202403	0.399557777650324	0.284960912656232	1.55033410913319e-07	0.190940869971047	0.00834730948269452
24646	Abcb1b	-0.443541115081881	0.204116403127009	0.455399784893672	0.276890716437722	0.897723323469663	0.000392698267649367
170913	Abcb1a	0.370118175151234	0.0134152409655452	0.283387151660493	0.215321681892045	-0.0873571363144483	0.997242995885976
58868	Fzd1	-0.106075145610412	0.0552920011722092	0.0907068936176512	0.292952461685044	0.196371079501118	4.72058898420084e-06
89813	Pdk4	-0.741655046770532	0.000279313202113398	-0.417249027657596	0.320474208038639	0.323956031310021	0.640809462602955
24255	Cftr	0.602207824819537	0.0060473551803602	0.280164728632763	0.685875198327397	-0.3227382027215	0.705171665213069
58980	Slc13a1	0.0100165898530022	0.973787075813936	-0.172853542652742	3.03013643950977e-06	-0.183296333312361	1.05160727735469e-06
312192	Ahcyl2	0.00901269429204726	0.971953824599098	-0.115156447036706	0.00358768413685324	-0.12457122306604	0.000377193340378202
120102485	LOC120102485	0.192836845649621	0.670542721686336	0.525729555736678	0.000343558692548481	0.331187823238759	0.407942570215118
286921	Akr1b8	0.362423339330906	0.000118480700372594	0.235367343392425	0.0374742050578396	-0.127459293349075	0.865324990110499
296972	Akr1b10	0.579483741135129	1.66985949718599e-08	-0.210131049475806	0.15406253029286	-0.789613547611696	3.83624279033696e-15
296981	Atp6v0a4	0.101471569744861	0.00346782621131824	0.0437949118974499	0.756219620912227	-0.0580938923549835	0.529672828894871
103690059	LOC103690059	-0.00197086487732646	0.99505787307423	0.109514008271303	0.0114158953132409	0.111043782677402	0.0176489089595295
171411	Tmem176b	-0.240986341012797	0.0131177561696599	-0.26747988741143	0.00824485248721158	-0.0270531778689922	0.999579742798182
362359	Mpp6	0.194287454532289	0.0149149208203856	0.117241432090501	0.507998087673072	-0.07750054901918	0.924297213275396
25309	Cycs	0.0655343348244714	0.12094035729386	-0.0497944064577162	0.756221922063455	-0.11569732984798	0.00339604360248235
362368	Ggct	-0.013906752621901	0.957002573981115	-0.157201687994186	0.000600423911713086	-0.143770093249257	0.00212935515963765
368066	Inmt	0.109559579302641	0.690615319004058	0.561266818385174	3.73336881880914e-11	0.451346870338741	7.4474866396399e-06
25240	Aqp1	-0.0678392197320934	0.00629388331611035	-0.0123036878541497	0.989945885975916	0.0550575472809719	0.0142561340212536
502784	Gprin3	0.63923716396727	0.000483768171887755	0.607881057718196	0.00217804296720566	-0.0316452389303838	0.999579742798182
500199	Ptcd3	0.164739458181706	0.00954439698405486	0.246973631503697	1.41929399924379e-05	0.081812956879476	0.743793528677538
246298	Retsat	-0.390475627940005	2.07219610001738e-29	0.0125323339682649	0.997358613704435	0.402593215477594	3.14510844227767e-30
312495	Cyp26b1	-1.1085003533185	2.32194867957855e-05	-1.26036733735571	1.26468385171338e-07	-0.151819287006135	0.997242995885976
113892	Nat8f3	0.0533059378134122	0.72194070191039	0.187514417211895	0.000246485622444512	0.133796027784669	0.0472883251881974
64570	Nat8	0.112560776531925	0.0987197781275874	0.18414668814931	0.00150455655390634	0.071300039773603	0.83185806210759
102549803	Nat8f4	0.399363809531779	0.00291616336346032	0.278049743616558	0.146095365829636	-0.121772579364969	0.958532356057834
59300	Nat8f1	0.169792428143389	0.0345984132940133	0.0801495386754729	0.861077679475554	-0.0900331101500551	0.865788690485352
29254	Mgll	0.0249115572029783	0.767245487838689	0.0890454154600725	0.00265495958800234	0.0636799761117844	0.0737781600801665
120102336	LOC120102336	0.862344045210445	1.0	1.28260310598498	0.0368256257939659	0.419118919748105	0.990092125313772
29464	Slc6a6	0.0790206056879379	0.400866175192407	0.136639879189046	0.0471605406832002	0.0571671117053637	0.909473911559181
312566	Adamts9	0.59133675901323	0.0204995222227173	0.125787145294513	0.982473719099135	-0.466248458991647	0.243198062677513
102554570	LOC102554570	0.270075316402394	0.0105530215801467	0.279349333341533	0.0102295501594055	0.00969576953153526	0.999579742798182
500300	Depp1	-0.332459943560736	0.0930784812771667	0.196560376963467	0.886837201091688	0.528308906311021	0.0253014105276658
116477	Wnk1	0.11817098661965	0.000756814730891158	0.246051629424407	9.31142964720453e-12	0.127407895067792	0.00075418900326057
312677	Ccdc77	-0.479433909305803	0.0307925337805295	-0.372298075558976	0.24728291653205	0.106761631572862	0.997242995885976
297566	Atp6v1e1	-0.103661732452318	0.224363688719197	-0.160851564194407	0.00891038393100578	-0.0575973015509864	0.909473911559181
50676	Slc6a12	-0.579711697978118	0.0128767037737079	-0.863246488914073	9.16331968024775e-06	-0.283809173344617	0.636509005760058
192262	C1s	-0.103592766569883	0.82790537261976	-0.301734041028186	0.0489410374439869	-0.198477697474963	0.563475521127
29515	Atn1	-0.205960183746004	0.00513701298527682	-0.0602204850421819	0.950126029585757	0.145357096706652	0.336723130143002
24383	Gapdh	-0.156693765900613	2.65639626466202e-07	-0.0404886436855254	0.816414308932709	0.115822680080039	2.2375053417188e-05
689963	Tmem52b	0.0258318605198354	0.941237496028614	0.161284030272247	0.0388416640896633	0.135123838102834	0.154215879819695
24937	Kap	0.0916127782308983	0.00951584626582733	-0.0348442339381854	0.872505487104555	-0.126766348951576	9.95066932893199e-08
312828	Etnk1	0.0469757879423504	0.449734628685431	0.115065823080284	0.00101997831776453	0.0676574135212678	0.219695511722962
117095	Bhlhe41	0.72067007352002	0.00757265998211444	0.385512084065039	0.441728272427721	-0.335272294555218	0.83483461194605
680678	Tcf24	0.0795800458453447	1.0	-0.842532560409049	0.0314729621620085	-0.923963657686734	0.0203217079617748
102555924	LOC102555924	0.155505235067331	0.640001288966912	0.57015109814376	1.30543281350706e-05	0.414073796985385	0.0136989816491255
83839	Calb1	0.25292199642067	6.25526174957222e-10	0.167873199646312	0.000680026177898851	-0.0855153174526042	0.392611677441095
313089	Slc7a13	0.0620817484444423	0.0384105030238147	-0.0104715085881237	0.996917454818727	-0.0730556408494983	0.00253397964093984
286988	Pnrc1	-0.317350076461414	3.28531280414064e-05	-0.145596516911629	0.413724348131362	0.171371799826676	0.155208605054581
362506	Ccl19	-0.433529628834114	1.0	-0.82742991598441	0.0326566042717369	-0.394430339596452	0.794779890660135
298006	Ccl21	-0.71382877909555	0.0307925337805295	-0.755827191792397	0.0170514241828044	-0.0420700721517118	0.999579742798182
298024	Akap2	0.163735632546001	1.46064757373689e-07	0.152038162189224	4.87804236369954e-06	-0.0121456413998113	0.999579742798182
313262	Pappa1	0.120968245274759	0.75062670226302	0.463008538694692	0.000257598647873928	0.341401183261455	0.0124857913469991
313278	Ptprd	0.184344522565695	0.000464648135518714	0.123289030068754	0.0553464940439308	-0.0614956064219305	0.886306605888165
24516	Jun	-0.49405829182354	2.69690254300609e-32	0.0653853337695808	0.871452680596208	0.558930106554609	1.75477753754952e-31
313430	Fam151a	0.840778643815573	3.75324738270369e-14	-0.233503651073773	0.216258728522776	-1.07529695657153	3.71372627633302e-32
25430	Dio1	0.00485541585512395	0.986966895918765	-0.0994837893216903	0.0525017590851862	-0.104793445664582	0.041634281779054
25541	Scp2	-0.138048955169006	0.00012646687288279	-0.0973408110011685	0.0441568253347899	0.0402461950977103	0.904144082128637
81916	Pdzk1ip1	-0.0873003009295011	0.234629144067784	0.0450345973402239	0.915117959971473	0.131845362022839	0.0317571602433231
266674	Cyp4a8	-0.0802398924687813	0.0998388221884733	-0.188439180616642	4.09001658101423e-08	-0.10848658997853	0.00109749221416107
298423	Cyp4a3	-0.382567696372536	1.78533860823951e-09	-0.59157889242249	1.03131115695714e-26	-0.209468709627956	0.0317571602433231
298436	Tspan1	0.0342558678261807	0.969124337770907	-0.372003661010783	0.0042336839744698	-0.406988074466948	0.000555862573060674
298439	Ipp	0.103944970969079	0.255372977041248	0.16320083234178	0.0262143488079944	0.0589428283026039	0.956996662378955
313520	Mmachc	-0.388096352530537	0.0103252593026181	-0.237491640939732	0.495572536774709	0.150454815679392	0.90165170564993
58936	Plk3	-0.620139990876905	0.00906772055770261	-0.145697749702816	0.982136849163227	0.474280400058634	0.28450368491402
298487	Cldn19	-0.0389699879153475	0.942122076387674	-0.223063230973821	0.0467332510266	-0.184491397164063	0.224401188892688
192110	Pou3f1	-0.665538176450673	4.49151491758919e-05	-0.0659154485211406	0.997358613704435	0.599632526396893	0.000786052118465736
24184	Ak2	0.129722583983588	0.0161119981978643	0.0994612578168554	0.266886868903382	-0.0307590598070681	0.997242995885976
297894	Matn1	-0.624318800926159	1.44607524184473e-05	-0.0764969127860473	0.989945885975916	0.547221169349318	0.000150351907448028
313615	Paqr7	-0.224131525276935	2.46445382056832e-06	-0.0589938784338409	0.875144240853994	0.16483353930841	0.00301536943385126
362625	Man1c1	-0.375561377211783	0.0154744982666342	-0.373494682496767	0.0301590850272239	0.00162621804591854	0.999579742798182
313641	Hspg2	-0.246304267355395	0.00112347120621519	-0.0735550720453435	0.91573351197492	0.172422540611539	0.133125314707505
313644	Rap1gap	-0.127860882914982	0.402073279693542	-0.260962893978339	0.0120140454134021	-0.133286791548891	0.627432010669858
171445	Akr7a2	-0.0957158282516642	0.0128628135609021	-0.056259888981019	0.551207409629135	0.0390399671989471	0.894022999364139
26760	Akr7a3	0.0585194310867091	0.264889058870555	0.144755938092434	3.35772079166327e-06	0.0858855235086013	0.0104070209819457
313658	Ubr4	0.0127607897221581	0.971195247706978	0.139281582006941	0.0268947567390786	0.126024937947695	0.0557519995490033
366492	Epha2	-0.285593119227801	0.0384105030238147	-0.0526098553962538	0.996916732401628	0.232509490260297	0.333630155111128
79425	Clcnka	-0.344688240320111	0.00725972828133159	-0.511930982584274	5.4167781228939e-07	-0.167483293257924	0.526215858274177
313668	Ddi2	0.0111521540839334	0.977564723428747	0.156852041349282	0.0134260191420352	0.145282640340622	0.0259426481417014
313672	Kazn	-0.259825607606494	0.0161119981978643	-0.160512214214423	0.520283217568192	0.0988809288523716	0.927549924019119
24333	Eno1	0.0132685075094903	0.913535957364644	-0.059723977452894	0.0769436332850219	-0.073467711030739	0.003214215473435
313729	Errfi1	-0.295455216215077	1.44376848974464e-18	0.145923770394058	0.000386962347475744	0.441012442487267	5.81053144744976e-37
78962	Per3	0.784978983295209	1.2086998117301e-06	0.76617586959143	4.71798805741276e-06	-0.0193815898644033	0.999579742798182
680656	Fndc10	-0.231441781689332	0.314511856074257	0.396312384385706	0.043650314066508	0.627402585874638	1.26486159868985e-05
29484	Slc3a1	-0.0674700940948037	0.0453666821199037	-0.0309372932538993	0.871452680596208	0.0360750456378442	0.712395857503392
298765	Zfp36l2	-0.193402719305964	0.00568148992564225	-0.071659809895191	0.863033585534552	0.121272315788304	0.381377927498367
29715	Slc8a1	0.184684107652906	0.00210620290896309	0.207116596168433	0.00200440166827799	0.0218727941864603	0.999579742798182
54225	Apob	0.386845798442778	0.00146675912904894	0.193194399220322	0.506941668743221	-0.19380544668149	0.664494398013711
64373	Rhob	-0.40314595116757	7.99019663726836e-20	-0.0964631876250479	0.541525221551037	0.306148575976617	2.44520970232287e-10
690489	Cys1	-0.35288292390755	1.59504933105214e-10	-0.0657495927799667	0.938835356380632	0.286684997053064	5.09233336500102e-05
25587	Id2	-0.183694775608088	0.00424878609680879	-0.0127856031828405	0.997358613704435	0.170525099142044	0.0223443543637239
29440	Slc26a4	0.209000449154748	0.00249559724557161	0.0711923306512246	0.860845916322754	-0.138130768602468	0.264524389035922
266803	Sostdc1	0.0738851703925019	0.70135690731587	0.307157596762284	3.03013643950977e-06	0.23273323295783	0.00217857206339394
362733	Etv1	0.240250139032707	0.00100330123212888	0.163175122023565	0.0965135612957022	-0.0774572760149405	0.927197099633315
29596	Ifrd1	-0.294157233009403	0.0172501248989459	-0.0607769461219972	0.987609140828544	0.232956862986504	0.136661474253085
362735	Coch	0.262617959504153	0.637376917638381	0.640957019419996	0.0176137110040317	0.378194583471153	0.640809462602955
314198	Cdkl1	0.0404297159413954	0.667052795311701	-0.111799027102873	0.00243946449966507	-0.152654470576016	1.02153554597473e-06
120093108	LOC120093108	0.0770516758289441	0.832950290849185	-0.232110472540853	0.0602390021469488	-0.309651334872404	0.00235100966824055
299131	Dhrs7l1	-0.103606325958596	0.0474328526085162	0.0333417398540459	0.961565434199105	0.136505623694069	0.00356791084670654
81536	Sgpp1	0.201822632458284	9.66316405213816e-06	0.17475945025888	0.000680026177898851	-0.027571966768781	0.999579742798182
366669	Syne2	0.0227126127039963	0.888460586968621	0.142710751422268	0.000511878044959775	0.119508606809061	0.00818395854442873
29344	Zfp36l1	-0.187421523067796	0.000371659017413919	-0.0147781332057138	0.997358613704435	0.17229608353484	0.000906266711372274
29667	Srsf5	0.143429369167924	0.00247154903198262	0.049127480786713	0.877414427594565	-0.0946827247773593	0.287190075745148
64531	Synj2bp	0.0832690080750761	0.130648714680794	0.117580172975699	0.0252276490449861	0.033859836457368	0.975694465012902
120103572	LOC120103572	-0.67451325800451	0.353999269659771	0.49550420046382	0.983097062783028	1.18264083893554	0.023223757439636
314312	Entpd5	0.131608823372979	6.70611411804973e-05	0.111464218640441	0.00999667622076233	-0.0206444392488688	0.997242995885976
314322	Fos	-0.648763783140301	2.30937367142742e-05	0.0900559659772123	0.99042257319452	0.738811814519198	3.04820834668431e-06
314329	Irf2bpl	-0.23515443356121	0.000346217071750651	-0.0742883295659593	0.871452680596208	0.160428857297383	0.0878619439814274
29158	Fbln5	-0.222454445574539	0.0105711396638525	-0.19814325979278	0.0666984796886738	0.0239346658060966	0.999579742798182
63865	Lgmn	0.0285224950761015	0.767586681563247	0.0846516365424784	0.0191504677268369	0.0555769527550316	0.212485434993941
690195	Prima1	-0.101952131999605	0.540274891714628	-0.410013813308996	2.41425086452605e-11	-0.30851801364552	2.94106328818743e-06
170512	Ifi27	-0.125832968819951	0.646142744596491	-0.31070448159921	0.00145731413581459	-0.185289987014943	0.355072205346055
299285	Clmn	-0.0420461989494243	0.774011543408303	0.0827799880788589	0.506941668743221	0.124367217777974	0.0355656768470075
690965	Ccdc85c	0.125441628985315	0.0325351920117429	0.0955677559403098	0.278055185223431	-0.0303146376986377	0.997242995885976
314438	Degs2	0.111540480659636	0.290692912127372	0.230469310891611	0.000275192418388999	0.118510373711395	0.364948746990884
299331	Hsp90aa1	-0.108447245947845	0.028254095626941	-0.0766285121433884	0.360045888957844	0.0313119796303577	0.978694082684038
366733	Diras3	-0.231887021929536	0.203286787670513	-0.31336240707462	0.0407864487858941	-0.0822206129217704	0.986268062480971
108348073	Eif5	0.118387221266011	0.0355400767038075	0.0373213138397706	0.947408740965236	-0.0815456209788065	0.492414241152534
24264	Ckb	-0.21310328443177	4.83905432862981e-06	-0.256769213252448	5.91222169210056e-08	-0.0440677193398135	0.968616699130718
314487	Igha	-0.874230788080209	1.0	-1.42032326258992	4.3829455097992e-05	-0.546145796858734	0.515768936837951
29285	Rps15	-0.126016118674062	0.00629388331611035	-0.113678316837018	0.0408414488956328	0.0119361952194417	0.999579742798182
245965	Atp5f1d	-0.133401308531822	0.00223663178667567	-0.108019890291504	0.0627472957422491	0.0250111619460073	0.997242995885976
25246	Bsg	-0.0721094407074798	0.023097554326859	-0.0632734030567571	0.323630022143943	0.00841814022047014	0.999579742798182
362850	Angptl4	-1.25845411351404	0.000100233678300963	-0.683903962759178	0.408923410239351	0.575780021380782	0.430271488986267
314681	Ric8b	-0.0317560429419351	0.969124337770907	0.303353014178313	0.0653162470214566	0.334759010474591	0.0260032334479054
24482	Igf1	-0.273804038618624	0.0384248316884631	-0.567690232135583	2.82615708000437e-08	-0.294374340179143	0.0398414350827372
362866	Chpt1	0.070002245475195	0.214050981945941	0.102681016091926	0.0352671050889791	0.0322302568599137	0.968616699130718
94267	Nudt4	-0.136972063512738	1.69396073041155e-05	-0.102695218039141	0.0275020718413457	0.0337441126663442	0.958532356057834
314800	Acss3	0.104712303426473	0.00544572381295542	0.111311358527835	0.0389224807152571	0.00606776305224874	0.999579742798182
299805	Cnot2	-0.122580260439988	0.337108459302299	-0.188470251571262	0.0388416640896633	-0.0663114428958385	0.963562344601346
25211	Lyz2	-0.186404657852299	0.00036025920794578	-0.220931741687756	0.00010226913442317	-0.0350145584779863	0.997242995885976
314879	Xpot	0.118196466743664	0.0282998740516584	0.0956834093302634	0.223585405668687	-0.0229152992347811	0.999579742798182
299511	Rdh16	0.113625266473124	0.830261998884415	-0.575439766352794	4.030861455393e-06	-0.689310512722182	2.70401005351243e-08
65135	Dpys	-0.215792442406219	8.65877739273582e-05	-0.104230486691058	0.413724348131362	0.111130548634029	0.321390074708334
362915	Anxa13	-0.0367176263567714	0.978513347950724	-0.545819935650297	0.00380557221822698	-0.509467783977421	0.0112341426546527
689997	Fam91a1	0.119251932089338	0.0637197839926448	-0.0384087790190837	0.959718445404877	-0.158118602906042	0.0112341426546527
500874	Tmem65	0.340289587063674	0.0161119981978643	-0.0865750046372846	0.959430554663366	-0.42750681877808	0.00213228030699737
24577	Myc	-0.425796843358976	0.190171474683778	0.17611250599534	0.96025557698437	0.601915778156663	0.0246666105425309
299923	Ndrg1	-0.325700308555147	6.04905416225913e-105	-0.0787841420126755	0.000246485622444512	0.246451426677049	2.86029907084216e-68
102550354	LOC102550354	-0.378472595831869	0.047614673594969	-0.0627117858285431	0.996916732401628	0.315209323871524	0.270462268888122
108351510	LOC108351510	-0.290962128647807	0.0368989843643933	-0.0426359019326318	0.996916732401628	0.247859358336408	0.218977040725703
362935	Ly6al	0.752886548420135	2.68546138836659e-21	1.88285495507972	4.48428534858943e-94	1.13123552081915	2.36839914861558e-23
120093685	LOC120093685	0.980793374267617	1.0	2.16002304088052	4.82664705729613e-07	1.18325053752269	0.205345519143766
116684	Oplah	-0.0964448999678964	0.00725972828133159	-0.0430735035273267	0.860941247523698	0.0529104559836042	0.698029834046196
26962	Rpl8	-0.0612695515564532	0.494787457019431	-0.133131789786933	0.00400733485416566	-0.0722692193461893	0.537524770124596
171081	Csf2rb	0.0192967128557334	0.937391637041706	0.142872650143675	0.00203108064730194	0.123328128394953	0.00024397883881436
24437	H1f0	-0.274089652052309	5.02079602618583e-06	-0.140439787911757	0.2627256892248	0.133034440865368	0.302568103478907
366960	Maff	-0.612803095068903	0.00294426686824539	-0.166693892187467	0.95135245852343	0.445750386323363	0.143061340320339
79255	Atf4	-0.180518192409357	0.0103252593026181	-0.0716966477055467	0.860941247523698	0.108384396661007	0.512824080930955
29362	Tef	0.458371477756104	6.06556978145954e-19	0.436055068158162	4.21577952637253e-16	-0.0227420559098848	0.999579742798182
300089	Pmm1	-0.355446397755759	0.010318496861026	-0.272821773422352	0.159477305917007	0.082149913498729	0.997242995885976
25747	Ppara	0.215265665501686	0.00162118751136118	0.277619433028504	3.36509845481245e-05	0.0620623089828529	0.968616699130718
64534	Pim3	-0.204624409752303	0.000241027388178678	-0.00290333630581213	0.997358613704435	0.201336390572928	0.000954872900363729
315215	Mlc1	0.226460024860024	0.67104591468422	-0.235839661278028	0.749837479229762	-0.462703300595414	0.0393198313710625
252899	Miox	-0.0323975958296155	0.82790537261976	0.0624824500325615	0.554325233645729	0.094287843667616	0.0121469309452381
25756	Cpt1b	-0.51162229366971	0.0150908658668291	-0.525026184749583	0.0187160016336209	-0.0138446873680429	0.999579742798182
108351529	LOC108351529	0.295455535101768	0.000262224899989743	0.309339095702363	0.000251784254941693	0.0134663233151502	0.999579742798182
29642	Slc38a2	-0.185618084077728	0.00179246616931422	-0.119706067370375	0.201336529329716	0.0654711860551414	0.897472418548332
100362634	Kmt2d	-0.0853050418373409	0.573569423113526	0.100071867701548	0.543537400651964	0.185041843172739	0.00859747418159544
60666	Gpd1	0.117341074235812	0.00300596523111672	0.0662560464228975	0.49773448896734	-0.05149091801863	0.742489791608845
79240	Nr4a1	-0.485847165977793	0.00179361084422689	0.00392593262525362	0.997358613704435	0.48892612327251	0.00394725384704473
367034	Zfp266	0.232784791334263	0.016577846338854	0.105544566946626	0.799499339012442	-0.12768479184174	0.742489791608845
114093	St14	-0.126377949083818	0.652976468986837	-0.275977595142675	0.0368256257939659	-0.15016929427494	0.64290125949864
24521	Kcnj1	-0.115937125132779	0.00685034191951981	-0.101290788698081	0.0606796721257512	0.0141710483697177	0.999579742798182
300514	Ei24	-0.097910302753287	0.604149719903403	-0.263461885004583	0.000275192418388999	-0.165942252339046	0.124035222166046
300644	Gramd1b	-0.167416990315164	0.00034998608453221	0.0380160088331552	0.959430554663366	0.204967479831509	2.13407251933545e-05
300652	Sorl1	-0.208739307665835	3.28622556558387e-05	-0.384661785645282	3.45080347718158e-16	-0.176500367023886	0.000815301713941811
115771	Usp2	0.366094910172137	0.00489380412787447	0.548421205847942	3.75834316308042e-06	0.182216534894047	0.778497716679682
300673	Bcl9l	-0.339770164979435	2.95260443412022e-05	-0.130551748754889	0.676530989997661	0.208844312790614	0.0984057826814689
315606	Kmt2a	-0.091821268608085	0.686558302837601	0.128545184622959	0.571170933559795	0.219936351710405	0.0311548566879742
25123	Tagln	-0.289238749189023	0.0322332080080074	-0.158908222941983	0.698071716442991	0.129815312844931	0.906576180202905
353227	Zbtb16	-0.802814957554229	0.000231234547568856	0.125554833644955	0.990119527425826	0.927526382361603	2.89713944948539e-05
25420	Cryab	-0.165051380443457	0.0100883284504616	-0.207328908880375	0.000229445953520218	-0.0427247927465755	0.983127058436937
300723	Hykk	0.135839735115472	0.000452248761670137	0.124758512370253	0.00639464570142675	-0.0114981406059989	0.999579742798182
24296	Cyp1a1	0.964938334097233	1.51429775967306e-39	0.469895539914852	4.39652434799438e-11	-0.49512706403719	6.20005981931831e-08
315711	Sema7a	-0.562750288979275	0.00436457510658968	-0.412995121973567	0.126085994210712	0.149068169071335	0.968616699130718
84424	Tle3	-0.213262779588879	0.0154348561654865	-0.0602648556939141	0.959879989326545	0.152693755794343	0.343421948269206
363085	Ca12	0.104329642281983	1.687963828315e-06	0.113310779795611	2.18812628496432e-06	0.00852872618994205	0.999579742798182
315795	Cgnl1	-0.010755473408513	0.942122076387674	-0.0723008917155245	0.0325459292181332	-0.0620462757983469	0.0562947974648981
58814	Tmod2	-0.135024699611287	0.653534559029833	0.203460191280541	0.524243148338737	0.337800603416833	0.0397053992585218
501026	Sh3bgrl2	0.140917172251318	0.294530816214016	-0.134293307341746	0.520283217568192	-0.27574618954683	0.00172037322059419
65178	Snap91	0.258073491596755	0.714168390541258	1.32321968918724	1.26468385171338e-07	1.06373662152824	0.000808691462981741
25425	Ctsh	-0.0921544234026867	0.000100233678300963	0.037146190171762	0.732243477838577	0.128845791474426	5.06494216871215e-09
300901	Plod2	-0.174436694472531	0.539096085438708	-0.335220750449317	0.0206229314103817	-0.161177399089518	0.794779890660135
363127	Dnajc13	0.19363142378163	1.82116235627558e-06	0.156113185700471	0.000680026177898851	-0.037979759113961	0.968616699130718
29283	Rpl29	-0.266459283953062	0.0408687367497358	-0.0225382305705402	0.997358613704435	0.243807604123368	4.65666671623019e-06
100910872	Naa80	-0.420127853392564	0.00169416035546378	-0.18591273006311	0.72906241229264	0.23381097268525	0.469109757681696
252919	Slc38a3	-0.176862932087261	0.000126369354698304	-0.142268897447849	0.00999667622076233	0.0340906997972421	0.981936476712665
301011	Uqcrc1	-0.0976489872475549	0.0337687655913781	-0.0678282216367665	0.474438270367778	0.0293390380653554	0.978579933401411
102555172	Tmppe	0.31697260520017	0.0409225310451467	0.157452744977257	0.756470388108734	-0.160001893275019	0.865324990110499
301056	Ctdspl	-0.256734829524459	0.00136161333337854	-0.215076138361197	0.0371474276437566	0.0412205525967833	0.999579742798182
316062	Slc22a13	0.607352938838118	0.00104644170951194	0.760457453137734	8.16209116801108e-05	0.152286458357319	0.996651525277599
301059	Myd88	-0.308332666503847	0.0494363238641894	-0.105288516271639	0.950126029585757	0.202620903280383	0.622732110575304
316085	Trak1	-0.152024888047333	0.0331088268036985	0.0103034044204921	0.997358613704435	0.161938254388296	0.079988511809759
363169	Tcaim	0.131849058143022	0.0482484082886183	0.0244062427705501	0.996253237209183	-0.107763602974552	0.356510585476185
100362987	LOC100362987	-0.567749626647216	1.0	-1.6003467195051	0.00212042418583744	-1.03529524436682	0.227780467147128
58927	Rpl36	-0.074398279154803	0.623245626178758	-0.181041916553732	0.0117959338544251	-0.106788680445231	0.302211088693545
171072	Sult1c2	-0.174291490641379	0.00725972828133159	-0.382371018791461	5.30787989398755e-14	-0.208496581680624	0.000234307532361288
316153	Sult1c2a	0.118849153466821	1.14440888816687e-05	0.115061469248567	0.000194610319235623	-0.00420852334461899	0.999579742798182
89776	Slc22a7	-0.469577501937205	0.0196951632122898	-0.126941263426876	0.967279573541195	0.342116059469848	0.414711632903064
120094652	LOC120094652	0.814896862999752	0.224363688719197	-0.29124705820991	0.980549565293285	-1.10718556035094	0.000653064833211439
316325	Hs6st1	-0.35270416128999	5.55302564927402e-11	-0.0620542316812718	0.933908174920182	0.290123633427217	8.58259774927912e-06
170840	Slc40a1	0.0105314542976082	0.983884473316673	0.196239929718543	0.0154319349718336	0.185389712046976	0.0470341605735252
24398	Gls	0.146914913265305	0.00330060568010268	0.0854289495568208	0.345593697721672	-0.0619310081587503	0.81700254574876
363227	Nabp1	-0.249801777384491	0.000786207277577593	-0.150659640934025	0.266554473295249	0.0987205782536746	0.802156521798072
113956	Pecr	-0.114694396346699	0.0930784812771667	0.16183364863011	0.0175954514411173	0.276155244067989	4.62422454999168e-08
25662	Igfbp2	-0.224689468245781	0.365322892345865	0.407314751362139	0.0301590850272239	0.631470323935546	4.61388836919214e-06
25285	Igfbp5	0.160751350219533	3.3983262370498e-05	0.0683690026163748	0.494265780936737	-0.0927535771369079	0.0880959832562297
301509	Tns1	-0.0947877115891263	1.0699014447402e-06	0.00308477591448119	0.997358613704435	0.097398307369692	3.1364812410141e-05
301549	Wdfy1	0.157822935735039	0.0331088268036985	0.0919841227529514	0.622907500983569	-0.0662410570833381	0.909473911559181
301562	Col4a4	0.167239303113786	0.169686073732987	-0.0693189076184659	0.942162996459054	-0.237013297415968	0.0218922806794866
363265	Col4a3	-0.147637774777618	4.49151491758919e-05	-0.0702652663662003	0.434430559700885	0.0769587946410691	0.28462174057802
316561	Sphkap	0.233798772343842	0.828201680228353	-0.565935923427451	0.0523567008165212	-0.799795714658404	0.00665290039205001
316578	Slc16a14	-0.110687314951775	0.0204995222227173	0.119574611603043	0.0174081110364477	0.229841489020088	5.93809830069239e-10
301575	Itm2c	-0.0793280081148758	0.394720484515842	-0.134159946504344	0.0391743616924164	-0.0553256947493904	0.894022999364139
501181	Efhd1	-0.0952481673309003	0.470100312434947	-0.185569939012202	0.00989191513507169	-0.0907837310580362	0.71253808242152
94168	Spp2	0.0308356457716758	0.830261998884415	0.241735609607404	5.39842671369877e-13	0.210407630106639	7.35625999143942e-11
367313	Col6a3	-0.363602960925022	0.0116030081659955	-0.244790519892108	0.325743070037626	0.118432767163236	0.963562344601346
316626	Hes6	0.246392811329115	0.013864435318945	0.0942817145570218	0.871452680596208	-0.152509866304698	0.392923433320959
63840	Per2	0.28340668655864	0.0161119981978643	0.385906754117394	0.000503884996713467	0.102382162321264	0.968616699130718
25478	Man2a1	0.091377342124581	0.203286787670513	0.152889555218162	0.00492487796191115	0.061150781534904	0.858011514905582
102550711	LOC102550711	1.64685645594094	1.0	-0.772827393881673	0.962308706587981	-2.41440180802751	0.00825977628256715
360459	Bmerb1	0.20404215605966	0.614093220529201	-0.410489474699558	0.016470733173706	-0.614757190685434	3.77688247463629e-06
689142	Snx29	-0.0613770450065737	0.649739368157966	0.273336455241372	2.92865313641591e-06	0.334380363215623	1.87342589993461e-10
25633	Dnase1	-0.107899965697622	0.00300596523111672	-0.166750508296565	3.28220134940175e-07	-0.0592930563005159	0.429251819247221
302969	Srrm2	-0.0106602225337904	0.962929186880612	0.131680974389065	0.000577970604619219	0.141937548825667	3.63769858489263e-05
303002	Rab11fip3	-0.137176708473066	0.000262224899989743	0.0028745974477521	0.997358613704435	0.139666372793343	0.000124787300652976
287167	Hba-a3	0.674028338509612	0.00969492471838416	-0.656952831857611	0.00194830329501112	-1.33185714002274	1.1370989976202e-11
360504	Hba-a2	0.449100622119065	0.0206291924262912	-0.386853838498608	7.21471965263777e-10	-0.835857503891984	9.41653892798713e-13
25632	Hba-a1	0.468667005303813	0.000710209696416481	-0.404077778870734	0.00289954698736433	-0.873489687139359	2.26169646477813e-146
114856	Dusp1	-0.530267695683352	1.687963828315e-06	-0.0596190681082188	0.996253237209183	0.470253626384455	0.00016128477446513
360515	Clint1	0.18406762703561	2.06409196126601e-05	-0.00328684862438503	0.997358613704435	-0.187799302025242	6.61887839957287e-05
303073	Cyfip2	-0.176603034679511	2.46776663317834e-05	-0.247734897893791	4.00165582949146e-07	-0.0714745646520294	0.750507613528317
113894	Sqstm1	0.126689355699605	0.00235309989936903	0.0820446397083163	0.238049590582527	-0.0451036632906892	0.881424297436056
29144	Canx	0.0778326969880086	0.00771571318132282	-0.00585373137632806	0.997358613704435	-0.0841687083442055	0.0048086715359271
24522	Zfp354a	-0.0725478149481837	0.754041419614156	0.153694490633815	0.266238448513028	0.22603250780946	0.014301036406608
24672	Ppp2ca	0.0593353070612951	0.754041419614156	-0.112678109684936	0.352759017393983	-0.172517856155184	0.0236532198156476
24508	Irf1	-0.543305161013951	0.0180908161972293	-0.449048501696356	0.10850505971858	0.0934414191245398	0.999579742798182
79125	Anxa6	0.0247436463254239	0.951834052653556	-0.158274829433745	0.0444549769240295	-0.183350347967801	0.0215574876932544
29206	Ybx1-ps3	0.196326702120417	0.833096226623216	0.351952745953617	0.0239633877867195	0.156569224197199	0.865788690485352
78968	Srebf1	-0.0664700104235899	0.845599685177168	0.18396281739766	0.13596966822836	0.249992911281354	0.0114171943790637
303205	Slc5a10	0.129148934745715	0.490230528241463	-0.103817483612766	0.837190481941163	-0.233397084520964	0.0366202351829114
287422	Per1	-0.284818779923791	0.000676837307421566	0.0188172324854295	0.997358613704435	0.303207177272109	0.000490992305709284
25139	Slc2a4	-0.561253285761472	0.00369900099773521	-0.599366444505062	0.00182710026777168	-0.038127771420211	0.999579742798182
497942	Cxcl16	0.296228152632495	1.2086998117301e-06	0.307839806597244	3.4971366210956e-06	0.0112386904776251	0.999579742798182
497948	Trpv3	0.255929097008803	0.368462221783117	0.70936539847846	1.85969278573173e-05	0.452914868236945	0.0604984812362725
79251	Aspa	-0.0758948495636687	0.381933517178984	-0.121977304286189	0.0428099133309544	-0.0465335737519446	0.942983501657384
303298	Rap1gap2	-0.242898687323309	0.0206291924262912	-0.138899780620978	0.64702999892125	0.103515597445341	0.90165170564993
363654	Tmigd1	0.104270169640167	0.671076649002629	0.31855376620815	0.0027841533077323	0.214112936885363	0.220729138410618
65202	Slc13a2	0.136853888554453	0.0422902153922005	0.115228443055852	0.269032144842167	-0.0220163810660596	0.999579742798182
25640	Hnf1b	-0.129501290379034	0.0143801846316977	-0.0785159111198113	0.590318396495232	0.0505990297253982	0.911139600605458
54241	Cltc	0.0854561531378482	0.0105530215801467	0.0149075685548029	0.993722647637638	-0.0709993824095784	0.0878619439814274
690286	Hlf	0.236761835400965	0.0105530215801467	0.367538787324174	1.79708095689031e-06	0.130635656872487	0.723983762143049
100911361	LOC100911361	-0.111919375117465	0.835713648290941	0.373808841145656	0.0519202577388468	0.485236904176595	0.00190465578141433
360616	Ppp1r1b	-0.100239815721002	0.581789328417441	-0.305220394619002	1.19095406610882e-05	-0.205425414807671	0.0164161325749883
252917	Nr1d1	0.41938034981846	8.08324378941095e-07	0.0106755734778827	0.997358613704435	-0.409145935333329	4.73037709388905e-07
287703	Eif1	-0.116546565902652	0.0421443919721051	0.00459211773340974	0.997358613704435	0.120670315716135	0.0383766765606876
25634	G6pc1	-0.107852862413966	0.00040076996008679	-0.0350371057848815	0.852866620421079	0.0722857709938448	0.0370669036663454
287722	Tmem106a	0.0665165913694569	0.737188837713736	0.182792041142733	0.0298068102296337	0.115962164101117	0.52307463901204
24779	Slc4a1	0.0546789042539041	0.75062670226302	-0.147651129338456	0.0186296081926926	-0.202769319106112	0.000121833471217742
64154	Gosr2	0.169567409431388	0.000380874117902547	0.0786340585299072	0.431366453985741	-0.0913514192358053	0.41709443447483
303586	Wnt9b	-0.629434663401609	1.0	-0.884916346219914	0.020670058915706	-0.256137853951361	0.968616699130718
360649	RGD1359290	0.919924132765215	4.45202586695824e-19	0.208714818943358	0.25147424371926	-0.71173868662237	1.34391957786046e-09
120095195	LOC120095195	0.0394858876073813	0.986895083533472	0.985442356616716	0.0163304665224036	0.945163832735606	0.0307338365131833
140726	Cacng5	-0.17230821971552	0.00183178978363486	-0.224242901003467	1.16502320413267e-05	-0.0523647472810046	0.948827493639704
29719	Kcnj16	0.0894245281740729	0.00249559724557161	0.126345190841019	4.81003088231633e-06	0.0364615953243431	0.79835285575753
140586	Sox9	-0.53657524770404	6.25526174957222e-10	-0.0864303368850674	0.950126029585757	0.449684427018867	1.9035604752814e-06
102549521	LOC102549521	-0.527724728886021	0.0139681794635694	-0.300016760253301	0.616127845427231	0.227259838929108	0.858011514905582
690212	Slc16a5	0.0566205234839833	0.950058515365659	0.619975932615057	1.41929399924379e-05	0.563128788856309	0.000653064833211439
170943	Slc25a10	0.117581020158863	0.00732927394541428	0.0639338983722688	0.485663736384299	-0.0540683361588982	0.78733729365313
24953	Gcgr	0.0735110497610784	0.927605320620483	-0.317523400072501	0.123168614825544	-0.391498187113531	0.0281401672655034
120095615	LOC120095615	1.02157156043762	0.000243260780032276	0.699915508239959	0.0429706010630796	-0.321814237469746	0.955245842543054
192241	Atp5po	-0.0976131975179209	0.0159842310363277	-0.0863040887622626	0.0948336541505596	0.0108783459858581	0.999579742798182
266766	Rcan1	-0.292331722054801	1.18014005175199e-09	-0.0160139605745575	0.997358613704435	0.27588050132096	6.36239380875576e-08
304071	Sim2	-0.222033129333224	0.514767311268401	-0.45021066391463	0.00433789389343018	-0.228509905134579	0.636509005760058
170847	Kcnj15	0.037522516529172	0.608137408360587	0.132393610065428	5.50873982307284e-05	0.094429540069353	0.00506178560179801
286918	Mx2	0.0642132470610379	0.941481771419389	-0.509962076429747	6.46005622468678e-05	-0.574673507227073	1.40742326064685e-05
304056	Zbtb21	-0.379797076127015	0.00864479051144706	-0.0887045674672166	0.976650472361918	0.290322394551248	0.16160925804689
288105	Zbtb20	0.00379587407227639	0.993944201035861	0.301764469365053	9.19011062042319e-10	0.297644718885203	3.3560375617535e-10
303923	B4galt4	-0.497943626692556	1.0	-1.06966423029823	0.0417190599899148	-0.574193566049734	0.711097866901025
60577	Slc15a2	0.0933419684596073	0.126417758232147	-0.051142789777401	0.852866620421079	-0.144915158625506	0.00269658336850101
64678	Tfrc	0.209748507585936	0.0171639587854764	0.12623932811554	0.493122518805523	-0.0839675843408408	0.927549848855811
303872	Pigz	-0.405929897788157	0.00488311708635707	0.10927177178476	0.976650472361918	0.514465744090655	0.00374125960696352
363799	Xxylt1	-0.291490209250337	0.0455970558560378	-0.114422024906482	0.916268030586194	0.176836359828553	0.743793528677538
288031	Fam43a	-0.375896822134512	2.72751628589407e-06	-0.23125287567074	0.0371404636393608	0.144213328320326	0.580106003933438
103690757	LOC103690757	0.295299827618172	0.724831794595554	1.03031752895303	0.000128299402142512	0.734396341511166	0.0656454919240699
24903	Kng2	-0.29815578159252	0.527004097595717	0.321757243841551	0.698071716442991	0.619608462756598	0.0295171095139079
83928	Fetub	-0.279984791317889	0.0280495409534116	0.0111080308257674	0.997358613704435	0.290595112457212	0.0345126376280136
25666	Dgkg	0.0402735768477192	0.863201396484952	0.166826797739699	0.0104443020120589	0.126081253372975	0.163763111224679
303828	Etv5	0.29939296333369	0.0282998740516584	0.0911159417028326	0.947408740965236	-0.208778227976988	0.492360998340411
171142	Ehhadh	-0.196649458461783	1.56888306931548e-07	-0.0730454454103249	0.50636235350182	0.123249892811387	0.0136088198316531
25695	Cebpd	-0.556582106355755	0.02363033986408	-0.199268840446257	0.941495148227584	0.357045765015482	0.580114008715826
79449	Rpl21	0.0970029313669941	0.663458901664041	-0.171362196675746	0.237296800023666	-0.268828446488755	0.000537403565469016
81822	Actb	-0.10783215563492	0.00249559724557161	-0.0384568178581899	0.861077679475554	0.0689732015772305	0.799605339817946
304334	Fam20c	-0.163472859710184	5.44871223179168e-05	-0.0714733715354735	0.512019476980073	0.0915622105389205	0.194876534175244
25294	Azgp1	-0.514559495888019	0.000879635063348154	-0.238688528647517	0.662551314944748	0.27546023840983	0.45136336396354
498160	Zkscan1	0.234236893536381	0.000801962262277118	0.00807840539912558	0.997358613704435	-0.226573401837197	0.00221182310650229
24617	Serpine1	-0.529587754081202	0.00235309989936903	-0.296104291551829	0.545383066764278	0.233024464896917	0.794779890660135
29441	Por	0.150464897750312	0.0149149208203856	0.156502462562387	0.023059738930028	0.00560208758358	0.999579742798182
100910788	LOC100910788	-0.101197851032563	0.0308000506285506	-0.0705977084521751	0.462006126883805	0.0301841846701365	0.971979257208985
266780	Rimbp2	0.183923044863842	0.0151530617274382	0.170610938777226	0.0221704470898601	-0.013677082039803	0.999579742798182
689484	Frg1l1	0.746400368197988	1.0	-0.770603948142115	0.217629337741461	-1.51797043435357	0.00745782473590349
50522	Ubc	-0.299126246595066	1.87794163800441e-06	0.135154871423361	0.400055515497955	0.433824519296178	2.10770584121146e-12
288654	Mphosph9	-0.00789372254680424	0.99505787307423	0.501867957537999	0.00447852350893826	0.509311205691962	0.00290031801096863
288671	Anapc5	-0.0222900950808206	0.932564972643725	-0.132406104405929	0.0178188030131223	-0.110538528321025	0.0771086748473589
29659	P2rx4	-0.103042235788047	0.890220935324974	0.712077403833116	6.8488528261801e-05	0.815216698614306	3.02626687978457e-06
304500	Acad10	0.099300852796734	0.223662643405191	0.31724979625499	2.77163943866447e-10	0.217521422260491	0.000129848360891298
29542	Pebp1	-0.104388544461961	0.0409225310451467	-0.151126739108291	0.00026091726655726	-0.0472071105959323	0.78024672806054
83620	Cit	-0.409911116513173	0.136392492208957	-0.68121027788551	0.000427675078878043	-0.272120051210422	0.627432010669858
360823	Ankrd13a	-0.0627831210747431	0.764877467598172	-0.261875267480998	1.85151741856609e-05	-0.199524235685957	0.00184830781613916
116719	Acacb	-0.175439405548265	0.235272372556622	-0.265115302345019	0.0154319349718336	-0.0901991682003337	0.938661965223074
114027	Dao	-0.0127546403381397	0.930688309513612	0.0435131767983085	0.55360646554323	0.0557998610714688	0.0317571602433231
304741	Tfcp2l1	0.0749304502699943	0.0409225310451467	0.0434023830268319	0.877414427594565	-0.0319409479978196	0.971979257208985
304733	Epb41l5	0.0280761381233798	0.95382019450768	0.192446760017185	0.0475698161144057	0.164094965315949	0.310305701307601
245953	Tmem37	-0.237819787416803	0.00238664572885312	-0.186428804050136	0.0993583081457917	0.0510457382992934	0.997242995885976
81732	Actr3	0.143188953320289	0.0180094499918538	0.0931477758744867	0.342553043992564	-0.0505331103036157	0.961485124775445
498222	LOC498222	-0.41972650879455	0.161705309074712	-0.514322826211188	0.0208166442825965	-0.0953893453203281	0.999579742798182
304785	Slc45a3	-0.384380485965347	1.62771309940093e-05	-0.185351802211635	0.330737589183142	0.198600211840135	0.210720906876018
498228	Mfsd4a	-0.116456561775391	0.498820400894784	-0.24052925588224	0.00985740081230842	-0.124481623235369	0.616463150721353
305096	Klhdc8a	-0.307967220178588	0.0122187503268433	-0.212894201714906	0.290733713684769	0.0946753529743308	0.968616699130718
289419	Nuak2	-0.328838537292989	1.03006458920243e-13	0.0164737163231482	0.997358613704435	0.345223660505107	6.49212449009598e-15
304798	Mdm4	0.0874078197504877	0.630509065881957	0.191234612833774	0.0273054428067572	0.10321655604477	0.749101935698929
29600	Atp2b4	0.202793768936515	0.0432348403079819	0.234113937027768	0.0397754684972501	0.0308401551491816	0.999579742798182
84400	Prelp	-0.447952657512631	0.00863639939582515	-0.511241836809001	0.00286067014140825	-0.0638279943844897	0.999579742798182
29619	Btg2	-0.550863133070337	2.87276894945133e-10	0.0299218086472857	0.997358613704435	0.580499335122064	1.57008082990887e-09
29276	Csrp1	-0.16767103826357	0.0262304370420267	-0.0744906038532407	0.860941247523698	0.0927017847363895	0.725917085901039
313325	Lad1	-0.20195164841027	0.00414992100794268	-0.10923400144275	0.559316699289577	0.0922736426522796	0.745602558251067
289089	Ivns1abp	0.131212093852658	1.72943459564762e-05	0.0238433357916217	0.95135245852343	-0.107855256636645	0.000708636251498999
63912	Niban1	-0.223616252910189	0.0940206684786158	0.347847019483252	0.00904122717367231	0.570888656830664	3.59145291560588e-08
289080	Rgl1	-0.0719002770459671	0.460059952006853	0.105149765895982	0.249119593228863	0.176588995908485	0.000815301713941811
24957	Glul	0.136594040791107	5.67408643487792e-15	0.167380887069773	5.1999797529963e-19	0.0303701202938476	0.588136300897825
84493	Fmo3	0.260454182979589	1.45737452273777e-19	0.0961607858038325	0.0228037391031231	-0.16472995603098	1.31135044160172e-07
304929	F5	-0.153768814024405	0.450500322620717	-0.344246364917356	0.000153562413301609	-0.190900433260606	0.246728937678422
25650	Atp1b1	-0.00590015958745389	0.965699315719693	0.0608172481855102	0.15406253029286	0.066262579226551	0.0236532198156476
289178	Dpt	-0.140924510871162	0.461001391985725	-0.279401610112175	0.00768281053613545	-0.138932184270978	0.689729336590264
64040	Aldh9a1	0.0915797381592287	0.0331088268036985	0.0235511435002861	0.982315409691086	-0.0684587144339977	0.356510585476185
289257	Spta1	0.0151525815169029	0.988205157394822	0.420489801798356	0.00660398172059078	0.405640713431871	0.0264898415884307
25315	Ephx1	0.319462890845424	4.15389976993953e-28	0.242803668770181	1.14602127296528e-14	-0.0770968773846806	0.252796842672546
25389	Atf3	-0.852518990967834	7.08941436829541e-05	0.337149126431969	0.756470388108734	1.18878759599042	1.32923930761465e-07
289344	Hhat	-0.194391572495517	0.747490097568371	-0.599917502376808	0.00156142056844108	-0.405922067581973	0.0837028037798225
25116	Hsd11b1	-0.0150912305550806	0.933691198940542	0.091104051252971	0.038296091801084	0.105709270551525	0.00268286275469201
25353	Spp1	-0.528011705810022	9.88247074649207e-38	-0.503770631899684	5.45712333890648e-30	0.0240471846231219	0.999579742798182
305164	Wdfy3	0.0447640255526301	0.647380929144066	0.161710816304288	3.60691390954068e-05	0.116547723414386	0.0089375195130177
289486	Fras1	0.060455373519371	0.859842315109336	0.258636509239093	0.00678646978100232	0.197904070942359	0.161581034475743
84484	Slc4a4	0.0486656691353428	0.144845116846608	0.118113975592352	2.64473746434936e-06	0.0689951278000561	0.0114854181370344
360921	Rufy3	0.159634391356223	0.0308000506285506	0.148179905955629	0.0957469830673539	-0.0119085405377944	0.999579742798182
64305	Sult1b1	-0.0946338195674772	0.659948149477988	0.1131782528838	0.698071716442991	0.207454258261337	0.0399202070147781
83808	Ugt2b35	0.260112204181093	4.67034943037692e-15	0.0172260652284113	0.996916732401628	-0.243332353048675	6.30224579107446e-13
286989	Ugt2b7	1.45779192300737	8.54540792078384e-40	1.41922565421221	7.8302258434902e-38	-0.0384227875254625	0.999579742798182
305438	Sorcs2	0.0355017813179816	0.973084651901547	-0.572703834328289	1.19095406610882e-05	-0.60871978027821	5.63927139722547e-07
24170	Add1	0.0455577394600067	0.603438115719	0.125794687294397	0.00165749257232487	0.0798170482714274	0.14521379662521
289734	Smtn	-0.315244391012839	0.00137578625312548	-0.198335171421604	0.199364074777871	0.11640556791519	0.865788690485352
305509	Adcy1	0.133906115209942	0.745758697956767	0.387802331162759	0.0120140454134021	0.253483629873095	0.417007671804566
24484	Igfbp3	-0.269746764885534	4.06072232020525e-06	-0.302957772933766	4.5132254695031e-07	-0.0336781925998325	0.999579742798182
102547925	LOC102547925	-0.0696242704596204	0.783150816527418	-0.24259516456895	0.00128752974983192	-0.173502766705114	0.0737781600801665
498433	Psme4	0.212352325453678	8.03521381595644e-05	0.207792025626698	5.81300432531331e-05	-0.00503224516012582	0.999579742798182
305687	Zfp503	-0.235810411441615	0.000101526354225996	-0.0690432016330028	0.882161721737672	0.16632654026445	0.0480506056451883
25619	Plau	-0.104484290975576	0.000230042265764604	0.00583977188883534	0.997358613704435	0.109761587718972	0.000225841807212741
364241	Kcnk5	-0.417609118387858	3.23730981488929e-09	-0.0427496777007789	0.989945885975916	0.37431395771696	4.76244583679659e-07
259241	Nr1d2	0.422333099605399	1.91205584050002e-12	0.215632199555158	0.00378279205434125	-0.207030041427058	0.0206097989279742
117955	Slc4a7	-0.3609016361216	0.0765475499053017	-0.454843983809634	0.0120325338898436	-0.0942227037473296	0.997242995885976
290277	Cryl1	0.0774970963803419	0.336745083727412	0.132268917842951	0.00538872292374594	0.0543551321499399	0.887565829114101
64529	Ctsb	0.0274524100884137	0.67104591468422	0.122362222370189	1.54213312023899e-06	0.0944954509355542	2.15251630213183e-05
29412	Adra1a	0.099682929635828	0.611458425913791	0.236786578792818	0.0130611991028135	0.136709945103584	0.580106003933438
305987	Dock5	0.0361260138827119	0.942122076387674	0.204869430288054	0.0429206012351819	0.168116720954749	0.376861000899166
361074	Slc25a30	-0.116567466265777	0.00559188852666859	-0.0564955940063149	0.74470606838345	0.059512480281587	0.654568299271891
108352943	LOC108352943	0.228270063193135	0.621336827407166	0.559745542893187	0.0102295501594055	0.330923615828682	0.573972359550264
498545	Tsc22d1	-0.215722798883233	2.95005946254374e-11	0.00851336812925085	0.997358613704435	0.223792917896955	6.23973061919837e-12
306096	Dach1	0.23217298641241	0.00512086510906072	0.0948011844412874	0.844040055397757	-0.137885392835452	0.526503672261396
290485	Cldn10	-0.0933713886543262	0.39024821128369	-0.20333299795316	0.00117607630224897	-0.110377124229355	0.282307645346601
680794	Timm8a2	1.13048993005546	7.0449521800299e-05	0.811267734860451	0.00857958927359653	-0.322075282970921	0.963562344601346
290551	Chdh	0.0405109614507587	0.789998128732387	0.137376722140911	0.00757569032278671	0.0964085275779622	0.0984057826814689
64524	Tkt	0.165300035477257	1.95205015731826e-05	0.0415004004156968	0.906338930682725	-0.124153103677672	0.0135422958710356
306279	Arhgap22	-0.448703576059167	0.0144359312937817	-0.373563238132634	0.131522364264568	0.0746265833591108	0.999579742798182
24399	Glud1	0.0650334425618976	0.0331088268036985	0.0207953570959996	0.959430554663366	-0.044645579416118	0.526503672261396
56765	Plvap	-0.210298201495764	0.00463058755802459	-0.156276846504122	0.0957469830673539	0.0535959340287316	0.973581633373528
24518	Jund	-0.373425429248652	3.29000294898752e-10	-0.096028458778227	0.81360582319394	0.276834245634746	0.000150351907448028
29455	Gdf15	-1.02200087572012	8.48539718350164e-07	-0.066083429896039	0.997358613704435	0.955768557801187	1.73126201184589e-05
64156	Uba52	-0.160905235742516	0.000568880484927921	-0.137362176589856	0.0506129601135953	0.0229866204687132	0.999579742798182
100911353	LOC100911353	-0.4081126754517	0.000346217071750651	0.0718266898386641	0.987609140828544	0.479440955728171	6.71672505994216e-05
24539	Lpl	-0.236663172725389	7.19820733662318e-05	-0.4251797708277	9.30492343739061e-17	-0.188995357493149	0.00271441671522587
306460	Enpp6	0.0798188352432759	0.433477254508019	-0.055342826185926	0.882161721737672	-0.135537539559871	0.0119954974396333
25288	Acsl1	-0.242152320995357	3.44278359394208e-08	-0.101151630759123	0.266554473295249	0.140553521407579	0.000577290677459827
266761	Cyp4v3	-0.26733143291096	0.0432348403079819	-0.0986779769541423	0.922162120740314	0.168188912170314	0.642495714480378
290805	Wrn	0.304724988906665	0.0321414272041668	-0.0855405168943891	0.959430554663366	-0.390579207012149	0.00394125708320384
83687	Defb1	0.17367058123265	0.00318458172751277	0.134546024296127	0.0282447557396792	-0.0395848266023218	0.995631661371745
25328	Lamp1	-0.0619129016063927	0.147584729387155	0.0201378065260519	0.976650472361918	0.0816552190450447	0.000844484753594746
306600	Atp11a	0.101541822700463	0.000999217838615354	0.10689298067569	0.0042336839744698	0.00488169790443068	0.999579742798182
290905	Col4a1	-0.176075629367171	0.000183848498578921	-0.14608950732211	0.0120140454134021	0.0294661524286683	0.997242995885976
25548	Slc34a1	0.0663338185673782	0.000570747386408009	0.0717473268570362	0.00114300230260694	0.00492643433791637	0.999579742798182
306766	LOC306766	-0.0580265835705176	0.180178235115643	0.044383910725308	0.695537353437967	0.10196091361225	0.000789988669580909
291005	Gadd45g	0.696068194582521	3.73817728905219e-13	0.408311631156776	0.000282023972446229	-0.288336237905114	0.0755160316165596
291075	Eci2	-0.17950685853938	0.0121636522772831	-0.0777955970438365	0.810044714583493	0.101266230407868	0.622011642084157
64559	Slc22a23	0.137853197078955	0.00940768779243702	0.122740357504972	0.13625667013591	-0.0156246042113816	0.999579742798182
684681	H1f2	-0.341192965983795	1.22212296025874e-15	0.0700232549033517	0.802055286784022	0.410784018709944	2.82844069374779e-20
307070	Larp4b	0.157614626772157	0.0165946623231813	0.0995737256660742	0.465916429769366	-0.0584998756940316	0.937950931583188
103690178	LOC103690178	0.423475805900888	1.41381064349434e-07	0.679680427912987	1.60798099650994e-18	0.255972146708889	0.0621549405122659
58954	Klf6	-0.166492352949399	0.305647284847493	0.151552574822267	0.702038781380249	0.317530401745818	0.0104279778254438
498789	RGD1564865	-0.0141467171714004	0.965163135965467	0.111841603184204	0.148419221630657	0.125474099813856	0.0466606012770902
307096	Akr1c19	-0.0413520810168436	0.942122076387674	0.263208683353879	0.0264428539028496	0.304057304713049	0.00457967518720637
684327	LOC684327	-0.0808240539211265	0.712146045653718	-0.227243061194493	0.00660398172059078	-0.146847541449268	0.264562433634955
100125598	LOC100125598	-0.257212456085195	6.01673336120188e-06	0.187403760048611	0.00876238068381834	0.444084875249815	2.71971043831311e-19
80848	Cubn	0.0896883856576563	0.00170038943647657	0.0678705349691545	0.344046753455652	-0.0223390440136976	0.997242995885976
289287	Gpr137b	0.0127475841523927	0.977564723428747	0.287288689634652	2.02092545210722e-07	0.274088138520475	8.27500014469724e-07
25494	Nid1	-0.210112170877506	0.000230294566186534	-0.0636807916267881	0.878976057229293	0.146009853894956	0.055413612209793
65196	B4galt6	0.183779599284639	0.38744662407237	0.330137222537245	0.0177982950895772	0.145971565224094	0.865788690485352
307526	Ammecr1l	-0.212274378645835	0.0283265065701463	-0.088702980693248	0.882161721737672	0.123105656890592	0.659436778976699
338475	Nrep	-0.308134795353001	0.000378651159096551	-0.397021519622756	1.4643473960839e-07	-0.0893949297018628	0.906930649609578
84422	Gfra3	-0.233913873703889	0.0113644004323692	-0.14793525944896	0.472596252299311	0.0856052052853765	0.950024674939166
24330	Egr1	-0.511954630784738	3.89284884849789e-06	0.0557776126704461	0.996253237209183	0.567307686023766	7.039220298559e-07
307429	Dmxl1	0.195600370496329	0.0045187690686121	0.0228452988711525	0.996917454818727	-0.173218663914347	0.0423492276506828
291463	Ppic	-0.106259247298308	0.0122187503268433	-0.0376698593430729	0.905912415019845	0.0681473674787554	0.41709443447483
291450	Aldh7a1	0.124253710459972	0.000676387160327747	0.0997548920633596	0.0304455531858578	-0.0250345029896336	0.978694082684038
29633	Ndst1	-0.101029274014525	0.289400540276011	-0.167313635827484	0.00500546485395197	-0.0666606038219319	0.888152391334907
25599	Cd74	-0.117187696370696	2.69632199652446e-05	0.14005339152119	3.4971366210956e-06	0.25684216833469	1.90252933441558e-35
170465	Acaa2	-0.0841548259003986	0.196713785982243	-0.117352816628056	0.00757569032278671	-0.033673369615163	0.968658418337746
291434	Rpl17	-0.269902573746831	1.67753824236684e-07	-0.144110418231595	0.0556191734183122	0.12532855057342	0.167507368170189
54302	Slc14a2	-0.550783375849073	0.0475827027218796	-0.838493181665874	9.47756049126128e-05	-0.288238721265048	0.706806769155466
307212	Cndp1	0.0709465695801278	0.627616266419347	-0.243498620098043	3.73279693500306e-06	-0.314878190557714	1.82214143339328e-10
291394	Cndp2	0.0882016362943624	0.0219541098102938	-0.0340130709744305	0.895269705340648	-0.122709045729656	4.60274238527171e-05
307614	Cdh16	-0.0614898540494327	0.184516730260194	-0.124965455949027	0.000123886229787284	-0.0638774037986977	0.132985829517147
64457	Ndrg4	-0.313067775549971	0.0765475499053017	-0.509319434866941	4.13508802947708e-05	-0.196507490150548	0.64290125949864
291848	Mmp15	-0.153494044275125	0.613324284012471	-0.346431934992359	0.00500546485395197	-0.193499597981103	0.500918039712095
89808	Cx3cl1	-0.177401492343818	0.0332125084629951	-0.101058835610071	0.577026785704843	0.0757963377370331	0.909473911559181
108348891	LOC108348891	-0.996534547130547	0.0134469185447746	-0.159798517718164	0.996916732401628	0.835982680516857	0.0725087516489351
54300	Slc12a3	0.0823685619707724	0.00906772055770261	0.138500859976157	2.47073428961884e-06	0.0557132858379354	0.36063238769394
24567	Mt1	-0.154634295069652	7.58415495280165e-07	0.189363591214758	5.67919717030806e-06	0.343595471327249	2.08063618546273e-26
689415	Mt2A	-0.259422027531213	2.0758561806111e-15	0.0629334265119441	0.618262867464109	0.322108583924876	3.39653836201347e-32
501232	Cesl1	0.0018283007724771	0.997028544496407	0.151639388819688	0.0216687852360876	0.149548988858321	0.00466645210523987
304645	Tbc1d9	-0.367203300125347	0.0453666821199037	-0.348772846919272	0.101642672198091	0.0182159706164316	0.999579742798182
291952	Ces2g	0.164004520622014	0.00447390847008809	-0.0706338787107964	0.744552792031097	-0.235114236958385	5.34403242076959e-07
83502	Cdh1	0.0446348768658539	0.879457628048059	-0.133168827599639	0.179635618727563	-0.178123207053291	0.00844876504255363
80773	Cyb5b	0.102299167223031	0.140609877034193	0.181974438923895	0.000118374269545761	0.0792243602358537	0.604975768661801
307829	Zfhx3	-0.29939847468574	0.0504396085138334	0.107436931682263	0.951030514083195	0.406394604441987	0.00749373386463045
307852	Pdpr	0.139517824017151	0.0446614699014305	0.119504597253796	0.147477849746337	-0.0203778717396828	0.999579742798182
171493	Osgin1	-0.140655309235475	0.00332599263388769	-0.177766771407472	0.000303613042557524	-0.0374729856251347	0.968542454930093
171547	Crispld2	-0.310907626297758	0.372547136144263	-0.466190720979892	0.0490977712984966	-0.155779317975326	0.968616699130718
29445	Cox4i1	-0.0827123445277858	0.0409225310451467	-0.0501367399631904	0.757265540999773	0.0320377305120285	0.961485124775445
361439	Abcb10	-0.0487563170122894	0.937391637041706	0.244235977867695	0.073327672176966	0.292860485368853	0.0448968740358546
679357	Irf2bp2	-0.367528293059829	2.97533257251924e-07	-0.145909003484395	0.471601714749912	0.221383100436778	0.0265550261153854
686288	LOC686288	-0.537102546053627	1.48385396180678e-05	0.155940626772355	0.875144240853994	0.692480103651911	6.36239380875576e-08
170898	Tmlhe	0.0276215314632742	0.905604762955468	0.207915650434484	4.81003088231633e-06	0.179868871234455	0.000124670968773796
296197	Dstnl1	-0.375589415461185	0.030121917201056	-0.325865393168021	0.161038775779416	0.0493063126127573	0.999579742798182
29168	Ubd	-0.173996880496218	0.82790537261976	0.385124151162926	0.494251900976099	0.558283537749475	0.0287820088680858
360323	RT1-N2	-0.409283472175069	0.00810759347861676	-0.33154772370546	0.123168614825544	0.0777470321905509	0.997242995885976
414784	RT1-T24-4	1.12459921553537	0.00170264091213888	0.574208000433996	0.425289304193341	-0.549386654268233	0.741993689721202
108348108	LOC108348108	-0.919215137479	0.00790120002246855	-0.123111388836507	0.996917454818727	0.796074491004483	0.0682298304640653
294269	RT1-Da	-0.153966345530387	0.0111335549078933	0.00813314077158279	0.997358613704435	0.161706894499719	0.0136088198316531
309621	RT1-Ba	-0.423234841936008	0.0756516843607618	0.473382039454666	0.13596966822836	0.895891523748345	4.73037709388905e-07
309622	RT1-Bb	-0.24788068954736	0.00874267659573126	0.309532237340698	0.000891271631920057	0.557044101776506	6.23973061919837e-12
24811	Tap1	-0.564467838723674	0.00629388331611035	-0.271376934158715	0.810685421536202	0.292719797142141	0.719963551409293
294273	RT1-DMb	-0.149216018842142	0.414104774864536	0.164890420218991	0.52668187607999	0.313795566725354	0.00506178560179801
294297	Scube3	0.135707538786943	0.351656093317517	0.241793348833086	0.0252315999802824	0.105829908261862	0.84990712055427
361810	Fkbp5	-0.543553881860112	4.09050043031338e-08	-0.387301346318904	0.00129391040001609	0.155761146252916	0.711097866901025
114851	Cdkn1a	-0.607085220849434	0.0180647987240102	0.357305231095655	0.7630149569118	0.962159045895139	2.13407251933545e-05
25563	Tff3	-0.126336387779279	0.0438184911271317	-0.201854292630394	3.61072524655927e-06	-0.0757500802589825	0.527489135536376
361819	RGD1566085	0.149035552790792	0.024234539493707	0.0312595455720843	0.987609140828544	-0.118198067264026	0.232016831725698
85251	Col18a1	-0.183310666597709	0.00257865244706916	-0.153048344135306	0.0300002022364127	0.0298360872629511	0.999579742798182
294335	Susd2	0.0424568506145343	0.767586681563247	0.153127796356232	0.00243946449966507	0.110323935237549	0.114591660930996
171458	Ipmk	-0.256856438632329	2.65613290127688e-07	-0.0187965386257489	0.997358613704435	0.23743865923876	1.38768894845969e-06
687808	Slc16a9	0.162960847684267	0.00293074350922179	0.0633452774972621	0.860450729401203	-0.0999766786193966	0.45136336396354
102553246	LOC102553246	-0.107353166314746	0.795141760655793	0.484875435491952	0.000175016805896221	0.591871342661049	5.11539347024957e-07
691155	Ccdc6	-0.12133694743186	0.000230042265764604	0.118061598615898	0.000664202939138194	0.238978516661354	1.3854193943894e-16
361833	Ank3	0.186840656167712	3.9462988284623e-06	0.171964456011933	4.93799819969606e-05	-0.0152945205425891	0.999579742798182
25524	Psap	-0.0580572274611618	0.25895328803869	0.0227051258210485	0.976670528091806	0.0802729559759616	0.0154381937289753
25058	Hk1	-0.199638390019451	0.00200468976812136	-0.138696925780995	0.132797020344624	0.060497467284388	0.956996662378955
337920	Naglt1	0.323922506069447	1.02894392658831e-27	0.191112180270075	4.60070000620833e-09	-0.133215175593047	0.000159454416106414
170566	Slc16a10	0.0673511563331498	0.749436617464101	0.196341137936917	0.0191504677268369	0.128589503840674	0.468402564268599
25145	Cd24	-0.193248835287202	2.32194867957855e-05	-0.256693944572679	4.41848771382441e-08	-0.0638057310531033	0.725917085901039
102555453	LOC102555453	0.247226299369743	0.292979419494161	-0.271365069468907	0.141743555233514	-0.51900783404891	9.82987428921331e-05
25106	Rgn	-0.131732056127906	0.0509215967321865	-0.220959515894495	2.10690448902972e-05	-0.0896920648014065	0.528791014281261
363445	Usp9x	0.122984681853452	0.0179162846461717	0.128229971721249	0.0235081468106792	0.0047265689249105	0.999579742798182
25749	Clcn5	0.112691038259887	0.235543786569765	0.201117075074666	0.00126042732385152	0.0879644718891652	0.759445967778385
25748	Alas2	0.231305158275813	0.792883380941056	-0.464325978429387	0.33325265570274	-0.696597918535935	0.0347987222876205
81814	Tmsb4x	-0.141180040102275	0.00509427279273713	-0.16619599800005	0.000282023972446229	-0.0254413572308884	0.999579742798182
363465	Pir	0.651050584441248	0.02095178880181	0.443402798298777	0.302255062556841	-0.208058055970081	0.978694082684038
501560	Rps6ka3	0.140508423224337	0.0455099858409014	0.0592326777637371	0.906338930682725	-0.0816672747498505	0.77096625497542
83514	Tsc22d3	-0.421692241939756	1.08476485731828e-06	0.0251004167752895	0.997358613704435	0.446461298442962	3.74919804914856e-07
24377	G6pd	0.194161895346707	0.0735354495761293	0.254575418042512	0.00161860713276575	0.0597608896761071	0.997242995885976
309295	Ikbkg	0.42682245805486	0.000999217838615354	0.4151116079829	0.00125539584672452	-0.0121796252966524	0.999579742798182
310926	LOC310926	-0.314076445081731	0.145413935233509	0.394833585462697	0.16120637729155	0.708299844985979	2.91610996795431e-05
26194	ND2	0.0641296810566407	0.542603672123579	0.131559251384847	4.88891725432515e-06	0.0669891682670324	4.70172439147089e-07
170610	Trnn	-0.347651392712106	0.648993317464903	-0.830354701920806	0.00364790707041938	-0.483989600613385	0.342229465065775
170611	Trnc	-0.601328937105964	0.0180908161972293	-0.650147427185355	0.0106952266992249	-0.0497060911642786	0.999579742798182
26196	ATP8	0.372682445598703	0.00927060258725712	0.281268103881488	0.204857126545236	-0.0923807320235776	0.971760563348745
26197	ATP6	0.0645068274774682	0.00104644170951194	0.0417759338425659	0.626235060320048	-0.0231870997498952	0.927549848855811
26204	COX3	0.0393553788113764	0.0690357145251435	0.0943801948785534	3.02095759909933e-07	0.0545738646710667	0.000129848360891298
26200	ND4L	0.21283975059762	1.06027733530229e-16	0.0815652842225401	0.0490467854977019	-0.131809162106153	5.84842222422976e-11
26201	ND4	0.0722350418549055	0.00225036873866463	0.0975121441854039	0.000159521991797792	0.02481479785863	0.576945494542959
26202	ND5	0.110850472503108	9.19487751778348e-11	0.090461987431416	0.000122654829958798	-0.0208412908873687	0.91647335245349
26203	ND6	-0.0386458822357804	0.430329610178437	-0.0858142142905367	0.0117959338544251	-0.0476481082672365	0.484806444811931
26192	CYTB	0.0797615222552966	0.000163767947343205	0.0196838314403831	0.95135245852343	-0.0605353857478146	0.000674715663987165
