# Supplementary material for: Gadoteric Acid and Gadolinium: Exploring Short- and Long-Term Effects on Healthy Animals
Source: J Xenobiot. 2025 Feb 21;15(2):34. doi: 10.3390/jox15020034 (PMC11932278; doi:10.3390/jox15020034)
Supplement: Supplementary file 1 [file jox-15-00034-s001.zip › Table S3.xlsx]

## Sheet: GOenrich_short-term exposure
Table S3 - List of the significant Gene Ontology terms obtained by the enrichment analysis of all differentially expressed genes after the short-term exposure to the compounds.
Category	GOID	Description	GeneRatio	BgRatio	padj	geneID	geneName	Count
BP	GO:0007584	response to nutrient	72/1053	374/17710	2.08596980864763e-15	24787/308100/24523/24533/25718/171049/117024/171093/58919/24426/84575/25675/25513/25205/29637/690163/24268/310552/24651/24450/25027/362029/29739/25271/29216/114630/24248/81660/29443/25279/24646/24932/25333/25248/25586/362657/29715/81805/29565/362862/25341/24873/24296/25630/25283/24404/24157/24861/63878/286934/24791/29393/29754/29477/79252/83504/24617/29441/59085/29659/25353/24539/84402/25548/8084…	Sod2/Acat2/Klk1/Ldha/Igf1r/Folr1/Crym/Shank2/Ccnd1/Gstp1/Fads1/Hmgcr/Pik3r1/Il6st/Hmgcs1/Oxct1/Cp/Sfrp2/Pklr/Hmgcs2/Slc16a1/Agl/Gclm/Rxra/Lrp2/Atp5mc3/Cat/Gatm/Ahcy/Cyp24a1/Abcb1b/Cd4/Mgp/Cnr1/Alpl/Mthfr/Slc8a1/Suox/Eef2/Hsp90b1/Tnfrsf11b/Vdr/Cyp1a1/Pkm/Gclc/Gpx1/Acaa1a/Ugt1a1/Stc2/Havcr1/Sparc/Col1a1/Atp5mc1/Mapt/Adamts1/Kl/Serpine1/Por/Asl/P2rx4/Spp1/Lpl/Sfrp1/Slc34a1/Cubn/Vim/Hspa9/Plcg2/Itgb1…	72
BP	GO:0006790	sulfur compound metabolic process	64/1053	319/17710	1.20600210838179e-14	24787/252900/24440/24763/24426/293779/25550/114846/309465/29653/81508/29637/25235/24450/362013/499689/29739/24962/296259/29443/311569/25458/25735/312192/64570/298490/362657/497811/298942/192272/681913/81805/314694/29139/116684/192172/25283/56780/24404/171072/316153/94272/24421/501110/683630/64317/50671/24267/288740/64305/50672/29416/291671/29633/307396/170465/364975/94199/24250/690211/499422/1165…	Sod2/Dgat2/Hbb/Acsm3/Gstp1/Glyat/Slc1a1/Gsto1/Gsto2/Gpam/Bhmt/Hmgcs1/Ghr/Hmgcs2/Ahcyl1/Gstm4/Gclm/Cth/Acss1/Ahcy/Acss2/Gss/Hnf4a/Ahcyl2/Nat8/Ppcs/Mthfr/Xdh/Dld/Acot2/Gstz1/Suox/Chst11/Dcn/Oplah/Mpst/Gclc/Acp3/Gpx1/Sult1c2/Sult1c2a/Clic5/Gsta1/Gsta6/Mat2b/Gpx3/Fasn/Comt/Iscu/Sult1b1/Ednrb/Aadat/Hspa9/Ndst1/Pcyox1l/Acaa2/Gcdh/Dpep1/Cbs/Dip2a/Gstt3/Ggt1/Bgn/G6pd	64
BP	GO:0001655	urogenital system development	75/1053	433/17710	6.3978687559482e-14	24890/361585/25718/286758/25380/24188/25703/24684/24590/50654/24450/64017/25313/686753/25271/29216/24248/50566/25065/83727/29146/24771/24192/25240/85497/260321/83839/298423/79425/171577/25216/24609/690489/25587/29139/192172/25386/24468/353227/363071/25425/301287/316539/301562/363265/287526/25640/360606/81812/140586/79252/25266/59085/155012/170672/64040/25353/289486/60357/25552/50672/79242/84402/2…	Esr1/Ube3a/Igf1r/Aqp11/Anxa1/Aldh1a1/Rbp4/Prlr/Mme/Ctss/Hmgcs2/Enpep/Egf/Npnt/Rxra/Lrp2/Cat/Grem1/Slc12a1/Fbn1/Jag1/Sdc4/Akr1b1/Aqp1/Klf15/Fkbp4/Calb1/Cyp4a3/Clcnka/Epcam/Sdc1/Odc1/Cys1/Id2/Dcn/Mpst/Aqp2/Hspa8/Zbtb16/Stra6/Ctsh/Pkhd1/Epha4/Col4a4/Col4a3/Serpinf1/Hnf1b/Itga3/Thra/Sox9/Adamts1/Pdgfa/Asl/Cfh/Nphs2/Aldh9a1/Spp1/Fras1/Prom1/Slc5a1/Ednrb/Hpgd/Sfrp1/Col4a1/Efnb2/Slc34a1/Egr1/Pdgfrb/Agt/…	75
BP	GO:0008202	steroid metabolic process	63/1053	328/17710	1.05006223073847e-13	24890/308100/25728/25718/308843/252900/361659/64191/286961/29277/25675/29637/79128/24450/24211/24248/25279/64194/25427/362434/84608/83839/78975/298298/54225/299858/300095/24873/300438/24296/24157/301264/25287/24861/64474/78968/24660/252917/25634/54226/24267/29441/25116/25353/24384/64305/83808/286989/289560/65030/50672/89784/307092/498790/80848/291699/24330/191576/25117/24179/85264/116510/24377	Esr1/Acat2/Apoe/Igf1r/Tsku/Dgat2/Plekha1/Dhcr7/Slc22a24/Cyp2c11/Hmgcr/Hmgcs1/Dab2/Hmgcs2/Atp1a1/Cat/Cyp24a1/Insig1/Cyp51/Lpcat3/Slco1a6/Calb1/Prkaa2/Dhcr24/Apob/Lrp1/Srebf2/Vdr/Ldlr/Cyp1a1/Acaa1a/Cyp39a1/Acadl/Ugt1a1/Hdlbp/Srebf1/Pmp22/Nr1d1/G6pc1/App/Comt/Por/Hsd11b1/Spp1/Gc/Sult1b1/Ugt2b35/Ugt2b7/Igfbp7/Ephx2/Ednrb/Idi1/Akr1c1/Akr1c12l1/Cubn/Stard4/Egr1/Tecr/Hsd11b2/Agt/Abcg1/Timp1/G6pd	63
BP	GO:0006575	cellular modified amino acid metabolic process	47/1053	200/17710	2.41688731114336e-13	29142/24787/85309/171049/24440/117024/24426/25550/293949/114846/309465/362013/499689/29739/24962/114123/81660/29443/25458/312192/64570/64392/362434/25430/362657/313997/681913/24264/116684/25283/24404/94272/24421/501110/64317/287379/24267/59085/64305/64529/25697/291450/307396/94199/499422/116568/24377	Vnn1/Sod2/Folh1/Folr1/Hbb/Crym/Gstp1/Slc1a1/Hoga1/Gsto1/Gsto2/Ahcyl1/Gstm4/Gclm/Cth/Sardh/Gatm/Ahcy/Gss/Ahcyl2/Nat8/Aldh1l1/Lpcat3/Dio1/Mthfr/Mboat2/Gstz1/Ckb/Oplah/Gclc/Gpx1/Clic5/Gsta1/Gsta6/Gpx3/Shmt1/Comt/Asl/Sult1b1/Ctsb/Ctsl/Aldh7a1/Pcyox1l/Dpep1/Gstt3/Ggt1/G6pd	47
BP	GO:0072001	renal system development	67/1053	385/17710	1.30128370106503e-12	286758/24188/25703/24590/50654/24450/64017/25313/686753/29216/24248/50566/25065/83727/29146/24771/24192/25240/85497/83839/298423/79425/171577/25216/24609/690489/25587/29139/192172/25386/24468/353227/363071/25425/301287/316539/301562/363265/287526/25640/360606/81812/140586/79252/25266/59085/155012/170672/64040/25353/289486/60357/25552/50672/79242/84402/290905/306636/25548/24330/24629/24179/246331/…	Aqp11/Aldh1a1/Rbp4/Mme/Ctss/Hmgcs2/Enpep/Egf/Npnt/Lrp2/Cat/Grem1/Slc12a1/Fbn1/Jag1/Sdc4/Akr1b1/Aqp1/Klf15/Calb1/Cyp4a3/Clcnka/Epcam/Sdc1/Odc1/Cys1/Id2/Dcn/Mpst/Aqp2/Hspa8/Zbtb16/Stra6/Ctsh/Pkhd1/Epha4/Col4a4/Col4a3/Serpinf1/Hnf1b/Itga3/Thra/Sox9/Adamts1/Pdgfa/Asl/Cfh/Nphs2/Aldh9a1/Spp1/Fras1/Prom1/Slc5a1/Ednrb/Hpgd/Sfrp1/Col4a1/Efnb2/Slc34a1/Egr1/Pdgfrb/Agt/Nrp1/Bag6/Bicc1/Cd24/Rgn	67
BP	GO:0001822	kidney development	65/1053	372/17710	2.45344733602213e-12	286758/24188/24590/50654/24450/64017/25313/686753/29216/24248/50566/25065/83727/29146/24771/24192/25240/85497/83839/298423/79425/171577/25216/24609/690489/25587/29139/192172/25386/24468/353227/363071/25425/301287/316539/301562/363265/287526/25640/360606/81812/140586/79252/25266/59085/155012/170672/64040/25353/289486/60357/25552/50672/79242/84402/306636/25548/24330/24629/24179/246331/94342/361832/…	Aqp11/Aldh1a1/Mme/Ctss/Hmgcs2/Enpep/Egf/Npnt/Lrp2/Cat/Grem1/Slc12a1/Fbn1/Jag1/Sdc4/Akr1b1/Aqp1/Klf15/Calb1/Cyp4a3/Clcnka/Epcam/Sdc1/Odc1/Cys1/Id2/Dcn/Mpst/Aqp2/Hspa8/Zbtb16/Stra6/Ctsh/Pkhd1/Epha4/Col4a4/Col4a3/Serpinf1/Hnf1b/Itga3/Thra/Sox9/Adamts1/Pdgfa/Asl/Cfh/Nphs2/Aldh9a1/Spp1/Fras1/Prom1/Slc5a1/Ednrb/Hpgd/Sfrp1/Efnb2/Slc34a1/Egr1/Pdgfrb/Agt/Nrp1/Bag6/Bicc1/Cd24/Rgn	65
BP	GO:0006631	fatty acid metabolic process	65/1053	417/17710	5.34070333201979e-10	308100/252900/24763/25757/24426/84575/25380/29277/499353/83792/29653/140868/84029/499689/113965/25526/296259/311569/25735/25279/362282/64194/24192/29254/117543/25248/78975/298423/171155/170670/298942/192272/56266/286963/266684/25747/24296/24404/501072/24157/24421/25287/113956/63840/25508/316737/78968/140586/50671/29441/304785/65030/24539/79242/307092/291793/170465/364975/191576/498940/24179/25682…	Acat2/Dgat2/Acsm3/Cpt1a/Gstp1/Fads1/Anxa1/Cyp2c11/Cyp2c24/Scd2/Gpam/Fabp5/Hao2/Gstm4/Hadh/Ptgds/Acss1/Acss2/Hnf4a/Cyp24a1/Pck1/Insig1/Akr1b1/Mgll/Decr1/Cnr1/Prkaa2/Cyp4a3/Hadhb/Hadha/Dld/Acot2/Cyp4f1/Cyp2d5/Cyp2d1/Ppara/Cyp1a1/Gpx1/Acaa1b/Acaa1a/Gsta1/Acadl/Pecr/Per2/Pam/Lpin2/Srebf1/Sox9/Fasn/Por/Slc45a3/Ephx2/Lpl/Hpgd/Akr1c1/Abhd3/Acaa2/Gcdh/Tecr/Ces2h/Agt/Ppard/Ggt1/Rgn/Gk	65
BP	GO:0046394	carboxylic acid biosynthetic process	63/1053	398/17710	5.38066894593336e-10	685750/24533/24763/64313/24426/84575/293820/25380/24188/29277/293949/83792/114846/81508/83784/140868/24651/499689/25313/24962/25526/114123/81660/296259/311569/25735/64194/29254/64392/78975/298423/362657/24616/25747/24296/25630/301264/25287/113956/63840/287379/252917/25125/50671/54226/59085/304429/304785/24957/84484/24399/24539/24362/117276/291314/291793/291699/191576/24179/24250/116568/25106/24644	Aldh8a1/Ldha/Acsm3/Oat/Gstp1/Fads1/Psat1/Anxa1/Aldh1a1/Cyp2c11/Hoga1/Scd2/Gsto1/Bhmt/Agxt2/Fabp5/Pklr/Gstm4/Egf/Cth/Ptgds/Sardh/Gatm/Acss1/Acss2/Hnf4a/Insig1/Mgll/Aldh1l1/Prkaa2/Cyp4a3/Mthfr/Pah/Ppara/Cyp1a1/Pkm/Cyp39a1/Acadl/Pecr/Per2/Shmt1/Nr1d1/Stat3/Fasn/App/Asl/Psph/Slc45a3/Glul/Slc4a4/Glud1/Lpl/Fbp1/Pfkfb3/Sephs1/Abhd3/Stard4/Tecr/Agt/Cbs/Ggt1/Rgn/Pgk1	63
BP	GO:0016053	organic acid biosynthetic process	63/1053	400/17710	6.08410561197175e-10	685750/24533/24763/64313/24426/84575/293820/25380/24188/29277/293949/83792/114846/81508/83784/140868/24651/499689/25313/24962/25526/114123/81660/296259/311569/25735/64194/29254/64392/78975/298423/362657/24616/25747/24296/25630/301264/25287/113956/63840/287379/252917/25125/50671/54226/59085/304429/304785/24957/84484/24399/24539/24362/117276/291314/291793/291699/191576/24179/24250/116568/25106/24644	Aldh8a1/Ldha/Acsm3/Oat/Gstp1/Fads1/Psat1/Anxa1/Aldh1a1/Cyp2c11/Hoga1/Scd2/Gsto1/Bhmt/Agxt2/Fabp5/Pklr/Gstm4/Egf/Cth/Ptgds/Sardh/Gatm/Acss1/Acss2/Hnf4a/Insig1/Mgll/Aldh1l1/Prkaa2/Cyp4a3/Mthfr/Pah/Ppara/Cyp1a1/Pkm/Cyp39a1/Acadl/Pecr/Per2/Shmt1/Nr1d1/Stat3/Fasn/App/Asl/Psph/Slc45a3/Glul/Slc4a4/Glud1/Lpl/Fbp1/Pfkfb3/Sephs1/Abhd3/Stard4/Tecr/Agt/Cbs/Ggt1/Rgn/Pgk1	63
BP	GO:0009069	serine family amino acid metabolic process	19/1053	44/17710	7.77306693332839e-10	293779/293820/309312/83784/362013/29739/24962/114123/29443/312192/192172/25283/363285/287379/304429/114027/291314/24250/116568	Glyat/Psat1/Gldc/Agxt2/Ahcyl1/Gclm/Cth/Sardh/Ahcy/Ahcyl2/Mpst/Gclc/Scly/Shmt1/Psph/Dao/Sephs1/Cbs/Ggt1	19
BP	GO:1901605	alpha-amino acid metabolic process	42/1053	211/17710	1.59031617857899e-09	64313/293779/293820/309312/293949/81508/83784/362013/29739/64157/24962/114123/81660/29443/25735/312192/362474/362657/24609/681913/362769/246266/24616/192172/25283/363285/287379/688283/24267/680409/59085/304429/29531/114027/24957/24368/24399/29416/291314/94199/24250/116568	Oat/Glyat/Psat1/Gldc/Hoga1/Bhmt/Agxt2/Ahcyl1/Gclm/Ddah1/Cth/Sardh/Gatm/Ahcy/Hnf4a/Ahcyl2/Adhfe1/Mthfr/Odc1/Gstz1/Dglucy/Aspg/Pah/Mpst/Gclc/Scly/Shmt1/Afmid/Comt/Prodh1/Asl/Psph/Hpd/Dao/Glul/Fh/Glud1/Aadat/Sephs1/Dpep1/Cbs/Ggt1	42
BP	GO:0006749	glutathione metabolic process	23/1053	74/17710	9.53118356114401e-09	24787/24440/24426/25550/114846/309465/499689/29739/24962/25458/64570/681913/116684/25283/24404/94272/24421/501110/64317/94199/499422/116568/24377	Sod2/Hbb/Gstp1/Slc1a1/Gsto1/Gsto2/Gstm4/Gclm/Cth/Gss/Nat8/Gstz1/Oplah/Gclc/Gpx1/Clic5/Gsta1/Gsta6/Gpx3/Dpep1/Gstt3/Ggt1/G6pd	23
BP	GO:0006732	coenzyme metabolic process	56/1053	357/17710	9.53118356114401e-09	29142/24533/85309/252900/171049/24763/293504/293779/114846/309465/29653/81508/25675/29637/24651/24450/362013/114123/25062/296259/29443/311569/25735/312192/64392/24534/78975/298490/362657/117548/298942/192272/56266/25747/25630/25283/683630/287379/25125/688283/50671/54226/24267/246245/360887/25116/84484/29416/24362/117276/170465/364975/690211/25106/24644/24377	Vnn1/Ldha/Folh1/Dgat2/Folr1/Acsm3/Qprt/Glyat/Gsto1/Gsto2/Gpam/Bhmt/Hmgcr/Hmgcs1/Pklr/Hmgcs2/Ahcyl1/Sardh/Gpd2/Acss1/Ahcy/Acss2/Hnf4a/Ahcyl2/Aldh1l1/Ldhb/Prkaa2/Ppcs/Mthfr/Kif1b/Dld/Acot2/Cyp4f1/Ppara/Pkm/Gclc/Mat2b/Shmt1/Stat3/Afmid/Fasn/App/Comt/Fmo2/Coq8a/Hsd11b1/Slc4a4/Aadat/Fbp1/Pfkfb3/Acaa2/Gcdh/Dip2a/Rgn/Pgk1/G6pd	56
BP	GO:0072593	reactive oxygen species metabolic process	51/1053	309/17710	1.05616679773648e-08	64032/24890/24787/308589/293118/24440/25021/24426/25550/83784/83476/64157/24248/311647/25309/25112/497811/554172/29158/299331/25747/25420/24296/171361/24404/301458/287167/360504/25632/64317/29754/25125/287722/29477/54226/29441/114553/29659/25352/24854/100911483/24629/80773/29337/24179/114851/24250/25106/24377/26194/26198	Ccn2/Esr1/Sod2/Sphk2/Prcp/Hbb/Itgam/Gstp1/Slc1a1/Agxt2/Ccn1/Ddah1/Cat/Prex1/Cycs/Gadd45a/Xdh/Pxdn/Fbln5/Hsp90aa1/Ppara/Cryab/Cyp1a1/Eef1a1/Gpx1/Ndufs1/Hba-a3/Hba-a2/Hba-a1/Gpx3/Atp5mc1/Stat3/Tmem106a/Mapt/App/Por/Ncf1/P2rx4/Sod3/Clu/Ndufa13/Pdgfrb/Cyb5b/Plcg2/Agt/Cdkn1a/Cbs/Rgn/G6pd/ND2/COX2	51
BP	GO:0006520	cellular amino acid metabolic process	48/1053	284/17710	1.62805308516905e-08	64313/293779/293820/24188/309312/293949/81508/83784/362013/29739/64157/24962/114123/81660/29443/25735/312192/362474/25430/362657/24609/681913/362769/246266/24616/65135/192172/25283/363285/287379/688283/24267/680409/59085/304429/29531/114027/498226/24957/24368/24399/29416/291314/307396/292023/94199/24250/116568	Oat/Glyat/Psat1/Aldh1a1/Gldc/Hoga1/Bhmt/Agxt2/Ahcyl1/Gclm/Ddah1/Cth/Sardh/Gatm/Ahcy/Hnf4a/Ahcyl2/Adhfe1/Dio1/Mthfr/Odc1/Gstz1/Dglucy/Aspg/Pah/Dpys/Mpst/Gclc/Scly/Shmt1/Afmid/Comt/Prodh1/Asl/Psph/Hpd/Dao/Pm20d1/Glul/Fh/Glud1/Aadat/Sephs1/Pcyox1l/Aars1/Dpep1/Cbs/Ggt1	48
BP	GO:0006066	alcohol metabolic process	52/1053	329/17710	3.08786597645816e-08	308100/25728/308589/308843/252900/64191/361730/24188/25703/25675/29637/24450/25062/24248/362282/64194/25427/24192/296972/246298/362434/78975/298298/54225/81536/299858/25745/300095/24873/300438/24296/56813/301264/25287/113956/64474/78968/24660/54226/29441/64305/65030/25548/89784/80848/100125372/29225/29337/85264/171458/79223/24377	Acat2/Apoe/Sphk2/Tsku/Dgat2/Dhcr7/Tkfc/Aldh1a1/Rbp4/Hmgcr/Hmgcs1/Hmgcs2/Gpd2/Cat/Pck1/Insig1/Cyp51/Akr1b1/Akr1b10/Retsat/Lpcat3/Prkaa2/Dhcr24/Apob/Sgpp1/Lrp1/Myh9/Srebf2/Vdr/Ldlr/Cyp1a1/Pth1r/Cyp39a1/Acadl/Pecr/Hdlbp/Srebf1/Pmp22/App/Por/Sult1b1/Ephx2/Slc34a1/Idi1/Cubn/Ces1f/Ces1e/Plcg2/Abcg1/Ipmk/Gk/G6pd	52
BP	GO:0043062	extracellular structure organization	55/1053	360/17710	3.15343248967548e-08	64032/292401/25728/292734/29345/294027/294809/310552/50654/310670/686753/83476/497010/25253/50566/25307/24771/296371/84352/362434/298101/313592/54225/25216/554172/299236/29158/299609/25341/315714/84032/85250/25661/84399/301562/363265/287382/24660/29393/140586/54226/79252/64387/289178/305494/306071/117183/24539/306628/290905/24179/24511/85264/85251/294337	Ccn2/Smoc2/Apoe/Ltbp4/Serpinh1/Col17a1/Adamts12/Sfrp2/Ctss/Adamtsl4/Npnt/Ccn1/Eng/Dpp4/Grem1/Cst3/Sdc4/Pltp/Col1a2/Lpcat3/Col27a1/Col8a2/Apob/Sdc1/Pxdn/Flrt2/Fbln5/Abca7/Tnfrsf11b/Loxl1/Col3a1/Col5a2/Fn1/Ihh/Col4a4/Col4a3/Mfap4/Pmp22/Col1a1/Sox9/App/Adamts1/Ccdc80/Dpt/Aebp1/Lcp1/Rgcc/Lpl/Col4a2/Col4a1/Agt/Itgb1/Abcg1/Col18a1/Col6a1	55
BP	GO:0016999	antibiotic metabolic process	32/1053	150/17710	5.95393039880694e-08	24787/24440/84029/24248/296259/311569/362282/24192/296972/25309/50655/298423/298596/554172/362924/79250/24296/24404/24861/287167/360504/25632/64317/25125/25197/114553/24368/64305/25548/307092/94199/26198	Sod2/Hbb/Hao2/Cat/Acss1/Acss2/Pck1/Akr1b1/Akr1b10/Cycs/Aco1/Cyp4a3/Sdhb/Pxdn/St3gal1/Aco2/Cyp1a1/Gpx1/Ugt1a1/Hba-a3/Hba-a2/Hba-a1/Gpx3/Stat3/St6gal1/Ncf1/Fh/Sult1b1/Slc34a1/Akr1c1/Dpep1/COX2	32
BP	GO:0008203	cholesterol metabolic process	30/1053	136/17710	8.79409227549795e-08	308100/25728/308843/252900/64191/25675/29637/24450/24248/64194/25427/362434/78975/298298/54225/299858/300095/300438/301264/25287/64474/78968/24660/54226/29441/65030/89784/80848/85264/24377	Acat2/Apoe/Tsku/Dgat2/Dhcr7/Hmgcr/Hmgcs1/Hmgcs2/Cat/Insig1/Cyp51/Lpcat3/Prkaa2/Dhcr24/Apob/Lrp1/Srebf2/Ldlr/Cyp39a1/Acadl/Hdlbp/Srebf1/Pmp22/App/Por/Ephx2/Idi1/Cubn/Abcg1/G6pd	30
BP	GO:0044282	small molecule catabolic process	55/1053	372/17710	9.52736332730797e-08	308100/25728/24533/293504/64313/25757/361730/309312/293949/690163/83784/113965/64157/114123/25062/29443/25279/362282/296972/64392/362474/117543/25248/497811/171155/170670/192272/681913/56266/24616/65135/24296/501072/24157/301264/25287/363285/316737/287379/688283/680409/29531/114027/64305/24399/29416/79242/80848/291793/307396/170465/364975/25682/24250/79223	Acat2/Apoe/Ldha/Qprt/Oat/Cpt1a/Tkfc/Gldc/Hoga1/Oxct1/Agxt2/Hadh/Ddah1/Sardh/Gpd2/Ahcy/Cyp24a1/Pck1/Akr1b10/Aldh1l1/Adhfe1/Decr1/Cnr1/Xdh/Hadhb/Hadha/Acot2/Gstz1/Cyp4f1/Pah/Dpys/Cyp1a1/Acaa1b/Acaa1a/Cyp39a1/Acadl/Scly/Lpin2/Shmt1/Afmid/Prodh1/Hpd/Dao/Sult1b1/Glud1/Aadat/Hpgd/Cubn/Abhd3/Pcyox1l/Acaa2/Gcdh/Ppard/Cbs/Gk	55
BP	GO:0042542	response to hydrogen peroxide	37/1053	201/17710	1.74150875315334e-07	365057/24787/308444/24533/361585/24440/361659/25380/24248/25307/24446/24192/25240/29336/116484/24516/29715/497811/64373/25216/29565/24468/25420/24404/287167/360504/114856/83427/29393/288444/24617/155012/58954/24629/25524/26202/26203	Map3k5/Sod2/Axl/Ldha/Ube3a/Hbb/Plekha1/Anxa1/Cat/Cst3/Hgf/Akr1b1/Aqp1/Sigmar1/Txn1/Jun/Slc8a1/Xdh/Rhob/Sdc1/Eef2/Hspa8/Cryab/Gpx1/Hba-a3/Hba-a2/Dusp1/Rack1/Col1a1/Hsph1/Serpine1/Cfh/Klf6/Pdgfrb/Psap/ND5/ND6	37
BP	GO:0062012	regulation of small molecule metabolic process	60/1053	434/17710	2.05032384115925e-07	25728/308589/252900/64191/25757/25380/100362255/79128/294806/140868/25313/25735/64194/25427/362434/25248/29223/78975/25659/54225/299691/25745/300095/25747/24873/300438/56813/25287/24861/78968/252917/360622/25125/140586/29543/303701/54226/24267/29441/288740/304785/24368/25116/84484/65030/306198/79242/24362/117276/291699/24330/24179/361805/25682/85264/25563/25106/81814/79223/26198	Apoe/Sphk2/Dgat2/Dhcr7/Cpt1a/Anxa1/Adgrv1/Dab2/C1qtnf3/Fabp5/Egf/Hnf4a/Insig1/Cyp51/Lpcat3/Cnr1/Ak4/Prkaa2/Khk/Apob/Cry1/Myh9/Srebf2/Ppara/Vdr/Ldlr/Pth1r/Acadl/Ugt1a1/Srebf1/Nr1d1/Igfbp4/Stat3/Sox9/Timp2/C1qtnf1/App/Comt/Por/Iscu/Slc45a3/Fh/Hsd11b1/Slc4a4/Ephx2/Clybl/Hpgd/Fbp1/Pfkfb3/Stard4/Egr1/Agt/Uqcc2/Ppard/Abcg1/Tff3/Rgn/Tmsb4x/Gk/COX2	60
BP	GO:0016125	sterol metabolic process	30/1053	143/17710	2.65218664261322e-07	308100/25728/308843/252900/64191/25675/29637/24450/24248/64194/25427/362434/78975/298298/54225/299858/300095/300438/301264/25287/64474/78968/24660/54226/29441/65030/89784/80848/85264/24377	Acat2/Apoe/Tsku/Dgat2/Dhcr7/Hmgcr/Hmgcs1/Hmgcs2/Cat/Insig1/Cyp51/Lpcat3/Prkaa2/Dhcr24/Apob/Lrp1/Srebf2/Ldlr/Cyp39a1/Acadl/Hdlbp/Srebf1/Pmp22/App/Por/Ephx2/Idi1/Cubn/Abcg1/G6pd	30
BP	GO:0048511	rhythmic process	56/1053	395/17710	2.71116248674441e-07	24784/24890/308444/24309/361585/25718/29657/361659/25380/24188/117560/365871/24929/25526/25617/170917/25307/29443/25735/117095/24516/78975/298648/78962/25587/29496/299691/25745/29362/25747/24468/115771/315606/316351/116660/63840/25508/83427/78968/287422/287526/25640/102551403/690286/252917/79252/81822/60447/259241/24854/245980/24518/114519/24330/24179/501546	Slc9a3/Esr1/Axl/Dbp/Ube3a/Igf1r/Arntl/Plekha1/Anxa1/Aldh1a1/Klf9/Ciart/Ptger3/Ptgds/Hspa5/Cry2/Cst3/Ahcy/Hnf4a/Bhlhe41/Jun/Prkaa2/Tardbp/Per3/Id2/Erbb3/Cry1/Myh9/Tef/Ppara/Hspa8/Usp2/Kmt2a/Npas2/Ptprn/Per2/Pam/Rack1/Srebf1/Per1/Serpinf1/Hnf1b/Ankfn1/Hlf/Nr1d1/Adamts1/Actb/Clock/Nr1d2/Clu/Nr2f6/Jund/Nfil3/Egr1/Agt/Huwe1	56
BP	GO:0006695	cholesterol biosynthetic process	18/1053	55/17710	2.71116248674441e-07	308100/25728/64191/25675/29637/24450/64194/25427/362434/78975/298298/54225/300095/78968/29441/89784/85264/24377	Acat2/Apoe/Dhcr7/Hmgcr/Hmgcs1/Hmgcs2/Insig1/Cyp51/Lpcat3/Prkaa2/Dhcr24/Apob/Srebf2/Srebf1/Por/Idi1/Abcg1/G6pd	18
BP	GO:1902653	secondary alcohol biosynthetic process	18/1053	55/17710	2.71116248674441e-07	308100/25728/64191/25675/29637/24450/64194/25427/362434/78975/298298/54225/300095/78968/29441/89784/85264/24377	Acat2/Apoe/Dhcr7/Hmgcr/Hmgcs1/Hmgcs2/Insig1/Cyp51/Lpcat3/Prkaa2/Dhcr24/Apob/Srebf2/Srebf1/Por/Idi1/Abcg1/G6pd	18
BP	GO:1902652	secondary alcohol metabolic process	30/1053	144/17710	2.71116248674441e-07	308100/25728/308843/252900/64191/25675/29637/24450/24248/64194/25427/362434/78975/298298/54225/299858/300095/300438/301264/25287/64474/78968/24660/54226/29441/65030/89784/80848/85264/24377	Acat2/Apoe/Tsku/Dgat2/Dhcr7/Hmgcr/Hmgcs1/Hmgcs2/Cat/Insig1/Cyp51/Lpcat3/Prkaa2/Dhcr24/Apob/Lrp1/Srebf2/Ldlr/Cyp39a1/Acadl/Hdlbp/Srebf1/Pmp22/App/Por/Ephx2/Idi1/Cubn/Abcg1/G6pd	30
BP	GO:0046890	regulation of lipid biosynthetic process	36/1053	199/17710	3.52627817915645e-07	25728/308589/25718/252900/64191/25104/25380/29653/79128/140868/24211/83476/25735/362282/64194/25427/362434/54225/300095/25747/24873/300438/245977/25287/78968/252917/54226/25266/29441/304785/289560/291699/24330/24179/85264/25106	Apoe/Sphk2/Igf1r/Dgat2/Dhcr7/Pc/Anxa1/Gpam/Dab2/Fabp5/Atp1a1/Ccn1/Hnf4a/Pck1/Insig1/Cyp51/Lpcat3/Apob/Srebf2/Ppara/Vdr/Ldlr/Adgrf5/Acadl/Srebf1/Nr1d1/App/Pdgfa/Por/Slc45a3/Igfbp7/Stard4/Egr1/Agt/Abcg1/Rgn	36
BP	GO:0033273	response to vitamin	34/1053	181/17710	3.52627817915645e-07	24787/25718/171049/117024/58919/24426/84575/29637/25271/29216/114630/24248/25279/24646/24932/25586/362657/29565/24873/24296/24404/63878/24791/29393/79252/83504/25353/84402/25548/81818/291671/24511/25682/24250	Sod2/Igf1r/Folr1/Crym/Ccnd1/Gstp1/Fads1/Hmgcs1/Rxra/Lrp2/Atp5mc3/Cat/Cyp24a1/Abcb1b/Cd4/Alpl/Mthfr/Eef2/Vdr/Cyp1a1/Gpx1/Stc2/Sparc/Col1a1/Adamts1/Kl/Spp1/Sfrp1/Slc34a1/Vim/Hspa9/Itgb1/Ppard/Cbs	34
BP	GO:0019216	regulation of lipid metabolic process	56/1053	400/17710	3.52627817915645e-07	24890/25728/308589/25718/252900/64191/25757/25104/25380/29653/25513/79128/140868/24211/83476/25735/362282/64194/25427/362434/25248/298006/78975/54225/25587/299609/300095/25747/24873/300438/300652/83681/245977/25287/78968/81812/252917/140586/54226/25266/29441/304785/289560/259241/65030/79242/291699/24330/24629/29337/24179/25682/85264/25524/25106/79223	Esr1/Apoe/Sphk2/Igf1r/Dgat2/Dhcr7/Cpt1a/Pc/Anxa1/Gpam/Pik3r1/Dab2/Fabp5/Atp1a1/Ccn1/Hnf4a/Pck1/Insig1/Cyp51/Lpcat3/Cnr1/Ccl21/Prkaa2/Apob/Id2/Abca7/Srebf2/Ppara/Vdr/Ldlr/Sorl1/Cish/Adgrf5/Acadl/Srebf1/Thra/Nr1d1/Sox9/App/Pdgfa/Por/Slc45a3/Igfbp7/Nr1d2/Ephx2/Hpgd/Stard4/Egr1/Pdgfrb/Plcg2/Agt/Ppard/Abcg1/Psap/Rgn/Gk	56
BP	GO:0030336	negative regulation of cell migration	46/1053	297/17710	3.92097777283041e-07	26955/25728/24426/309429/361749/310552/497010/25253/50566/29146/25735/25112/24772/297822/298006/83718/64373/64531/690976/29139/314824/299858/78969/25745/84032/25285/316539/360459/114856/287526/25125/24560/681544/171016/24617/305332/117183/378947/84402/679578/64457/260326/64202/94199/25682/116510	Afdn/Apoe/Gstp1/Kank1/Il33/Sfrp2/Eng/Dpp4/Grem1/Jag1/Hnf4a/Gadd45a/Cxcl12/Tp53inp1/Ccl21/Clic4/Rhob/Synj2bp/Cnn2/Dcn/Osbpl8/Lrp1/Trib1/Myh9/Col3a1/Igfbp5/Epha4/Bmerb1/Dusp1/Serpinf1/Stat3/Cd200/LOC681544/Hrg/Serpine1/Limch1/Rgcc/Bst2/Sfrp1/Ldlrad4/Ndrg4/Adgrg1/Calr/Dpep1/Ppard/Timp1	46
BP	GO:0016054	organic acid catabolic process	41/1053	248/17710	3.93589777849734e-07	308100/293504/64313/25757/309312/293949/83784/113965/64157/114123/29443/362282/64392/362474/117543/25248/171155/170670/192272/681913/56266/24616/501072/24157/25287/363285/316737/287379/688283/680409/29531/114027/24399/29416/79242/291793/307396/170465/364975/25682/24250	Acat2/Qprt/Oat/Cpt1a/Gldc/Hoga1/Agxt2/Hadh/Ddah1/Sardh/Ahcy/Pck1/Aldh1l1/Adhfe1/Decr1/Cnr1/Hadhb/Hadha/Acot2/Gstz1/Cyp4f1/Pah/Acaa1b/Acaa1a/Acadl/Scly/Lpin2/Shmt1/Afmid/Prodh1/Hpd/Dao/Glud1/Aadat/Hpgd/Abhd3/Pcyox1l/Acaa2/Gcdh/Ppard/Cbs	41
BP	GO:0046395	carboxylic acid catabolic process	41/1053	248/17710	3.93589777849734e-07	308100/293504/64313/25757/309312/293949/83784/113965/64157/114123/29443/362282/64392/362474/117543/25248/171155/170670/192272/681913/56266/24616/501072/24157/25287/363285/316737/287379/688283/680409/29531/114027/24399/29416/79242/291793/307396/170465/364975/25682/24250	Acat2/Qprt/Oat/Cpt1a/Gldc/Hoga1/Agxt2/Hadh/Ddah1/Sardh/Ahcy/Pck1/Aldh1l1/Adhfe1/Decr1/Cnr1/Hadhb/Hadha/Acot2/Gstz1/Cyp4f1/Pah/Acaa1b/Acaa1a/Acadl/Scly/Lpin2/Shmt1/Afmid/Prodh1/Hpd/Dao/Glud1/Aadat/Hpgd/Abhd3/Pcyox1l/Acaa2/Gcdh/Ppard/Cbs	41
BP	GO:0098754	detoxification	28/1053	131/17710	4.1726420591764e-07	24787/25728/24440/24426/24188/114846/309465/24248/296972/297822/116484/26760/554172/29158/24404/501072/24157/24421/287167/360504/25632/64317/287474/58976/25352/24567/689415/25106	Sod2/Apoe/Hbb/Gstp1/Aldh1a1/Gsto1/Gsto2/Cat/Akr1b10/Tp53inp1/Txn1/Akr7a3/Pxdn/Fbln5/Gpx1/Acaa1b/Acaa1a/Gsta1/Hba-a3/Hba-a2/Hba-a1/Gpx3/Txndc17/Slc30a1/Sod3/Mt1/Mt2A/Rgn	28
BP	GO:0051591	response to cAMP	30/1053	150/17710	5.84660415479139e-07	24533/25513/24627/24651/24450/25617/83580/25735/362282/25240/25262/192262/24516/29715/25216/29344/140661/24825/25285/116660/114856/24791/78968/287422/29393/54226/24617/59085/64205/24330	Ldha/Pik3r1/Pde4d/Pklr/Hmgcs2/Hspa5/Thbd/Hnf4a/Pck1/Aqp1/Itpr1/C1s/Jun/Slc8a1/Sdc1/Zfp36l1/Rplp1/Tf/Igfbp5/Ptprn/Dusp1/Sparc/Srebf1/Per1/Col1a1/App/Serpine1/Asl/Rplp0/Egr1	30
BP	GO:0048771	tissue remodeling	38/1053	223/17710	5.87222467630609e-07	308444/25380/24268/50654/50566/311437/29146/25307/56083/24646/113955/689176/29496/299858/25341/366957/24873/24331/24825/56813/25285/84399/54259/94168/681544/171016/25353/84402/25548/58954/289287/307403/24179/24250/25145/116510/25181/293860	Axl/Anxa1/Cp/Ctss/Grem1/Rassf2/Jag1/Cst3/Tgm2/Abcb1b/Gpnmb/Tmem64/Erbb3/Lrp1/Tnfrsf11b/Rac2/Vdr/Cela1/Tf/Pth1r/Igfbp5/Ihh/Inpp5d/Spp2/LOC681544/Hrg/Spp1/Sfrp1/Slc34a1/Klf6/Gpr137b/Csf1r/Agt/Cbs/Cd24/Timp1/Bgn/Flna	38
BP	GO:2000146	negative regulation of cell motility	47/1053	313/17710	6.16006605880474e-07	26955/25728/24426/309429/361749/310552/497010/25253/50566/29146/25735/25112/24772/297822/298006/83718/64373/64531/690976/29139/314824/299858/78969/25745/84032/25285/316539/360459/114856/287526/25125/24560/681544/171016/24617/305332/117183/378947/84402/679578/64457/260326/64202/94199/25682/116510/25106	Afdn/Apoe/Gstp1/Kank1/Il33/Sfrp2/Eng/Dpp4/Grem1/Jag1/Hnf4a/Gadd45a/Cxcl12/Tp53inp1/Ccl21/Clic4/Rhob/Synj2bp/Cnn2/Dcn/Osbpl8/Lrp1/Trib1/Myh9/Col3a1/Igfbp5/Epha4/Bmerb1/Dusp1/Serpinf1/Stat3/Cd200/LOC681544/Hrg/Serpine1/Limch1/Rgcc/Bst2/Sfrp1/Ldlrad4/Ndrg4/Adgrg1/Calr/Dpep1/Ppard/Timp1/Rgn	47
BP	GO:0040013	negative regulation of locomotion	52/1053	366/17710	6.39989094426973e-07	26955/116698/25728/24426/309429/361749/310552/497010/25253/50566/29146/25735/60431/25112/24772/297822/298006/83718/64373/64531/690976/29139/314824/299858/78969/25745/84032/25285/316539/360459/114856/287526/25125/24560/25197/681544/171016/24617/305332/498538/117183/378947/84402/679578/64457/260326/64202/94199/246331/25682/116510/25106	Afdn/Trim28/Apoe/Gstp1/Kank1/Il33/Sfrp2/Eng/Dpp4/Grem1/Jag1/Hnf4a/Vapb/Gadd45a/Cxcl12/Tp53inp1/Ccl21/Clic4/Rhob/Synj2bp/Cnn2/Dcn/Osbpl8/Lrp1/Trib1/Myh9/Col3a1/Igfbp5/Epha4/Bmerb1/Dusp1/Serpinf1/Stat3/Cd200/St6gal1/LOC681544/Hrg/Serpine1/Limch1/Trim35/Rgcc/Bst2/Sfrp1/Ldlrad4/Ndrg4/Adgrg1/Calr/Dpep1/Nrp1/Ppard/Timp1/Rgn	52
BP	GO:0016126	sterol biosynthetic process	18/1053	59/17710	6.61289815658617e-07	308100/25728/64191/25675/29637/24450/64194/25427/362434/78975/298298/54225/300095/78968/29441/89784/85264/24377	Acat2/Apoe/Dhcr7/Hmgcr/Hmgcs1/Hmgcs2/Insig1/Cyp51/Lpcat3/Prkaa2/Dhcr24/Apob/Srebf2/Srebf1/Por/Idi1/Abcg1/G6pd	18
BP	GO:0009743	response to carbohydrate	52/1053	367/17710	6.61289815658617e-07	64032/24787/24533/25718/24426/84575/29653/25675/25513/690163/25351/24651/24450/29739/25029/24248/25307/25735/362282/116484/78975/29715/25659/54225/29344/314386/299858/25745/64534/25283/24404/25661/116660/363265/367313/83427/24791/78968/287526/25640/252917/25634/24617/24957/685277/64529/25697/25293/24330/25682/85264/361821	Ccn2/Sod2/Ldha/Igf1r/Gstp1/Fads1/Gpam/Hmgcr/Pik3r1/Oxct1/Slc2a2/Pklr/Hmgcs2/Gclm/Calcrl/Cat/Cst3/Hnf4a/Pck1/Txn1/Prkaa2/Slc8a1/Khk/Apob/Zfp36l1/Gpr68/Lrp1/Myh9/Pim3/Gclc/Gpx1/Fn1/Ptprn/Col4a3/Col6a3/Rack1/Sparc/Srebf1/Serpinf1/Hnf1b/Nr1d1/G6pc1/Serpine1/Glul/Ildr2/Ctsb/Ctsl/Aqp4/Egr1/Ppard/Abcg1/Col6a2	52
BP	GO:0031099	regeneration	48/1053	325/17710	6.61289815658617e-07	25151/25728/308444/25718/171049/58919/25757/24426/25380/81680/310448/25271/29216/81660/29146/24446/25262/24772/84608/297755/24516/360406/288770/299858/64640/25630/24404/84399/316539/24861/25498/81767/303547/24617/498233/25353/306071/81776/25338/81818/338475/81765/25682/114851/116568/25106/293860/81764	Igf2r/Apoe/Axl/Igf1r/Folr1/Ccnd1/Cpt1a/Gstp1/Anxa1/Lifr/Igsf10/Rxra/Lrp2/Gatm/Jag1/Hgf/Itpr1/Cxcl12/Slco1a6/Rpl7/Jun/Ptprf/Naca/Lrp1/Rpl30/Pkm/Gpx1/Ihh/Epha4/Ugt1a1/Npm1/Rpl19/Ezh1/Serpine1/Lgr6/Spp1/Lcp1/Rps24/Ninj1/Vim/Nrep/Rpl13/Ppard/Cdkn1a/Ggt1/Rgn/Flna/Rpl10	48
BP	GO:0000302	response to reactive oxygen species	46/1053	305/17710	6.91761310848225e-07	365057/24787/308444/24533/361585/24440/361659/24426/25380/24248/25307/24446/24192/25240/29336/116484/24516/29715/497811/64373/25216/29158/29565/315427/24468/25420/24404/25661/116660/287167/360504/114856/83427/29393/288444/24617/114553/155012/25352/58954/24629/94199/25524/25106/26202/26203	Map3k5/Sod2/Axl/Ldha/Ube3a/Hbb/Plekha1/Gstp1/Anxa1/Cat/Cst3/Hgf/Akr1b1/Aqp1/Sigmar1/Txn1/Jun/Slc8a1/Xdh/Rhob/Sdc1/Fbln5/Eef2/Sesn3/Hspa8/Cryab/Gpx1/Fn1/Ptprn/Hba-a3/Hba-a2/Dusp1/Rack1/Col1a1/Hsph1/Serpine1/Ncf1/Cfh/Sod3/Klf6/Pdgfrb/Dpep1/Psap/Rgn/ND5/ND6	46
BP	GO:0042737	drug catabolic process	25/1053	111/17710	7.60705319059862e-07	308100/24440/293504/309312/690163/24248/362282/497811/554172/681913/24616/65135/25425/24404/287167/360504/25632/64317/24267/29441/29531/114027/64305/29416/80848	Acat2/Hbb/Qprt/Gldc/Oxct1/Cat/Pck1/Xdh/Pxdn/Gstz1/Pah/Dpys/Ctsh/Gpx1/Hba-a3/Hba-a2/Hba-a1/Gpx3/Comt/Por/Hpd/Dao/Sult1b1/Aadat/Cubn	25
BP	GO:0032868	response to insulin	50/1053	350/17710	9.16887586569792e-07	29517/25728/25718/24426/365398/84575/309429/25703/29653/25513/25235/246775/24651/24450/113965/25271/170917/24248/296199/362282/64194/25427/85497/29304/360406/313729/25659/170670/29344/29496/299691/314824/25747/315427/300652/25630/25283/116660/363285/316737/78968/25634/83504/24617/24539/24362/24330/25117/94199/24179	Sgk1/Apoe/Igf1r/Gstp1/Slc22a12/Fads1/Kank1/Rbp4/Gpam/Pik3r1/Ghr/Tnfsf10/Pklr/Hmgcs2/Hadh/Rxra/Cry2/Cat/Snx5/Pck1/Insig1/Cyp51/Klf15/Rps6/Ptprf/Errfi1/Khk/Hadha/Zfp36l1/Erbb3/Cry1/Osbpl8/Ppara/Sesn3/Sorl1/Pkm/Gclc/Ptprn/Scly/Lpin2/Srebf1/G6pc1/Kl/Serpine1/Lpl/Fbp1/Egr1/Hsd11b2/Dpep1/Agt	50
BP	GO:0030198	extracellular matrix organization	46/1053	309/17710	9.81749843370277e-07	64032/292401/292734/29345/294027/294809/310552/50654/310670/686753/83476/497010/25253/50566/25307/84352/298101/313592/554172/299236/29158/25341/315714/84032/85250/25661/84399/301562/363265/287382/24660/29393/140586/54226/79252/64387/289178/305494/306071/117183/306628/290905/24179/24511/85251/294337	Ccn2/Smoc2/Ltbp4/Serpinh1/Col17a1/Adamts12/Sfrp2/Ctss/Adamtsl4/Npnt/Ccn1/Eng/Dpp4/Grem1/Cst3/Col1a2/Col27a1/Col8a2/Pxdn/Flrt2/Fbln5/Tnfrsf11b/Loxl1/Col3a1/Col5a2/Fn1/Ihh/Col4a4/Col4a3/Mfap4/Pmp22/Col1a1/Sox9/App/Adamts1/Ccdc80/Dpt/Aebp1/Lcp1/Rgcc/Col4a2/Col4a1/Agt/Itgb1/Col18a1/Col6a1	46
BP	GO:0001889	liver development	41/1053	259/17710	1.04771086801399e-06	24787/308100/25151/24309/58919/25757/25380/24188/29637/24268/24450/25271/25735/362282/24446/25262/297755/50655/24516/29223/24184/64640/192172/79250/24296/25630/84399/24861/25498/25640/81767/81812/303547/140586/59085/64040/81776/81765/116568/25106/81764	Sod2/Acat2/Igf2r/Dbp/Ccnd1/Cpt1a/Anxa1/Aldh1a1/Hmgcs1/Cp/Hmgcs2/Rxra/Hnf4a/Pck1/Hgf/Itpr1/Rpl7/Aco1/Jun/Ak4/Ak2/Rpl30/Mpst/Aco2/Cyp1a1/Pkm/Ihh/Ugt1a1/Npm1/Hnf1b/Rpl19/Thra/Ezh1/Sox9/Asl/Aldh9a1/Rps24/Rpl13/Ggt1/Rgn/Rpl10	41
BP	GO:0000096	sulfur amino acid metabolic process	14/1053	37/17710	1.26134327992243e-06	81508/362013/29739/24962/29443/312192/362657/192172/25283/24267/307396/94199/24250/116568	Bhmt/Ahcyl1/Gclm/Cth/Ahcy/Ahcyl2/Mthfr/Mpst/Gclc/Comt/Pcyox1l/Dpep1/Cbs/Ggt1	14
BP	GO:0042445	hormone metabolic process	41/1053	261/17710	1.26134327992243e-06	685750/24890/25718/252900/117024/361659/64191/24188/25703/29277/499353/25235/79128/24211/24192/296972/246298/25430/24873/24296/501072/24157/24861/63878/24267/29441/25116/25353/64305/83808/286989/64529/50672/25697/307092/24330/100125372/29225/25117/24179/302526	Aldh8a1/Esr1/Igf1r/Dgat2/Crym/Plekha1/Dhcr7/Aldh1a1/Rbp4/Cyp2c11/Cyp2c24/Ghr/Dab2/Atp1a1/Akr1b1/Akr1b10/Retsat/Dio1/Vdr/Cyp1a1/Acaa1b/Acaa1a/Ugt1a1/Stc2/Comt/Por/Hsd11b1/Spp1/Sult1b1/Ugt2b35/Ugt2b7/Ctsb/Ednrb/Ctsl/Akr1c1/Egr1/Ces1f/Ces1e/Hsd11b2/Agt/Atp6ap2	41
BP	GO:0006694	steroid biosynthetic process	31/1053	166/17710	1.29610747039374e-06	308100/25728/25718/64191/25675/29637/79128/24450/24211/64194/25427/362434/78975/298298/54225/300095/24873/24296/301264/78968/252917/29441/25116/289560/89784/291699/24330/191576/85264/116510/24377	Acat2/Apoe/Igf1r/Dhcr7/Hmgcr/Hmgcs1/Dab2/Hmgcs2/Atp1a1/Insig1/Cyp51/Lpcat3/Prkaa2/Dhcr24/Apob/Srebf2/Vdr/Cyp1a1/Cyp39a1/Srebf1/Nr1d1/Por/Hsd11b1/Igfbp7/Idi1/Stard4/Egr1/Tecr/Abcg1/Timp1/G6pd	31
BP	GO:1901342	regulation of vasculature development	51/1053	366/17710	1.3301697099187e-06	24787/292401/25380/310552/116662/83476/64157/24962/497010/50566/311494/680616/24771/24446/362342/25240/25112/497811/64373/64531/29158/362800/29139/170910/399475/24331/25630/25425/363265/24791/287526/25125/79252/681544/171016/25266/24617/24957/498309/117183/306628/306636/25338/24330/361388/24179/246331/24511/24644/114099/300289	Sod2/Smoc2/Anxa1/Sfrp2/Ecm1/Ccn1/Ddah1/Cth/Eng/Grem1/Rin2/Ppp1r16b/Sdc4/Hgf/Hipk2/Aqp1/Gadd45a/Xdh/Rhob/Synj2bp/Fbln5/Itgb8/Dcn/Mtdh/Adm2/Cela1/Pkm/Ctsh/Col4a3/Sparc/Serpinf1/Stat3/Adamts1/LOC681544/Hrg/Pdgfa/Serpine1/Glul/Vash2/Rgcc/Col4a2/Efnb2/Ninj1/Egr1/Gab1/Agt/Nrp1/Itgb1/Pgk1/Cysltr1/Amot	51
BP	GO:0061008	hepaticobiliary system development	41/1053	262/17710	1.3301697099187e-06	24787/308100/25151/24309/58919/25757/25380/24188/29637/24268/24450/25271/25735/362282/24446/25262/297755/50655/24516/29223/24184/64640/192172/79250/24296/25630/84399/24861/25498/25640/81767/81812/303547/140586/59085/64040/81776/81765/116568/25106/81764	Sod2/Acat2/Igf2r/Dbp/Ccnd1/Cpt1a/Anxa1/Aldh1a1/Hmgcs1/Cp/Hmgcs2/Rxra/Hnf4a/Pck1/Hgf/Itpr1/Rpl7/Aco1/Jun/Ak4/Ak2/Rpl30/Mpst/Aco2/Cyp1a1/Pkm/Ihh/Ugt1a1/Npm1/Hnf1b/Rpl19/Thra/Ezh1/Sox9/Asl/Aldh9a1/Rps24/Rpl13/Ggt1/Rgn/Rpl10	41
BP	GO:0055114	oxidation-reduction process	59/1053	456/17710	1.5128704391132e-06	24787/308100/24533/252900/25757/29277/25205/84029/362029/113965/246771/296658/24248/25279/499991/25309/117543/25248/50655/297990/298596/25659/171155/170670/298942/24616/79250/25747/58977/315714/24404/501072/24157/245977/301458/25287/63840/252917/25634/140586/83504/29441/25282/288740/246245/24368/100911483/170465/364975/80773/25682/64539/294362/24377/26194/26198/26204/26202/26203	Sod2/Acat2/Ldha/Dgat2/Cpt1a/Cyp2c11/Il6st/Hao2/Agl/Hadh/Slc25a25/Ndufa8/Cat/Cyp24a1/Steap4/Cycs/Decr1/Cnr1/Aco1/Ndufb6/Sdhb/Khk/Hadhb/Hadha/Dld/Pah/Aco2/Ppara/Ppp1r1a/Loxl1/Gpx1/Acaa1b/Acaa1a/Adgrf5/Ndufs1/Acadl/Per2/Nr1d1/G6pc1/Sox9/Kl/Por/Cox6a1/Iscu/Fmo2/Fh/Ndufa13/Acaa2/Gcdh/Cyb5b/Ppard/Ndufv3/Cisd1/G6pd/ND2/COX2/COX3/ND5/ND6	59
BP	GO:0097305	response to alcohol	50/1053	358/17710	1.6257026039734e-06	24787/25728/25718/58919/25757/24426/29211/24188/25703/25675/25513/29637/25235/690163/29288/24450/25271/114630/24248/312812/297822/25248/298006/29304/78975/29565/25747/300438/300644/24468/25661/24861/24791/78968/29754/25125/79252/25197/24617/245981/64529/79242/84402/58954/24330/81729/116568/79223/100362640/24377	Sod2/Apoe/Igf1r/Ccnd1/Cpt1a/Gstp1/Sptbn2/Aldh1a1/Rbp4/Hmgcr/Pik3r1/Hmgcs1/Ghr/Oxct1/Rps3a/Hmgcs2/Rxra/Atp5mc3/Cat/Eps8/Tp53inp1/Cnr1/Ccl21/Rps6/Prkaa2/Eef2/Ppara/Ldlr/Gramd1b/Hspa8/Fn1/Ugt1a1/Sparc/Srebf1/Atp5mc1/Stat3/Adamts1/St6gal1/Serpine1/Rpl15/Ctsb/Hpgd/Sfrp1/Klf6/Egr1/Rpl10a/Ggt1/Gk/Rps4x/G6pd	50
BP	GO:0007565	female pregnancy	44/1053	296/17710	1.81528126695863e-06	24890/116698/308589/117560/170912/24268/24929/25271/83580/25307/24192/260321/25248/266803/29642/24873/25386/29381/252919/25285/84399/29366/25508/63878/360606/29477/117056/24267/24617/24384/289560/60447/64529/79242/25697/81818/25293/64202/25117/24179/24511/25682/24250/116510	Esr1/Trim28/Sphk2/Klf9/A1cf/Cp/Ptger3/Rxra/Thbd/Cst3/Akr1b1/Fkbp4/Cnr1/Sostdc1/Slc38a2/Vdr/Aqp2/Acvr1b/Slc38a3/Igfbp5/Ihh/Serpine2/Pam/Stc2/Itga3/Mapt/H3f3b/Comt/Serpine1/Gc/Igfbp7/Clock/Ctsb/Hpgd/Ctsl/Vim/Aqp4/Calr/Hsd11b2/Agt/Itgb1/Ppard/Cbs/Timp1	44
BP	GO:0032355	response to estradiol	40/1053	258/17710	2.42571432894912e-06	64032/24890/25718/58919/24426/25380/24188/25513/25235/24929/24248/25307/64194/24932/54225/29565/24873/300438/24468/25420/24404/84399/24861/25508/360504/114856/29393/25125/25266/25116/24384/79242/84402/25548/81818/25293/24629/64202/24179/116568	Ccn2/Esr1/Igf1r/Ccnd1/Gstp1/Anxa1/Aldh1a1/Pik3r1/Ghr/Ptger3/Cat/Cst3/Insig1/Cd4/Apob/Eef2/Vdr/Ldlr/Hspa8/Cryab/Gpx1/Ihh/Ugt1a1/Pam/Hba-a2/Dusp1/Col1a1/Stat3/Pdgfa/Hsd11b1/Gc/Hpgd/Sfrp1/Slc34a1/Vim/Aqp4/Pdgfrb/Calr/Agt/Ggt1	40
BP	GO:0046889	positive regulation of lipid biosynthetic process	23/1053	104/17710	3.41671498369058e-06	25728/308589/25718/252900/25104/25380/29653/79128/83476/25735/300095/25747/300438/245977/78968/252917/54226/29441/304785/291699/24179/85264/25106	Apoe/Sphk2/Igf1r/Dgat2/Pc/Anxa1/Gpam/Dab2/Ccn1/Hnf4a/Srebf2/Ppara/Ldlr/Adgrf5/Srebf1/Nr1d1/App/Por/Slc45a3/Stard4/Agt/Abcg1/Rgn	23
BP	GO:0015711	organic anion transport	61/1053	491/17710	3.50283813238614e-06	29323/25728/171049/365398/83500/25380/25550/25703/365652/294881/688389/140868/25351/25027/362039/24929/246771/29216/362188/296371/24646/297386/29464/50572/80899/84608/313089/29440/299609/500820/314824/299944/315272/29642/300438/363071/252919/89776/316578/63840/432363/155205/360539/287532/29242/498015/170943/84484/361074/689414/306600/361206/266730/50621/361352/24179/24511/25682/85264/25524/50690	Slc6a18/Apoe/Folr1/Slc22a12/Slc22a8/Anxa1/Slc1a1/Rbp4/Cert1/Slc7a12/LOC688389/Fabp5/Slc2a2/Slc16a1/Pla2g12a/Ptger3/Slc25a25/Lrp2/Slc5a12/Pltp/Abcb1b/Slc4a5/Slc6a6/Slco1a1/Slco1a3/Slco1a6/Slc7a13/Slc26a4/Abca7/Slc5a8/Osbpl8/Slc22a22/Ano6/Slc38a2/Ldlr/Stra6/Slc38a3/Slc22a7/Slc16a14/Per2/Slco4c1/Slc36a1/Slc47a1/Slc43a2/Ca4/Pitpnc1/Slc25a10/Slc4a4/Slc25a30/Slc25a42/Atp11a/Slc25a48/Slc17a3/Slc23a1/Slc…	61
BP	GO:0071383	cellular response to steroid hormone stimulus	40/1053	262/17710	3.50283813238614e-06	29517/24890/79426/361585/25718/29657/24426/25380/117560/79128/24450/24211/25271/170917/25735/362282/25240/114206/260321/313615/313729/29344/299691/299805/315133/25747/100362634/24861/287422/287526/24617/59085/60447/361103/84402/24330/64202/25672/309621/309622	Sgk1/Esr1/Zfp36/Ube3a/Igf1r/Arntl/Gstp1/Anxa1/Klf9/Dab2/Hmgcs2/Atp1a1/Rxra/Cry2/Hnf4a/Pck1/Aqp1/Tmf1/Fkbp4/Paqr7/Errfi1/Zfp36l1/Cry1/Cnot2/Ddx17/Ppara/Kmt2d/Ugt1a1/Per1/Serpinf1/Serpine1/Asl/Clock/Zmiz1/Sfrp1/Egr1/Calr/Nr3c2/RT1-Ba/RT1-Bb	40
BP	GO:0046683	response to organophosphorus	33/1053	193/17710	3.50283813238614e-06	24533/25513/24627/24651/24450/25617/83580/25735/362282/25240/25262/192262/24516/29715/25216/29344/362862/140661/24825/25285/116660/114856/24791/78968/287422/29393/54226/24617/59085/29659/64205/24330/29337	Ldha/Pik3r1/Pde4d/Pklr/Hmgcs2/Hspa5/Thbd/Hnf4a/Pck1/Aqp1/Itpr1/C1s/Jun/Slc8a1/Sdc1/Zfp36l1/Hsp90b1/Rplp1/Tf/Igfbp5/Ptprn/Dusp1/Sparc/Srebf1/Per1/Col1a1/App/Serpine1/Asl/P2rx4/Rplp0/Egr1/Plcg2	33
BP	GO:0010876	lipid localization	55/1053	424/17710	3.74529919547895e-06	308100/25728/308843/252900/25757/293692/286961/25380/25703/365652/79128/140868/25313/362039/296456/170917/296371/24646/362360/114206/362434/50572/80899/84608/29336/54225/81536/299609/299691/500820/314824/299858/300095/25747/315272/300438/315500/300644/363071/64474/78968/100270678/498015/303638/303701/25353/24539/306600/259221/291699/361352/24179/25682/85264/25524	Acat2/Apoe/Tsku/Dgat2/Cpt1a/Ehd1/Slc22a24/Anxa1/Rbp4/Cert1/Dab2/Fabp5/Egf/Pla2g12a/Itgav/Cry2/Pltp/Abcb1b/Osbpl3/Tmf1/Lpcat3/Slco1a1/Slco1a3/Slco1a6/Sigmar1/Apob/Sgpp1/Abca7/Cry1/Slc5a8/Osbpl8/Lrp1/Srebf2/Ppara/Ano6/Ldlr/Eepd1/Gramd1b/Stra6/Hdlbp/Srebf1/Spns2/Pitpnc1/Abca8a/C1qtnf1/Spp1/Lpl/Atp11a/Osbpl1a/Stard4/Slc66a2/Agt/Ppard/Abcg1/Psap	55
BP	GO:0051271	negative regulation of cellular component movement	48/1053	348/17710	4.0813085917921e-06	26955/25728/24426/309429/361749/310552/497010/25253/50566/29146/25735/25112/24772/297822/298006/83718/64373/64531/690976/29139/314824/299858/78969/25745/84032/25285/316539/360459/114856/287526/25125/24560/681544/171016/24617/305332/117183/378947/84402/679578/64457/260326/64202/94199/246331/25682/116510/25106	Afdn/Apoe/Gstp1/Kank1/Il33/Sfrp2/Eng/Dpp4/Grem1/Jag1/Hnf4a/Gadd45a/Cxcl12/Tp53inp1/Ccl21/Clic4/Rhob/Synj2bp/Cnn2/Dcn/Osbpl8/Lrp1/Trib1/Myh9/Col3a1/Igfbp5/Epha4/Bmerb1/Dusp1/Serpinf1/Stat3/Cd200/LOC681544/Hrg/Serpine1/Limch1/Rgcc/Bst2/Sfrp1/Ldlrad4/Ndrg4/Adgrg1/Calr/Dpep1/Nrp1/Ppard/Timp1/Rgn	48
BP	GO:0046165	alcohol biosynthetic process	26/1053	131/17710	4.28647776828401e-06	308100/25728/308589/64191/25675/29637/24450/362282/64194/25427/24192/362434/78975/298298/54225/25745/300095/24873/56813/78968/29441/89784/29337/85264/171458/24377	Acat2/Apoe/Sphk2/Dhcr7/Hmgcr/Hmgcs1/Hmgcs2/Pck1/Insig1/Cyp51/Akr1b1/Lpcat3/Prkaa2/Dhcr24/Apob/Myh9/Srebf2/Vdr/Pth1r/Srebf1/Por/Idi1/Plcg2/Abcg1/Ipmk/G6pd	26
BP	GO:0034284	response to monosaccharide	46/1053	329/17710	4.99537595605461e-06	64032/24787/24533/25718/24426/29653/25675/25513/690163/25351/24651/24450/29739/24248/25735/362282/116484/78975/29715/25659/314386/299858/25745/64534/25283/24404/25661/116660/363265/367313/83427/24791/78968/287526/25640/252917/24617/24957/685277/64529/25697/25293/24330/25682/85264/361821	Ccn2/Sod2/Ldha/Igf1r/Gstp1/Gpam/Hmgcr/Pik3r1/Oxct1/Slc2a2/Pklr/Hmgcs2/Gclm/Cat/Hnf4a/Pck1/Txn1/Prkaa2/Slc8a1/Khk/Gpr68/Lrp1/Myh9/Pim3/Gclc/Gpx1/Fn1/Ptprn/Col4a3/Col6a3/Rack1/Sparc/Srebf1/Serpinf1/Hnf1b/Nr1d1/Serpine1/Glul/Ildr2/Ctsb/Ctsl/Aqp4/Egr1/Ppard/Abcg1/Col6a2	46
BP	GO:0097242	amyloid-beta clearance	12/1053	30/17710	5.16422038572327e-06	25728/25718/25021/25675/24590/29216/25427/299609/299858/300438/54226/24854	Apoe/Igf1r/Itgam/Hmgcr/Mme/Lrp2/Cyp51/Abca7/Lrp1/Ldlr/App/Clu	12
BP	GO:0044706	multi-multicellular organism process	46/1053	331/17710	5.82514039677129e-06	24890/116698/308589/29657/117560/170912/24268/24929/25271/83580/25307/24192/260321/25248/266803/29642/24873/25386/29381/24296/252919/25285/84399/29366/25508/63878/360606/29477/117056/24267/24617/24384/289560/60447/64529/79242/25697/81818/25293/64202/25117/24179/24511/25682/24250/116510	Esr1/Trim28/Sphk2/Arntl/Klf9/A1cf/Cp/Ptger3/Rxra/Thbd/Cst3/Akr1b1/Fkbp4/Cnr1/Sostdc1/Slc38a2/Vdr/Aqp2/Acvr1b/Cyp1a1/Slc38a3/Igfbp5/Ihh/Serpine2/Pam/Stc2/Itga3/Mapt/H3f3b/Comt/Serpine1/Gc/Igfbp7/Clock/Ctsb/Hpgd/Ctsl/Vim/Aqp4/Calr/Hsd11b2/Agt/Itgb1/Ppard/Cbs/Timp1	46
BP	GO:0097237	cellular response to toxic substance	45/1053	321/17710	6.1454590355087e-06	365057/24787/25728/308444/24440/361659/24426/29211/25380/24188/114846/309465/24248/25307/24446/24192/296972/25240/297822/29336/116484/29304/64373/554172/29158/24468/24404/24421/24861/287167/360504/25632/83427/64317/287474/288444/81822/24617/155012/25352/58954/24330/24629/25524/25106	Map3k5/Sod2/Apoe/Axl/Hbb/Plekha1/Gstp1/Sptbn2/Anxa1/Aldh1a1/Gsto1/Gsto2/Cat/Cst3/Hgf/Akr1b1/Akr1b10/Aqp1/Tp53inp1/Sigmar1/Txn1/Rps6/Rhob/Pxdn/Fbln5/Hspa8/Gpx1/Gsta1/Ugt1a1/Hba-a3/Hba-a2/Hba-a1/Rack1/Gpx3/Txndc17/Hsph1/Actb/Serpine1/Cfh/Sod3/Klf6/Egr1/Pdgfrb/Psap/Rgn	45
BP	GO:0090181	regulation of cholesterol metabolic process	13/1053	37/17710	8.50854553353455e-06	25728/252900/64191/25427/362434/54225/300095/300438/25287/78968/29441/65030/85264	Apoe/Dgat2/Dhcr7/Cyp51/Lpcat3/Apob/Srebf2/Ldlr/Acadl/Srebf1/Por/Ephx2/Abcg1	13
BP	GO:0071496	cellular response to external stimulus	56/1053	448/17710	8.92496764691362e-06	365057/308100/308444/24533/25718/171049/24426/84575/361749/310552/24211/497010/25617/114517/362282/24646/25240/25112/24516/78975/690976/362862/300051/25745/300095/25747/29642/24873/25386/315427/122799/25283/252919/303010/78968/29393/29754/140586/79252/24267/24617/29659/289419/24957/289424/64529/24539/84402/25697/24330/291434/291974/24179/24511/114851/24250	Map3k5/Acat2/Axl/Ldha/Igf1r/Folr1/Gstp1/Fads1/Il33/Sfrp2/Atp1a1/Eng/Hspa5/Itga6/Pck1/Abcb1b/Aqp1/Gadd45a/Jun/Prkaa2/Cnn2/Hsp90b1/Slc39a4/Myh9/Srebf2/Ppara/Slc38a2/Vdr/Aqp2/Sesn3/Rps25/Gclc/Slc38a3/Cpeb4/Srebf1/Col1a1/Atp5mc1/Sox9/Adamts1/Comt/Serpine1/P2rx4/Nuak2/Glul/Xpr1/Ctsb/Lpl/Sfrp1/Ctsl/Egr1/Rpl17/Ripor1/Agt/Itgb1/Cdkn1a/Cbs	56
BP	GO:0045471	response to ethanol	39/1053	263/17710	9.81824746940298e-06	24787/25728/25718/58919/25757/24426/29211/24188/25703/25675/25513/690163/29288/24450/25271/114630/24248/312812/297822/25248/29304/29565/25747/300438/24468/24861/24791/78968/29754/25125/25197/245981/64529/79242/24330/81729/79223/100362640/24377	Sod2/Apoe/Igf1r/Ccnd1/Cpt1a/Gstp1/Sptbn2/Aldh1a1/Rbp4/Hmgcr/Pik3r1/Oxct1/Rps3a/Hmgcs2/Rxra/Atp5mc3/Cat/Eps8/Tp53inp1/Cnr1/Rps6/Eef2/Ppara/Ldlr/Hspa8/Ugt1a1/Sparc/Srebf1/Atp5mc1/Stat3/St6gal1/Rpl15/Ctsb/Hpgd/Egr1/Rpl10a/Gk/Rps4x/G6pd	39
BP	GO:0009070	serine family amino acid biosynthetic process	9/1053	17/17710	1.14002770708825e-05	293820/83784/24962/114123/287379/304429/291314/24250/116568	Psat1/Agxt2/Cth/Sardh/Shmt1/Psph/Sephs1/Cbs/Ggt1	9
BP	GO:0002181	cytoplasmic translation	23/1053	112/17710	1.14002770708825e-05	81775/100363012/25348/29565/64640/299899/300253/25630/140661/29283/303010/287417/81767/360649/64307/64205/245981/498555/290641/291434/292023/81729/292964	Rps21/Rps21-ps1/Rps29/Eef2/Rpl30/Eif3h/Eif4b/Pkm/Rplp1/Rpl29/Cpeb4/Rpl26/Rpl19/RGD1359290/Rpl24/Rplp0/Rpl15/LOC498555/Rpl18a/Rpl17/Aars1/Rpl10a/Rpl36a	23
BP	GO:0032922	circadian regulation of gene expression	18/1053	72/17710	1.14002770708825e-05	29657/365871/170917/117095/78962/25587/299691/25747/115771/315606/316351/63840/287422/25640/252917/60447/24330/501546	Arntl/Ciart/Cry2/Bhlhe41/Per3/Id2/Cry1/Ppara/Usp2/Kmt2a/Npas2/Per2/Per1/Hnf1b/Nr1d1/Clock/Egr1/Huwe1	18
BP	GO:0006869	lipid transport	49/1053	373/17710	1.15286282701616e-05	308100/25728/308843/286961/25380/25703/365652/79128/140868/25313/362039/296456/170917/296371/24646/362360/114206/362434/50572/80899/84608/29336/54225/81536/299609/299691/500820/314824/299858/300095/315272/300438/315500/300644/363071/64474/100270678/498015/303638/303701/25353/306600/259221/291699/361352/24179/25682/85264/25524	Acat2/Apoe/Tsku/Slc22a24/Anxa1/Rbp4/Cert1/Dab2/Fabp5/Egf/Pla2g12a/Itgav/Cry2/Pltp/Abcb1b/Osbpl3/Tmf1/Lpcat3/Slco1a1/Slco1a3/Slco1a6/Sigmar1/Apob/Sgpp1/Abca7/Cry1/Slc5a8/Osbpl8/Lrp1/Srebf2/Ano6/Ldlr/Eepd1/Gramd1b/Stra6/Hdlbp/Spns2/Pitpnc1/Abca8a/C1qtnf1/Spp1/Atp11a/Osbpl1a/Stard4/Slc66a2/Agt/Ppard/Abcg1/Psap	49
BP	GO:0014074	response to purine-containing compound	35/1053	227/17710	1.54986319787974e-05	24533/25513/24627/29637/24651/24450/25617/83580/25735/362282/25240/25262/192262/24516/78975/29715/25216/29344/362862/140661/24825/25285/116660/114856/24791/78968/287422/29393/54226/24617/59085/29659/64205/24330/29337	Ldha/Pik3r1/Pde4d/Hmgcs1/Pklr/Hmgcs2/Hspa5/Thbd/Hnf4a/Pck1/Aqp1/Itpr1/C1s/Jun/Prkaa2/Slc8a1/Sdc1/Zfp36l1/Hsp90b1/Rplp1/Tf/Igfbp5/Ptprn/Dusp1/Sparc/Srebf1/Per1/Col1a1/App/Serpine1/Asl/P2rx4/Rplp0/Egr1/Plcg2	35
BP	GO:0072330	monocarboxylic acid biosynthetic process	41/1053	290/17710	1.62990282203366e-05	685750/24533/24763/24426/84575/25380/24188/293949/83792/140868/24651/499689/25526/296259/311569/25735/64194/29254/78975/25747/24296/25630/301264/25287/113956/63840/252917/25125/50671/54226/304785/84484/24539/24362/117276/291793/291699/191576/24179/25106/24644	Aldh8a1/Ldha/Acsm3/Gstp1/Fads1/Anxa1/Aldh1a1/Hoga1/Scd2/Fabp5/Pklr/Gstm4/Ptgds/Acss1/Acss2/Hnf4a/Insig1/Mgll/Prkaa2/Ppara/Cyp1a1/Pkm/Cyp39a1/Acadl/Pecr/Per2/Nr1d1/Stat3/Fasn/App/Slc45a3/Slc4a4/Lpl/Fbp1/Pfkfb3/Abhd3/Stard4/Tecr/Agt/Rgn/Pgk1	41
BP	GO:0008652	cellular amino acid biosynthetic process	18/1053	74/17710	1.69280756183379e-05	64313/293820/24188/81508/83784/24962/114123/81660/362657/24616/287379/59085/304429/24957/24399/291314/24250/116568	Oat/Psat1/Aldh1a1/Bhmt/Agxt2/Cth/Sardh/Gatm/Mthfr/Pah/Shmt1/Asl/Psph/Glul/Glud1/Sephs1/Cbs/Ggt1	18
BP	GO:0046034	ATP metabolic process	40/1053	282/17710	2.04063753215396e-05	308589/24533/24651/246771/296658/311024/114630/245958/25309/297990/29223/78975/24184/298942/25747/24468/25630/300786/301458/29754/25125/54226/25282/288740/155012/25650/84484/83507/117596/24362/117276/361805/64539/81814/24644/26194/26198/26204/26202/26203	Sphk2/Ldha/Pklr/Slc25a25/Ndufa8/Kif5c/Atp5mc3/Atp5f1e/Cycs/Ndufb6/Ak4/Prkaa2/Ak2/Dld/Ppara/Hspa8/Pkm/Clpx/Ndufs1/Atp5mc1/Stat3/App/Cox6a1/Iscu/Cfh/Atp1b1/Slc4a4/Parg/Atp6v1b2/Fbp1/Pfkfb3/Uqcc2/Ndufv3/Tmsb4x/Pgk1/ND2/COX2/COX3/ND5/ND6	40
BP	GO:0019218	regulation of steroid metabolic process	23/1053	116/17710	2.05254372452256e-05	25728/25718/252900/64191/79128/24211/64194/25427/362434/54225/300095/24873/300438/25287/78968/252917/29441/289560/65030/291699/24330/24179/85264	Apoe/Igf1r/Dgat2/Dhcr7/Dab2/Atp1a1/Insig1/Cyp51/Lpcat3/Apob/Srebf2/Vdr/Ldlr/Acadl/Srebf1/Nr1d1/Por/Igfbp7/Ephx2/Stard4/Egr1/Agt/Abcg1	23
BP	GO:0006091	generation of precursor metabolites and energy	54/1053	439/17710	2.19100127179718e-05	24787/308100/308589/24533/25205/690163/24651/24450/362029/246771/296658/24248/245958/499991/25309/50655/297990/29223/78975/25430/24184/298596/25659/298942/79250/25747/58977/25630/245977/301458/63840/252917/25125/25634/54226/83504/29441/25282/288740/24368/84484/100911483/24362/117276/80773/361805/64539/294362/24644/26194/26198/26204/26202/26203	Sod2/Acat2/Sphk2/Ldha/Il6st/Oxct1/Pklr/Hmgcs2/Agl/Slc25a25/Ndufa8/Cat/Atp5f1e/Steap4/Cycs/Aco1/Ndufb6/Ak4/Prkaa2/Dio1/Ak2/Sdhb/Khk/Dld/Aco2/Ppara/Ppp1r1a/Pkm/Adgrf5/Ndufs1/Per2/Nr1d1/Stat3/G6pc1/App/Kl/Por/Cox6a1/Iscu/Fh/Slc4a4/Ndufa13/Fbp1/Pfkfb3/Cyb5b/Uqcc2/Ndufv3/Cisd1/Pgk1/ND2/COX2/COX3/ND5/ND6	54
BP	GO:0061448	connective tissue development	42/1053	305/17710	2.24659975329948e-05	64032/308843/252900/29345/25235/690163/294809/310552/116662/24450/83476/246771/50566/362339/25333/298101/29227/297894/313997/25587/362800/314694/679701/300652/353227/56813/84032/84399/192255/29393/81812/140586/25266/29441/155012/24330/24629/54267/25682/24250/116510/25181	Ccn2/Tsku/Dgat2/Serpinh1/Ghr/Oxct1/Adamts12/Sfrp2/Ecm1/Hmgcs2/Ccn1/Slc25a25/Grem1/Creb3l2/Mgp/Col27a1/Nfib/Matn1/Mboat2/Id2/Itgb8/Chst11/Barx2/Sorl1/Zbtb16/Pth1r/Col3a1/Ihh/Ubb/Col1a1/Thra/Sox9/Pdgfa/Por/Cfh/Egr1/Pdgfrb/Maf/Ppard/Cbs/Timp1/Bgn	42
BP	GO:1901607	alpha-amino acid biosynthetic process	17/1053	68/17710	2.24659975329948e-05	64313/293820/81508/83784/24962/114123/81660/362657/24616/287379/59085/304429/24957/24399/291314/24250/116568	Oat/Psat1/Bhmt/Agxt2/Cth/Sardh/Gatm/Mthfr/Pah/Shmt1/Asl/Psph/Glul/Glud1/Sephs1/Cbs/Ggt1	17
BP	GO:0009755	hormone-mediated signaling pathway	30/1053	183/17710	2.69576365201832e-05	29517/24890/361585/293118/29657/117560/25235/79128/24684/25271/170917/25735/114206/260321/313615/299691/299805/315133/25747/100362634/287422/81812/252917/60447/259241/361103/84402/64202/25672/25682	Sgk1/Esr1/Ube3a/Prcp/Arntl/Klf9/Ghr/Dab2/Prlr/Rxra/Cry2/Hnf4a/Tmf1/Fkbp4/Paqr7/Cry1/Cnot2/Ddx17/Ppara/Kmt2d/Per1/Thra/Nr1d1/Clock/Nr1d2/Zmiz1/Sfrp1/Calr/Nr3c2/Ppard	30
BP	GO:0007623	circadian rhythm	38/1053	266/17710	3.10010199966291e-05	24784/24309/361585/29657/117560/365871/24929/25526/170917/25307/29443/25735/117095/24516/78975/298648/78962/25587/29496/299691/25747/115771/315606/316351/63840/78968/287422/25640/102551403/252917/81822/60447/259241/245980/24518/114519/24330/501546	Slc9a3/Dbp/Ube3a/Arntl/Klf9/Ciart/Ptger3/Ptgds/Cry2/Cst3/Ahcy/Hnf4a/Bhlhe41/Jun/Prkaa2/Tardbp/Per3/Id2/Erbb3/Cry1/Ppara/Usp2/Kmt2a/Npas2/Per2/Srebf1/Per1/Hnf1b/Ankfn1/Nr1d1/Actb/Clock/Nr1d2/Nr2f6/Jund/Nfil3/Egr1/Huwe1	38
BP	GO:0031960	response to corticosteroid	44/1053	331/17710	3.10010199966291e-05	64032/29517/24784/79426/25718/58919/24426/25380/117560/25513/25235/24450/362029/25526/25271/497010/25735/362282/25240/25333/116484/29687/25586/313729/25216/29344/25661/24861/25508/114856/64317/24791/287526/29393/24617/29441/59085/289560/25697/25293/25117/309621/309622/114851	Ccn2/Sgk1/Slc9a3/Zfp36/Igf1r/Ccnd1/Gstp1/Anxa1/Klf9/Pik3r1/Ghr/Hmgcs2/Agl/Ptgds/Rxra/Eng/Hnf4a/Pck1/Aqp1/Mgp/Txn1/C1qb/Alpl/Errfi1/Sdc1/Zfp36l1/Fn1/Ugt1a1/Pam/Dusp1/Gpx3/Sparc/Serpinf1/Col1a1/Serpine1/Por/Asl/Igfbp7/Ctsl/Aqp4/Hsd11b2/RT1-Ba/RT1-Bb/Cdkn1a	44
BP	GO:0010810	regulation of cell-substrate adhesion	35/1053	235/17710	3.16714989415489e-05	292401/309429/25513/79128/686753/83476/114517/50566/29146/311494/24771/311647/298006/362587/299858/25745/366957/363060/301287/25661/29393/360606/64387/303836/25197/681544/171016/24617/25353/305332/25338/64202/246331/24511/293860	Smoc2/Kank1/Pik3r1/Dab2/Npnt/Ccn1/Itga6/Grem1/Jag1/Rin2/Sdc4/Prex1/Ccl21/Macf1/Lrp1/Myh9/Rac2/Plet1/Pkhd1/Fn1/Col1a1/Itga3/Ccdc80/Bcl6/St6gal1/LOC681544/Hrg/Serpine1/Spp1/Limch1/Ninj1/Calr/Nrp1/Itgb1/Flna	35
BP	GO:0006534	cysteine metabolic process	9/1053	19/17710	3.18421196834481e-05	362013/29739/24962/29443/312192/192172/25283/24250/116568	Ahcyl1/Gclm/Cth/Ahcy/Ahcyl2/Mpst/Gclc/Cbs/Ggt1	9
BP	GO:0048871	multicellular organismal homeostasis	52/1053	424/17710	3.6162956511358e-05	64032/60575/29547/293118/308843/24188/25703/100362255/50654/24929/24192/25240/689176/25248/78975/313663/25211/25341/366957/25386/25715/315606/25425/24825/24404/56813/245977/84032/25287/84399/54259/192255/252917/25125/140586/81822/25294/25046/498226/685277/24368/25353/60357/259241/50672/289287/25293/24330/24629/307403/24511/25563	Ccn2/Napsa/Homer2/Prcp/Tsku/Aldh1a1/Rbp4/Adgrv1/Ctss/Ptger3/Akr1b1/Aqp1/Tmem64/Cnr1/Prkaa2/Crocc/Lyz2/Tnfrsf11b/Rac2/Aqp2/Slc11a2/Kmt2a/Ctsh/Tf/Gpx1/Pth1r/Adgrf5/Col3a1/Acadl/Ihh/Inpp5d/Ubb/Nr1d1/Stat3/Sox9/Actb/Azgp1/Pigr/Pm20d1/Ildr2/Fh/Spp1/Prom1/Nr1d2/Ednrb/Gpr137b/Aqp4/Egr1/Pdgfrb/Csf1r/Itgb1/Tff3	52
BP	GO:0043648	dicarboxylic acid metabolic process	21/1053	103/17710	3.66041679203694e-05	171049/293504/64313/25104/293949/29739/362282/64392/362474/298596/298942/362769/25283/287379/680409/59085/24957/24368/24399/29416/116568	Folr1/Qprt/Oat/Pc/Hoga1/Gclm/Pck1/Aldh1l1/Adhfe1/Sdhb/Dld/Dglucy/Gclc/Shmt1/Prodh1/Asl/Glul/Fh/Glud1/Aadat/Ggt1	21
BP	GO:1901617	organic hydroxy compound biosynthetic process	35/1053	238/17710	4.06926010189624e-05	308100/25728/308589/24533/64191/25675/29637/79128/24450/296371/362282/64194/25427/24192/362434/78975/298298/54225/25745/300095/24873/56813/301264/63840/78968/252917/83504/29441/114027/89784/291699/29337/85264/171458/24377	Acat2/Apoe/Sphk2/Ldha/Dhcr7/Hmgcr/Hmgcs1/Dab2/Hmgcs2/Pltp/Pck1/Insig1/Cyp51/Akr1b1/Lpcat3/Prkaa2/Dhcr24/Apob/Myh9/Srebf2/Vdr/Pth1r/Cyp39a1/Per2/Srebf1/Nr1d1/Kl/Por/Dao/Idi1/Stard4/Plcg2/Abcg1/Ipmk/G6pd	35
BP	GO:0015850	organic hydroxy compound transport	41/1053	302/17710	4.06926010189624e-05	308100/24904/25728/286758/308843/286961/25703/79128/25027/25313/24929/362188/296371/362360/25240/114206/24772/362434/50572/80899/84608/25248/54225/299609/500820/314824/299858/300095/25386/300438/315500/300644/363071/303701/81822/25441/25353/259221/291699/24179/85264	Acat2/Slc22a1/Apoe/Aqp11/Tsku/Slc22a24/Rbp4/Dab2/Slc16a1/Egf/Ptger3/Slc5a12/Pltp/Osbpl3/Aqp1/Tmf1/Cxcl12/Lpcat3/Slco1a1/Slco1a3/Slco1a6/Cnr1/Apob/Abca7/Slc5a8/Osbpl8/Lrp1/Srebf2/Aqp2/Ldlr/Eepd1/Gramd1b/Stra6/C1qtnf1/Actb/Fcer1g/Spp1/Osbpl1a/Stard4/Agt/Abcg1	41
BP	GO:0042180	cellular ketone metabolic process	34/1053	228/17710	4.14679629133789e-05	252900/25757/25380/25675/690163/79128/140868/25735/64194/24192/296972/25248/56266/25747/25287/24861/78968/252917/140586/688283/24267/304785/24368/360887/50672/29416/79242/307092/291699/24330/24179/25682/25106/79223	Dgat2/Cpt1a/Anxa1/Hmgcr/Oxct1/Dab2/Fabp5/Hnf4a/Insig1/Akr1b1/Akr1b10/Cnr1/Cyp4f1/Ppara/Acadl/Ugt1a1/Srebf1/Nr1d1/Sox9/Afmid/Comt/Slc45a3/Fh/Coq8a/Ednrb/Aadat/Hpgd/Akr1c1/Stard4/Egr1/Agt/Ppard/Rgn/Gk	34
BP	GO:0044272	sulfur compound biosynthetic process	21/1053	104/17710	4.14679629133789e-05	24426/25550/81508/29739/24962/296259/311569/25458/298490/362657/298942/314694/192172/25283/24421/683630/29633/364975/24250/690211/116568	Gstp1/Slc1a1/Bhmt/Gclm/Cth/Acss1/Acss2/Gss/Ppcs/Mthfr/Dld/Chst11/Mpst/Gclc/Gsta1/Mat2b/Ndst1/Gcdh/Cbs/Dip2a/Ggt1	21
BP	GO:0051384	response to glucocorticoid	41/1053	303/17710	4.30092662319666e-05	29517/24784/79426/25718/58919/24426/25380/117560/25513/25235/24450/362029/25526/25271/25735/362282/25240/25333/116484/29687/25586/313729/25216/29344/25661/24861/25508/114856/64317/24791/287526/24617/29441/59085/289560/25697/25293/25117/309621/309622/114851	Sgk1/Slc9a3/Zfp36/Igf1r/Ccnd1/Gstp1/Anxa1/Klf9/Pik3r1/Ghr/Hmgcs2/Agl/Ptgds/Rxra/Hnf4a/Pck1/Aqp1/Mgp/Txn1/C1qb/Alpl/Errfi1/Sdc1/Zfp36l1/Fn1/Ugt1a1/Pam/Dusp1/Gpx3/Sparc/Serpinf1/Serpine1/Por/Asl/Igfbp7/Ctsl/Aqp4/Hsd11b2/RT1-Ba/RT1-Bb/Cdkn1a	41
BP	GO:0045807	positive regulation of endocytosis	30/1053	189/17710	4.78250337576005e-05	499010/25728/308444/25277/79128/25313/29216/50566/298006/313644/64531/299609/299858/25745/315272/24468/65178/24825/54226/24617/25441/24854/290994/307594/64202/29337/24511/24231/24233/406161	Syne1/Apoe/Axl/Mfge8/Dab2/Egf/Lrp2/Grem1/Ccl21/Rap1gap/Synj2bp/Abca7/Lrp1/Myh9/Ano6/Hspa8/Snap91/Tf/App/Serpine1/Fcer1g/Clu/Lman2/Mib1/Calr/Plcg2/Itgb1/C2/C4a/C4b	30
BP	GO:0016042	lipid catabolic process	43/1053	327/17710	4.92318363038305e-05	308100/25728/25757/25096/362039/113965/25279/362282/296972/29254/117543/25248/171155/170670/54225/298917/192272/246266/56266/299858/300438/300652/501072/24157/301264/25287/316737/81812/25116/25353/289687/24539/79242/306460/291793/170465/100125372/29225/364975/29337/24591/25682/25524	Acat2/Apoe/Cpt1a/Pld1/Pla2g12a/Hadh/Cyp24a1/Pck1/Akr1b10/Mgll/Decr1/Cnr1/Hadhb/Hadha/Apob/Iah1/Acot2/Aspg/Cyp4f1/Lrp1/Ldlr/Sorl1/Acaa1b/Acaa1a/Cyp39a1/Acadl/Lpin2/Thra/Hsd11b1/Spp1/Gba3/Lpl/Hpgd/Enpp6/Abhd3/Acaa2/Ces1f/Ces1e/Gcdh/Plcg2/Neu1/Ppard/Psap	43
BP	GO:0045765	regulation of angiogenesis	43/1053	327/17710	4.92318363038305e-05	292401/25380/310552/116662/83476/64157/497010/50566/680616/24446/362342/25240/25112/64373/64531/29158/362800/29139/170910/399475/24331/25630/25425/363265/24791/287526/25125/79252/681544/171016/24617/24957/498309/117183/306628/25338/361388/24179/246331/24511/24644/114099/300289	Smoc2/Anxa1/Sfrp2/Ecm1/Ccn1/Ddah1/Eng/Grem1/Ppp1r16b/Hgf/Hipk2/Aqp1/Gadd45a/Rhob/Synj2bp/Fbln5/Itgb8/Dcn/Mtdh/Adm2/Cela1/Pkm/Ctsh/Col4a3/Sparc/Serpinf1/Stat3/Adamts1/LOC681544/Hrg/Serpine1/Glul/Vash2/Rgcc/Col4a2/Ninj1/Gab1/Agt/Nrp1/Itgb1/Pgk1/Cysltr1/Amot	43
BP	GO:0071560	cellular response to transforming growth factor beta stimulus	38/1053	273/17710	5.17058161955748e-05	292734/25718/308843/171049/65164/79128/114208/686753/497010/25617/83727/311676/84352/362342/24516/29344/362800/314694/299858/25747/300673/315761/301252/84032/25661/29393/360606/25125/140586/25266/24617/361103/79242/84402/306628/338475/679578/24511	Ltbp4/Igf1r/Tsku/Folr1/Htra1/Dab2/Skil/Npnt/Eng/Hspa5/Fbn1/Pmepa1/Col1a2/Hipk2/Jun/Zfp36l1/Itgb8/Chst11/Lrp1/Ppara/Bcl9l/Cilp/Hsp90ab1/Col3a1/Fn1/Col1a1/Itga3/Stat3/Sox9/Pdgfa/Serpine1/Zmiz1/Hpgd/Sfrp1/Col4a2/Nrep/Ldlrad4/Itgb1	38
BP	GO:0051187	cofactor catabolic process	16/1053	65/17710	5.17058161955748e-05	24440/24248/116599/29443/64392/554172/56266/24404/24861/287167/360504/25632/64317/80848/94199/116568	Hbb/Cat/Blvra/Ahcy/Aldh1l1/Pxdn/Cyp4f1/Gpx1/Ugt1a1/Hba-a3/Hba-a2/Hba-a1/Gpx3/Cubn/Dpep1/Ggt1	16
BP	GO:0031100	animal organ regeneration	27/1053	161/17710	5.33872806904066e-05	25151/308444/58919/25757/24426/81680/29216/29146/24446/25262/24772/84608/297755/64640/25630/84399/24861/25498/81767/303547/306071/81776/81765/114851/116568/25106/81764	Igf2r/Axl/Ccnd1/Cpt1a/Gstp1/Lifr/Lrp2/Jag1/Hgf/Itpr1/Cxcl12/Slco1a6/Rpl7/Rpl30/Pkm/Ihh/Ugt1a1/Npm1/Rpl19/Ezh1/Lcp1/Rps24/Rpl13/Cdkn1a/Ggt1/Rgn/Rpl10	27
BP	GO:0034599	cellular response to oxidative stress	45/1053	353/17710	6.30651858050036e-05	365057/29142/24787/308444/29657/25021/361659/25380/25550/373544/60430/25307/24446/24192/25240/297822/29336/116484/24516/78975/29715/64373/29158/29582/25715/24468/24404/363285/83427/29477/54226/303828/288444/24617/114553/29693/155012/25352/58954/24629/94199/116568/25524/25106/24377	Map3k5/Vnn1/Sod2/Axl/Arntl/Itgam/Plekha1/Anxa1/Slc1a1/Ermp1/Mcl1/Cst3/Hgf/Akr1b1/Aqp1/Tp53inp1/Sigmar1/Txn1/Jun/Prkaa2/Slc8a1/Rhob/Fbln5/Mgat3/Slc11a2/Hspa8/Gpx1/Scly/Rack1/Mapt/App/Etv5/Hsph1/Serpine1/Ncf1/Atp2a2/Cfh/Sod3/Klf6/Pdgfrb/Dpep1/Ggt1/Psap/Rgn/G6pd	45
BP	GO:0051188	cofactor biosynthetic process	37/1053	265/17710	6.40070177150509e-05	24787/293504/25550/114846/24651/29739/296259/311569/25458/25309/64392/78975/298490/298942/25747/25715/24296/25630/25283/683630/25125/688283/54226/114553/289257/360887/84484/24362/117276/364975/361439/690211/116568/25106/24644/24377/26198	Sod2/Qprt/Slc1a1/Gsto1/Pklr/Gclm/Acss1/Acss2/Gss/Cycs/Aldh1l1/Prkaa2/Ppcs/Dld/Ppara/Slc11a2/Cyp1a1/Pkm/Gclc/Mat2b/Stat3/Afmid/App/Ncf1/Spta1/Coq8a/Slc4a4/Fbp1/Pfkfb3/Gcdh/Abcb10/Dip2a/Ggt1/Rgn/Pgk1/G6pd/COX2	37
BP	GO:1904018	positive regulation of vasculature development	32/1053	213/17710	6.68375043493289e-05	24787/292401/25380/310552/116662/83476/64157/24962/497010/50566/311494/680616/24446/362342/25240/64373/362800/170910/399475/24331/25630/25425/25125/24617/498309/306636/25338/24330/361388/246331/24511/114099	Sod2/Smoc2/Anxa1/Sfrp2/Ecm1/Ccn1/Ddah1/Cth/Eng/Grem1/Rin2/Ppp1r16b/Hgf/Hipk2/Aqp1/Rhob/Itgb8/Mtdh/Adm2/Cela1/Pkm/Ctsh/Stat3/Serpine1/Vash2/Efnb2/Ninj1/Egr1/Gab1/Nrp1/Itgb1/Cysltr1	32
BP	GO:0042632	cholesterol homeostasis	19/1053	91/17710	7.26892346481621e-05	25728/308843/252900/293692/25675/25735/64194/84608/54225/300095/300438/300644/301264/252917/25634/65030/24539/85264/25145	Apoe/Tsku/Dgat2/Ehd1/Hmgcr/Hnf4a/Insig1/Slco1a6/Apob/Srebf2/Ldlr/Gramd1b/Cyp39a1/Nr1d1/G6pc1/Ephx2/Lpl/Abcg1/Cd24	19
BP	GO:1901606	alpha-amino acid catabolic process	19/1053	91/17710	7.26892346481621e-05	64313/309312/293949/83784/64157/114123/29443/362474/681913/24616/363285/287379/688283/680409/29531/114027/24399/29416/24250	Oat/Gldc/Hoga1/Agxt2/Ddah1/Sardh/Ahcy/Adhfe1/Gstz1/Pah/Scly/Shmt1/Afmid/Prodh1/Hpd/Dao/Glud1/Aadat/Cbs	19
BP	GO:0010269	response to selenium ion	9/1053	21/17710	7.46089840974461e-05	24787/29360/25271/116484/54225/24404/64317/64205/81818	Sod2/Selenop/Rxra/Txn1/Apob/Gpx1/Gpx3/Rplp0/Vim	9
BP	GO:0010631	epithelial cell migration	41/1053	311/17710	7.48994591214425e-05	292401/25728/293118/25380/309429/25313/25253/50566/311494/25240/25112/686590/24516/362587/64373/64531/63865/29139/25745/79240/25425/24404/24791/287526/360606/140586/681544/171016/24617/29659/24957/117183/306636/64202/29337/24179/246331/24511/25682/81814/300289	Smoc2/Apoe/Prcp/Anxa1/Kank1/Egf/Dpp4/Grem1/Rin2/Aqp1/Gadd45a/Iqsec1/Jun/Macf1/Rhob/Synj2bp/Lgmn/Dcn/Myh9/Nr4a1/Ctsh/Gpx1/Sparc/Serpinf1/Itga3/Sox9/LOC681544/Hrg/Serpine1/P2rx4/Glul/Rgcc/Efnb2/Calr/Plcg2/Agt/Nrp1/Itgb1/Ppard/Tmsb4x/Amot	41
BP	GO:0030522	intracellular receptor signaling pathway	36/1053	257/17710	7.78011985069513e-05	24890/361585/293118/29657/361730/117560/79128/140868/25271/170917/25735/114206/260321/297989/299691/299805/315133/25747/24873/100362634/79240/78968/287422/81812/252917/25125/60577/60447/259241/361103/245980/84402/361296/64202/25672/25682	Esr1/Ube3a/Prcp/Arntl/Tkfc/Klf9/Dab2/Fabp5/Rxra/Cry2/Hnf4a/Tmf1/Fkbp4/Ddx58/Cry1/Cnot2/Ddx17/Ppara/Vdr/Kmt2d/Nr4a1/Srebf1/Per1/Thra/Nr1d1/Stat3/Slc15a2/Clock/Nr1d2/Zmiz1/Nr2f6/Sfrp1/Rnf125/Calr/Nr3c2/Ppard	36
BP	GO:0032963	collagen metabolic process	21/1053	109/17710	7.94238741498241e-05	64032/292808/29345/50654/497010/25307/84352/313729/25661/84399/287382/29393/498011/24617/64529/117183/25697/81818/24629/24511/25682	Ccn2/Pepd/Serpinh1/Ctss/Eng/Cst3/Col1a2/Errfi1/Fn1/Ihh/Mfap4/Col1a1/Mrc2/Serpine1/Ctsb/Rgcc/Ctsl/Vim/Pdgfrb/Itgb1/Ppard	21
BP	GO:1902947	regulation of tau-protein kinase activity	7/1053	12/17710	8.11576885969014e-05	25728/24446/299331/300652/54226/24854/24330	Apoe/Hgf/Hsp90aa1/Sorl1/App/Clu/Egr1	7
BP	GO:0097066	response to thyroid hormone	15/1053	60/17710	8.11576885969014e-05	117560/50654/29739/84352/24192/116484/24184/29489/25283/25425/29754/64529/25697/25548/291671	Klf9/Ctss/Gclm/Col1a2/Akr1b1/Txn1/Ak2/Dync1h1/Gclc/Ctsh/Atp5mc1/Ctsb/Ctsl/Slc34a1/Hspa9	15
BP	GO:0055092	sterol homeostasis	19/1053	92/17710	8.11576885969014e-05	25728/308843/252900/293692/25675/25735/64194/84608/54225/300095/300438/300644/301264/252917/25634/65030/24539/85264/25145	Apoe/Tsku/Dgat2/Ehd1/Hmgcr/Hnf4a/Insig1/Slco1a6/Apob/Srebf2/Ldlr/Gramd1b/Cyp39a1/Nr1d1/G6pc1/Ephx2/Lpl/Abcg1/Cd24	19
BP	GO:0090132	epithelium migration	41/1053	313/17710	8.37115411057547e-05	292401/25728/293118/25380/309429/25313/25253/50566/311494/25240/25112/686590/24516/362587/64373/64531/63865/29139/25745/79240/25425/24404/24791/287526/360606/140586/681544/171016/24617/29659/24957/117183/306636/64202/29337/24179/246331/24511/25682/81814/300289	Smoc2/Apoe/Prcp/Anxa1/Kank1/Egf/Dpp4/Grem1/Rin2/Aqp1/Gadd45a/Iqsec1/Jun/Macf1/Rhob/Synj2bp/Lgmn/Dcn/Myh9/Nr4a1/Ctsh/Gpx1/Sparc/Serpinf1/Itga3/Sox9/LOC681544/Hrg/Serpine1/P2rx4/Glul/Rgcc/Efnb2/Calr/Plcg2/Agt/Nrp1/Itgb1/Ppard/Tmsb4x/Amot	41
BP	GO:0009749	response to glucose	40/1053	302/17710	8.37115411057547e-05	64032/24533/25718/29653/25675/690163/25351/24651/29739/25735/362282/116484/78975/29715/25659/314386/299858/25745/64534/25283/24404/25661/116660/363265/367313/83427/78968/287526/25640/252917/24617/24957/685277/64529/25697/25293/24330/25682/85264/361821	Ccn2/Ldha/Igf1r/Gpam/Hmgcr/Oxct1/Slc2a2/Pklr/Gclm/Hnf4a/Pck1/Txn1/Prkaa2/Slc8a1/Khk/Gpr68/Lrp1/Myh9/Pim3/Gclc/Gpx1/Fn1/Ptprn/Col4a3/Col6a3/Rack1/Srebf1/Serpinf1/Hnf1b/Nr1d1/Serpine1/Glul/Ildr2/Ctsb/Ctsl/Aqp4/Egr1/Ppard/Abcg1/Col6a2	40
BP	GO:0050810	regulation of steroid biosynthetic process	18/1053	84/17710	8.42899018020041e-05	25728/25718/64191/79128/24211/64194/25427/362434/54225/300095/24873/78968/252917/29441/289560/291699/24330/85264	Apoe/Igf1r/Dhcr7/Dab2/Atp1a1/Insig1/Cyp51/Lpcat3/Apob/Srebf2/Vdr/Srebf1/Nr1d1/Por/Igfbp7/Stard4/Egr1/Abcg1	18
BP	GO:0048872	homeostasis of number of cells	45/1053	359/17710	8.73238001187252e-05	26955/308444/79426/24440/25021/25380/29653/294797/114208/311437/140898/362434/29304/680478/25587/29344/25715/29381/315606/245977/54259/360504/25632/100270678/497986/81812/25125/303547/140586/303836/155012/685277/25441/289257/24368/305501/498453/81776/291671/260326/361439/25145/83514/24377/309295	Afdn/Axl/Zfp36/Hbb/Itgam/Anxa1/Gpam/Il7r/Skil/Rassf2/Arhgef5/Lpcat3/Rps6/Lrrc19/Id2/Zfp36l1/Slc11a2/Acvr1b/Kmt2a/Adgrf5/Inpp5d/Hba-a2/Hba-a1/Spns2/Hoxb6/Thra/Stat3/Ezh1/Sox9/Bcl6/Cfh/Ildr2/Fcer1g/Spta1/Fh/Ikzf1/LOC498453/Rps24/Hspa9/Adgrg1/Abcb10/Cd24/Tsc22d3/G6pd/Ikbkg	45
BP	GO:0009746	response to hexose	41/1053	314/17710	8.78212777687656e-05	64032/24533/25718/29653/25675/25513/690163/25351/24651/29739/25735/362282/116484/78975/29715/25659/314386/299858/25745/64534/25283/24404/25661/116660/363265/367313/83427/78968/287526/25640/252917/24617/24957/685277/64529/25697/25293/24330/25682/85264/361821	Ccn2/Ldha/Igf1r/Gpam/Hmgcr/Pik3r1/Oxct1/Slc2a2/Pklr/Gclm/Hnf4a/Pck1/Txn1/Prkaa2/Slc8a1/Khk/Gpr68/Lrp1/Myh9/Pim3/Gclc/Gpx1/Fn1/Ptprn/Col4a3/Col6a3/Rack1/Srebf1/Serpinf1/Hnf1b/Nr1d1/Serpine1/Glul/Ildr2/Ctsb/Ctsl/Aqp4/Egr1/Ppard/Abcg1/Col6a2	41
BP	GO:0071559	response to transforming growth factor beta	38/1053	281/17710	8.81036959379731e-05	292734/25718/308843/171049/65164/79128/114208/686753/497010/25617/83727/311676/84352/362342/24516/29344/362800/314694/299858/25747/300673/315761/301252/84032/25661/29393/360606/25125/140586/25266/24617/361103/79242/84402/306628/338475/679578/24511	Ltbp4/Igf1r/Tsku/Folr1/Htra1/Dab2/Skil/Npnt/Eng/Hspa5/Fbn1/Pmepa1/Col1a2/Hipk2/Jun/Zfp36l1/Itgb8/Chst11/Lrp1/Ppara/Bcl9l/Cilp/Hsp90ab1/Col3a1/Fn1/Col1a1/Itga3/Stat3/Sox9/Pdgfa/Serpine1/Zmiz1/Hpgd/Sfrp1/Col4a2/Nrep/Ldlrad4/Itgb1	38
BP	GO:0003014	renal system process	23/1053	129/17710	9.61222693521565e-05	81641/24440/64522/24929/25065/296199/24192/25240/297386/63865/25386/245977/360606/60577/24267/29412/50672/25293/54300/25117/24179/25524/24377	Anpep/Hbb/Slc5a2/Ptger3/Slc12a1/Snx5/Akr1b1/Aqp1/Slc4a5/Lgmn/Aqp2/Adgrf5/Itga3/Slc15a2/Comt/Adra1a/Ednrb/Aqp4/Slc12a3/Hsd11b2/Agt/Psap/G6pd	23
BP	GO:1905039	carboxylic acid transmembrane transport	25/1053	148/17710	9.70587225545026e-05	29323/171049/25550/25703/294881/688389/25027/29216/362188/29464/313089/500820/29642/363071/252919/63840/155205/360539/287532/170943/361074/50621/24179/24511/50690	Slc6a18/Folr1/Slc1a1/Rbp4/Slc7a12/LOC688389/Slc16a1/Lrp2/Slc5a12/Slc6a6/Slc7a13/Slc5a8/Slc38a2/Stra6/Slc38a3/Per2/Slc36a1/Slc47a1/Slc43a2/Slc25a10/Slc25a30/Slc23a1/Agt/Itgb1/Slc6a8	25
BP	GO:1990748	cellular detoxification	22/1053	120/17710	9.70587225545026e-05	24787/25728/24440/24426/24188/114846/309465/24248/296972/297822/116484/554172/29158/24404/24421/287167/360504/25632/64317/287474/25352/25106	Sod2/Apoe/Hbb/Gstp1/Aldh1a1/Gsto1/Gsto2/Cat/Akr1b10/Tp53inp1/Txn1/Pxdn/Fbln5/Gpx1/Gsta1/Hba-a3/Hba-a2/Hba-a1/Gpx3/Txndc17/Sod3/Rgn	22
BP	GO:0031668	cellular response to extracellular stimulus	42/1053	327/17710	9.73300015296477e-05	365057/308100/308444/24533/171049/24426/84575/310552/25617/114517/362282/24516/78975/362862/300051/300095/25747/29642/24873/25386/315427/122799/252919/303010/78968/29393/29754/79252/24267/24617/29659/289419/24957/289424/24539/84402/25697/291434/291974/24511/114851/24250	Map3k5/Acat2/Axl/Ldha/Folr1/Gstp1/Fads1/Sfrp2/Hspa5/Itga6/Pck1/Jun/Prkaa2/Hsp90b1/Slc39a4/Srebf2/Ppara/Slc38a2/Vdr/Aqp2/Sesn3/Rps25/Slc38a3/Cpeb4/Srebf1/Col1a1/Atp5mc1/Adamts1/Comt/Serpine1/P2rx4/Nuak2/Glul/Xpr1/Lpl/Sfrp1/Ctsl/Rpl17/Ripor1/Itgb1/Cdkn1a/Cbs	42
BP	GO:0001667	ameboidal-type cell migration	53/1053	455/17710	9.84657567964838e-05	292401/25728/293118/171049/25380/309429/25313/497010/25253/50566/311494/24771/25240/25112/686590/24772/24516/362587/29715/64373/366669/64531/63865/29139/25745/29381/79240/25425/24404/25661/301509/24791/24660/287526/360606/140586/681544/171016/24617/29659/24957/117183/50672/306636/64202/29337/24179/246331/24511/25682/116510/81814/300289	Smoc2/Apoe/Prcp/Folr1/Anxa1/Kank1/Egf/Eng/Dpp4/Grem1/Rin2/Sdc4/Aqp1/Gadd45a/Iqsec1/Cxcl12/Jun/Macf1/Slc8a1/Rhob/Syne2/Synj2bp/Lgmn/Dcn/Myh9/Acvr1b/Nr4a1/Ctsh/Gpx1/Fn1/Tns1/Sparc/Pmp22/Serpinf1/Itga3/Sox9/LOC681544/Hrg/Serpine1/P2rx4/Glul/Rgcc/Ednrb/Efnb2/Calr/Plcg2/Agt/Nrp1/Itgb1/Ppard/Timp1/Tmsb4x/Amot	53
BP	GO:0045540	regulation of cholesterol biosynthetic process	9/1053	22/17710	0.000102241124563697	25728/64191/25427/362434/54225/300095/78968/29441/85264	Apoe/Dhcr7/Cyp51/Lpcat3/Apob/Srebf2/Srebf1/Por/Abcg1	9
BP	GO:0009167	purine ribonucleoside monophosphate metabolic process	41/1053	317/17710	0.000104849160763996	308589/24533/24651/246771/296658/311024/114630/245958/25309/297990/29223/78975/24184/497811/298942/25747/24468/25630/300786/301458/29754/25125/54226/25282/288740/155012/25650/84484/83507/117596/24362/117276/361805/64539/81814/24644/26194/26198/26204/26202/26203	Sphk2/Ldha/Pklr/Slc25a25/Ndufa8/Kif5c/Atp5mc3/Atp5f1e/Cycs/Ndufb6/Ak4/Prkaa2/Ak2/Xdh/Dld/Ppara/Hspa8/Pkm/Clpx/Ndufs1/Atp5mc1/Stat3/App/Cox6a1/Iscu/Cfh/Atp1b1/Slc4a4/Parg/Atp6v1b2/Fbp1/Pfkfb3/Uqcc2/Ndufv3/Tmsb4x/Pgk1/ND2/COX2/COX3/ND5/ND6	41
BP	GO:1903825	organic acid transmembrane transport	25/1053	149/17710	0.000104849160763996	29323/171049/25550/25703/294881/688389/25027/29216/362188/29464/313089/500820/29642/363071/252919/63840/155205/360539/287532/170943/361074/50621/24179/24511/50690	Slc6a18/Folr1/Slc1a1/Rbp4/Slc7a12/LOC688389/Slc16a1/Lrp2/Slc5a12/Slc6a6/Slc7a13/Slc5a8/Slc38a2/Stra6/Slc38a3/Per2/Slc36a1/Slc47a1/Slc43a2/Slc25a10/Slc25a30/Slc23a1/Agt/Itgb1/Slc6a8	25
BP	GO:0009205	purine ribonucleoside triphosphate metabolic process	40/1053	306/17710	0.000104849160763996	308589/24533/24651/246771/296658/311024/114630/245958/25309/297990/29223/78975/24184/298942/25747/24468/25630/300786/301458/29754/25125/54226/25282/288740/155012/25650/84484/83507/117596/24362/117276/361805/64539/81814/24644/26194/26198/26204/26202/26203	Sphk2/Ldha/Pklr/Slc25a25/Ndufa8/Kif5c/Atp5mc3/Atp5f1e/Cycs/Ndufb6/Ak4/Prkaa2/Ak2/Dld/Ppara/Hspa8/Pkm/Clpx/Ndufs1/Atp5mc1/Stat3/App/Cox6a1/Iscu/Cfh/Atp1b1/Slc4a4/Parg/Atp6v1b2/Fbp1/Pfkfb3/Uqcc2/Ndufv3/Tmsb4x/Pgk1/ND2/COX2/COX3/ND5/ND6	40
BP	GO:0009063	cellular amino acid catabolic process	20/1053	103/17710	0.000105181069242268	64313/309312/293949/83784/64157/114123/29443/362474/681913/24616/363285/287379/688283/680409/29531/114027/24399/29416/307396/24250	Oat/Gldc/Hoga1/Agxt2/Ddah1/Sardh/Ahcy/Adhfe1/Gstz1/Pah/Scly/Shmt1/Afmid/Prodh1/Hpd/Dao/Glud1/Aadat/Pcyox1l/Cbs	20
BP	GO:0006536	glutamate metabolic process	11/1053	34/17710	0.000111774940542216	64313/29739/362474/362769/25283/680409/59085/24957/24399/29416/116568	Oat/Gclm/Adhfe1/Dglucy/Gclc/Prodh1/Asl/Glul/Glud1/Aadat/Ggt1	11
BP	GO:0009126	purine nucleoside monophosphate metabolic process	41/1053	319/17710	0.00011756531444689	308589/24533/24651/246771/296658/311024/114630/245958/25309/297990/29223/78975/24184/497811/298942/25747/24468/25630/300786/301458/29754/25125/54226/25282/288740/155012/25650/84484/83507/117596/24362/117276/361805/64539/81814/24644/26194/26198/26204/26202/26203	Sphk2/Ldha/Pklr/Slc25a25/Ndufa8/Kif5c/Atp5mc3/Atp5f1e/Cycs/Ndufb6/Ak4/Prkaa2/Ak2/Xdh/Dld/Ppara/Hspa8/Pkm/Clpx/Ndufs1/Atp5mc1/Stat3/App/Cox6a1/Iscu/Cfh/Atp1b1/Slc4a4/Parg/Atp6v1b2/Fbp1/Pfkfb3/Uqcc2/Ndufv3/Tmsb4x/Pgk1/ND2/COX2/COX3/ND5/ND6	41
BP	GO:0090130	tissue migration	41/1053	319/17710	0.00011756531444689	292401/25728/293118/25380/309429/25313/25253/50566/311494/25240/25112/686590/24516/362587/64373/64531/63865/29139/25745/79240/25425/24404/24791/287526/360606/140586/681544/171016/24617/29659/24957/117183/306636/64202/29337/24179/246331/24511/25682/81814/300289	Smoc2/Apoe/Prcp/Anxa1/Kank1/Egf/Dpp4/Grem1/Rin2/Aqp1/Gadd45a/Iqsec1/Jun/Macf1/Rhob/Synj2bp/Lgmn/Dcn/Myh9/Nr4a1/Ctsh/Gpx1/Sparc/Serpinf1/Itga3/Sox9/LOC681544/Hrg/Serpine1/P2rx4/Glul/Rgcc/Efnb2/Calr/Plcg2/Agt/Nrp1/Itgb1/Ppard/Tmsb4x/Amot	41
BP	GO:0098869	cellular oxidant detoxification	20/1053	104/17710	0.000118617634759366	24787/25728/24440/24426/114846/309465/24248/297822/116484/554172/29158/24404/24421/287167/360504/25632/64317/287474/25352/25106	Sod2/Apoe/Hbb/Gstp1/Gsto1/Gsto2/Cat/Tp53inp1/Txn1/Pxdn/Fbln5/Gpx1/Gsta1/Hba-a3/Hba-a2/Hba-a1/Gpx3/Txndc17/Sod3/Rgn	20
BP	GO:0045834	positive regulation of lipid metabolic process	27/1053	170/17710	0.000118617634759366	25728/308589/25718/252900/25757/25104/25380/29653/79128/83476/25735/298006/300095/25747/300438/245977/78968/252917/54226/29441/304785/291699/24629/24179/25682/85264/25106	Apoe/Sphk2/Igf1r/Dgat2/Cpt1a/Pc/Anxa1/Gpam/Dab2/Ccn1/Hnf4a/Ccl21/Srebf2/Ppara/Ldlr/Adgrf5/Srebf1/Nr1d1/App/Por/Slc45a3/Stard4/Pdgfrb/Agt/Ppard/Abcg1/Rgn	27
BP	GO:0042743	hydrogen peroxide metabolic process	14/1053	55/17710	0.000119072403760012	24787/24440/24248/25309/554172/24296/24404/287167/360504/25632/64317/25125/114553/26198	Sod2/Hbb/Cat/Cycs/Pxdn/Cyp1a1/Gpx1/Hba-a3/Hba-a2/Hba-a1/Gpx3/Stat3/Ncf1/COX2	14
BP	GO:0043401	steroid hormone mediated signaling pathway	23/1053	132/17710	0.000127477853241579	29517/24890/361585/29657/117560/79128/25271/170917/25735/114206/260321/313615/299691/299805/315133/25747/100362634/287422/60447/361103/84402/64202/25672	Sgk1/Esr1/Ube3a/Arntl/Klf9/Dab2/Rxra/Cry2/Hnf4a/Tmf1/Fkbp4/Paqr7/Cry1/Cnot2/Ddx17/Ppara/Kmt2d/Per1/Clock/Zmiz1/Sfrp1/Calr/Nr3c2	23
BP	GO:0098739	import across plasma membrane	26/1053	161/17710	0.000128664736100375	24784/171049/64522/25550/24211/29216/25065/29464/29715/300051/25715/63840/155205/360539/287532/29719/170847/60577/288740/25650/58976/25552/25548/54300/24179/24511	Slc9a3/Folr1/Slc5a2/Slc1a1/Atp1a1/Lrp2/Slc12a1/Slc6a6/Slc8a1/Slc39a4/Slc11a2/Per2/Slc36a1/Slc47a1/Slc43a2/Kcnj16/Kcnj15/Slc15a2/Iscu/Atp1b1/Slc30a1/Slc5a1/Slc34a1/Slc12a3/Agt/Itgb1	26
BP	GO:0002064	epithelial cell development	38/1053	288/17710	0.00013816199506971	24890/26955/266714/29657/24627/25205/310655/310670/497010/29146/25307/680616/25735/24646/24192/297386/83718/25216/24404/94272/301287/84399/140586/50671/689710/170672/60447/50672/83720/81818/24179/24511/114851/85251/25524/25346/81521/293860	Esr1/Afdn/Myo7a/Arntl/Pde4d/Il6st/Cgn/Adamtsl4/Eng/Jag1/Cst3/Ppp1r16b/Hnf4a/Abcb1b/Akr1b1/Slc4a5/Clic4/Sdc1/Gpx1/Clic5/Pkhd1/Ihh/Sox9/Fasn/Heg1/Nphs2/Clock/Ednrb/Fat1/Vim/Agt/Itgb1/Cdkn1a/Col18a1/Psap/Ros1/Msn/Flna	38
BP	GO:0006766	vitamin metabolic process	18/1053	88/17710	0.000142538140927602	29142/171049/114846/309465/29216/296371/25279/83839/56266/24873/25283/56780/287379/24384/306198/80848/25682/25106	Vnn1/Folr1/Gsto1/Gsto2/Lrp2/Pltp/Cyp24a1/Calb1/Cyp4f1/Vdr/Gclc/Acp3/Shmt1/Gc/Clybl/Cubn/Ppard/Rgn	18
BP	GO:0050878	regulation of body fluid levels	49/1053	415/17710	0.000143931236991902	25728/308444/361604/24440/64522/58919/24684/24268/83465/24929/83580/296313/25735/24646/24192/25240/297386/313494/79425/497811/286906/25745/315272/24873/25386/25661/29366/25508/303701/689710/24903/681544/171016/24267/81822/25266/24617/363938/64205/29276/155012/25441/24384/50672/25293/25117/83514/293860/26198	Apoe/Axl/Sytl2/Hbb/Slc5a2/Ccnd1/Prlr/Cp/Celsr2/Ptger3/Thbd/Myl9/Hnf4a/Abcb1b/Akr1b1/Aqp1/Slc4a5/Tln1/Clcnka/Xdh/Pdia6/Myh9/Ano6/Vdr/Aqp2/Fn1/Serpine2/Pam/C1qtnf1/Heg1/Kng2/LOC681544/Hrg/Comt/Actb/Pdgfa/Serpine1/Oas2/Rplp0/Csrp1/Cfh/Fcer1g/Gc/Ednrb/Aqp4/Hsd11b2/Tsc22d3/Flna/COX2	49
BP	GO:0009161	ribonucleoside monophosphate metabolic process	42/1053	334/17710	0.000146550497013964	308589/24533/24651/246771/296658/311024/114630/245958/25309/297990/29223/78975/24184/497811/298942/65135/25747/24468/25630/300786/301458/29754/25125/54226/25282/288740/155012/25650/84484/83507/117596/24362/117276/361805/64539/81814/24644/26194/26198/26204/26202/26203	Sphk2/Ldha/Pklr/Slc25a25/Ndufa8/Kif5c/Atp5mc3/Atp5f1e/Cycs/Ndufb6/Ak4/Prkaa2/Ak2/Xdh/Dld/Dpys/Ppara/Hspa8/Pkm/Clpx/Ndufs1/Atp5mc1/Stat3/App/Cox6a1/Iscu/Cfh/Atp1b1/Slc4a4/Parg/Atp6v1b2/Fbp1/Pfkfb3/Uqcc2/Ndufv3/Tmsb4x/Pgk1/ND2/COX2/COX3/ND5/ND6	42
BP	GO:0030258	lipid modification	36/1053	267/17710	0.000146660681876332	308100/25728/308589/252900/25757/25513/84029/113965/246766/25279/362434/117543/25248/171155/170670/313928/313997/81536/25747/24296/83681/501072/24157/25287/54259/140586/29441/65030/361076/291699/170465/364975/24179/25682/85264/171458	Acat2/Apoe/Sphk2/Dgat2/Cpt1a/Pik3r1/Hao2/Hadh/Ggta1/Cyp24a1/Lpcat3/Decr1/Cnr1/Hadhb/Hadha/Efr3b/Mboat2/Sgpp1/Ppara/Cyp1a1/Cish/Acaa1b/Acaa1a/Acadl/Inpp5d/Sox9/Por/Ephx2/Dgkh/Stard4/Acaa2/Gcdh/Agt/Ppard/Abcg1/Ipmk	36
BP	GO:0048844	artery morphogenesis	17/1053	80/17710	0.000148947319374562	25728/171049/497010/29216/29146/54225/299858/300438/363071/245977/84032/303398/361103/79242/306636/24629/246331	Apoe/Folr1/Eng/Lrp2/Jag1/Apob/Lrp1/Ldlr/Stra6/Adgrf5/Col3a1/Tbx2/Zmiz1/Hpgd/Efnb2/Pdgfrb/Nrp1	17
BP	GO:0009144	purine nucleoside triphosphate metabolic process	40/1053	312/17710	0.000151259923457832	308589/24533/24651/246771/296658/311024/114630/245958/25309/297990/29223/78975/24184/298942/25747/24468/25630/300786/301458/29754/25125/54226/25282/288740/155012/25650/84484/83507/117596/24362/117276/361805/64539/81814/24644/26194/26198/26204/26202/26203	Sphk2/Ldha/Pklr/Slc25a25/Ndufa8/Kif5c/Atp5mc3/Atp5f1e/Cycs/Ndufb6/Ak4/Prkaa2/Ak2/Dld/Ppara/Hspa8/Pkm/Clpx/Ndufs1/Atp5mc1/Stat3/App/Cox6a1/Iscu/Cfh/Atp1b1/Slc4a4/Parg/Atp6v1b2/Fbp1/Pfkfb3/Uqcc2/Ndufv3/Tmsb4x/Pgk1/ND2/COX2/COX3/ND5/ND6	40
BP	GO:0009199	ribonucleoside triphosphate metabolic process	40/1053	313/17710	0.000162589823047791	308589/24533/24651/246771/296658/311024/114630/245958/25309/297990/29223/78975/24184/298942/25747/24468/25630/300786/301458/29754/25125/54226/25282/288740/155012/25650/84484/83507/117596/24362/117276/361805/64539/81814/24644/26194/26198/26204/26202/26203	Sphk2/Ldha/Pklr/Slc25a25/Ndufa8/Kif5c/Atp5mc3/Atp5f1e/Cycs/Ndufb6/Ak4/Prkaa2/Ak2/Dld/Ppara/Hspa8/Pkm/Clpx/Ndufs1/Atp5mc1/Stat3/App/Cox6a1/Iscu/Cfh/Atp1b1/Slc4a4/Parg/Atp6v1b2/Fbp1/Pfkfb3/Uqcc2/Ndufv3/Tmsb4x/Pgk1/ND2/COX2/COX3/ND5/ND6	40
BP	GO:0006814	sodium ion transport	34/1053	247/17710	0.000166769847239284	29517/24784/29323/29686/64522/24211/362013/296655/362188/25065/362242/297386/29464/29715/500820/315272/29642/29639/252919/29366/287422/29659/246215/25650/84484/25552/50672/25548/266730/50621/54300/361833/337920/50690	Sgk1/Slc9a3/Slc6a18/Scn1b/Slc5a2/Atp1a1/Ahcyl1/Stom/Slc5a12/Slc12a1/Snta1/Slc4a5/Slc6a6/Slc8a1/Slc5a8/Ano6/Slc38a2/Fxyd2/Slc38a3/Serpine2/Per1/P2rx4/Tpcn1/Atp1b1/Slc4a4/Slc5a1/Ednrb/Slc34a1/Slc17a3/Slc23a1/Slc12a3/Ank3/Naglt1/Slc6a8	34
BP	GO:0045785	positive regulation of cell adhesion	53/1053	466/17710	0.000168592064677226	29142/26955/292401/25084/25380/29653/24627/25205/79128/294797/310552/686753/83476/25253/114517/296456/311494/56083/24771/311647/362282/24772/24932/298006/313644/25745/353227/25661/84399/316539/360606/64387/303836/681544/171016/289257/25353/305501/361103/306636/25338/260326/64202/246331/24511/294228/294269/309621/309622/294273/361833/25145/293860	Vnn1/Afdn/Smoc2/Il4r/Anxa1/Gpam/Pde4d/Il6st/Dab2/Il7r/Sfrp2/Npnt/Ccn1/Dpp4/Itga6/Itgav/Rin2/Tgm2/Sdc4/Prex1/Pck1/Cxcl12/Cd4/Ccl21/Rap1gap/Myh9/Zbtb16/Fn1/Ihh/Epha4/Itga3/Ccdc80/Bcl6/LOC681544/Hrg/Spta1/Spp1/Ikzf1/Zmiz1/Efnb2/Ninj1/Adgrg1/Calr/Nrp1/Itgb1/RT1-S3/RT1-Da/RT1-Ba/RT1-Bb/RT1-DMb/Ank3/Cd24/Flna	53
BP	GO:0034754	cellular hormone metabolic process	24/1053	145/17710	0.00018240548375777	685750/24890/252900/361659/24188/25703/29277/499353/79128/24192/296972/246298/24296/24861/24267/25116/25353/83808/286989/50672/307092/24330/100125372/29225	Aldh8a1/Esr1/Dgat2/Plekha1/Aldh1a1/Rbp4/Cyp2c11/Cyp2c24/Dab2/Akr1b1/Akr1b10/Retsat/Cyp1a1/Ugt1a1/Comt/Hsd11b1/Spp1/Ugt2b35/Ugt2b7/Ednrb/Akr1c1/Egr1/Ces1f/Ces1e	24
BP	GO:0062013	positive regulation of small molecule metabolic process	28/1053	185/17710	0.00018375996625526	252900/25757/25380/79128/25313/25735/78975/25745/300095/25747/56813/78968/252917/25125/29543/54226/24267/29441/288740/304785/84484/291699/24179/25682/85264/25106/81814/26198	Dgat2/Cpt1a/Anxa1/Dab2/Egf/Hnf4a/Prkaa2/Myh9/Srebf2/Ppara/Pth1r/Srebf1/Nr1d1/Stat3/Timp2/App/Comt/Por/Iscu/Slc45a3/Slc4a4/Stard4/Agt/Ppard/Abcg1/Rgn/Tmsb4x/COX2	28
BP	GO:0071466	cellular response to xenobiotic stimulus	40/1053	315/17710	0.000183847489472053	25718/24426/25550/29277/499353/114846/309465/25235/499689/25617/56083/25735/362282/25240/84608/116484/78975/313729/29715/286963/266684/24296/171361/501072/24157/24421/501110/24861/287526/24617/59085/246247/246245/84493/64305/24362/690050/24330/94199/309622	Igf1r/Gstp1/Slc1a1/Cyp2c11/Cyp2c24/Gsto1/Gsto2/Ghr/Gstm4/Hspa5/Tgm2/Hnf4a/Pck1/Aqp1/Slco1a6/Txn1/Prkaa2/Errfi1/Slc8a1/Cyp2d5/Cyp2d1/Cyp1a1/Eef1a1/Acaa1b/Acaa1a/Gsta1/Gsta6/Ugt1a1/Serpinf1/Serpine1/Asl/Fmo4/Fmo2/Fmo3/Sult1b1/Fbp1/Tpmt/Egr1/Dpep1/RT1-Bb	40
BP	GO:0009123	nucleoside monophosphate metabolic process	43/1053	351/17710	0.000206498900570485	308589/24533/24651/246771/296658/311024/114630/245958/25309/297990/29223/78975/24184/497811/298942/65135/25747/24468/25630/300786/301458/287379/29754/25125/54226/25282/288740/155012/25650/84484/83507/117596/24362/117276/361805/64539/81814/24644/26194/26198/26204/26202/26203	Sphk2/Ldha/Pklr/Slc25a25/Ndufa8/Kif5c/Atp5mc3/Atp5f1e/Cycs/Ndufb6/Ak4/Prkaa2/Ak2/Xdh/Dld/Dpys/Ppara/Hspa8/Pkm/Clpx/Ndufs1/Shmt1/Atp5mc1/Stat3/App/Cox6a1/Iscu/Cfh/Atp1b1/Slc4a4/Parg/Atp6v1b2/Fbp1/Pfkfb3/Uqcc2/Ndufv3/Tmsb4x/Pgk1/ND2/COX2/COX3/ND5/ND6	43
BP	GO:0051216	cartilage development	31/1053	219/17710	0.000235952656989363	64032/308843/29345/25235/294809/310552/116662/83476/50566/362339/25333/298101/29227/297894/313997/362800/314694/679701/353227/56813/84032/84399/29393/81812/140586/29441/155012/54267/24250/116510/25181	Ccn2/Tsku/Serpinh1/Ghr/Adamts12/Sfrp2/Ecm1/Ccn1/Grem1/Creb3l2/Mgp/Col27a1/Nfib/Matn1/Mboat2/Itgb8/Chst11/Barx2/Zbtb16/Pth1r/Col3a1/Ihh/Col1a1/Thra/Sox9/Por/Cfh/Maf/Cbs/Timp1/Bgn	31
BP	GO:1901653	cellular response to peptide	52/1053	461/17710	0.000252121628385358	29517/25718/24426/365398/117560/309429/29653/25513/25235/24651/24450/362013/25271/83727/296199/362282/64194/24192/85497/29304/360406/313729/29344/63865/29496/314824/299858/24873/79240/315427/300652/25630/25283/25661/316539/316737/78968/25125/25634/54226/83504/24617/29441/59085/29455/24539/24362/58954/81818/24330/94199/24179	Sgk1/Igf1r/Gstp1/Slc22a12/Klf9/Kank1/Gpam/Pik3r1/Ghr/Pklr/Hmgcs2/Ahcyl1/Rxra/Fbn1/Snx5/Pck1/Insig1/Akr1b1/Klf15/Rps6/Ptprf/Errfi1/Zfp36l1/Lgmn/Erbb3/Osbpl8/Lrp1/Vdr/Nr4a1/Sesn3/Sorl1/Pkm/Gclc/Fn1/Epha4/Lpin2/Srebf1/Stat3/G6pc1/App/Kl/Serpine1/Por/Asl/Gdf15/Lpl/Fbp1/Klf6/Vim/Egr1/Dpep1/Agt	52
BP	GO:0006641	triglyceride metabolic process	20/1053	110/17710	0.000252121628385358	24890/25728/252900/25757/29653/25205/24248/362282/64194/29254/54225/300438/300652/24404/316737/78968/25634/24539/25106/79223	Esr1/Apoe/Dgat2/Cpt1a/Gpam/Il6st/Cat/Pck1/Insig1/Mgll/Apob/Ldlr/Sorl1/Gpx1/Lpin2/Srebf1/G6pc1/Lpl/Rgn/Gk	20
BP	GO:0033280	response to vitamin D	14/1053	59/17710	0.000253222791693457	117024/25271/29216/25279/24932/25586/24873/63878/79252/83504/25353/84402/81818/24511	Crym/Rxra/Lrp2/Cyp24a1/Cd4/Alpl/Vdr/Stc2/Adamts1/Kl/Spp1/Sfrp1/Vim/Itgb1	14
BP	GO:0042593	glucose homeostasis	42/1053	343/17710	0.000258030643129875	25718/293118/25703/25675/25513/690163/294806/140868/25027/29739/170917/83727/25735/362282/85497/25248/116484/29304/78975/314386/299691/299858/25745/64534/315427/315676/25283/24404/245977/25661/25285/116660/83427/287526/252917/25125/25634/24617/25293/25682/85264/79223	Igf1r/Prcp/Rbp4/Hmgcr/Pik3r1/Oxct1/C1qtnf3/Fabp5/Slc16a1/Gclm/Cry2/Fbn1/Hnf4a/Pck1/Klf15/Cnr1/Txn1/Rps6/Prkaa2/Gpr68/Cry1/Lrp1/Myh9/Pim3/Sesn3/Dmxl2/Gclc/Gpx1/Adgrf5/Fn1/Igfbp5/Ptprn/Rack1/Serpinf1/Nr1d1/Stat3/G6pc1/Serpine1/Aqp4/Ppard/Abcg1/Gk	42
BP	GO:0006805	xenobiotic metabolic process	22/1053	129/17710	0.000258030643129875	24426/29277/499353/114846/309465/25235/499689/25735/84608/286963/266684/24296/501072/24157/24421/501110/24861/246247/246245/84493/64305/690050	Gstp1/Cyp2c11/Cyp2c24/Gsto1/Gsto2/Ghr/Gstm4/Hnf4a/Slco1a6/Cyp2d5/Cyp2d1/Cyp1a1/Acaa1b/Acaa1a/Gsta1/Gsta6/Ugt1a1/Fmo4/Fmo2/Fmo3/Sult1b1/Tpmt	22
BP	GO:0033500	carbohydrate homeostasis	42/1053	344/17710	0.000273677776173766	25718/293118/25703/25675/25513/690163/294806/140868/25027/29739/170917/83727/25735/362282/85497/25248/116484/29304/78975/314386/299691/299858/25745/64534/315427/315676/25283/24404/245977/25661/25285/116660/83427/287526/252917/25125/25634/24617/25293/25682/85264/79223	Igf1r/Prcp/Rbp4/Hmgcr/Pik3r1/Oxct1/C1qtnf3/Fabp5/Slc16a1/Gclm/Cry2/Fbn1/Hnf4a/Pck1/Klf15/Cnr1/Txn1/Rps6/Prkaa2/Gpr68/Cry1/Lrp1/Myh9/Pim3/Sesn3/Dmxl2/Gclc/Gpx1/Adgrf5/Fn1/Igfbp5/Ptprn/Rack1/Serpinf1/Nr1d1/Stat3/G6pc1/Serpine1/Aqp4/Ppard/Abcg1/Gk	42
BP	GO:0010565	regulation of cellular ketone metabolic process	24/1053	149/17710	0.000273677776173766	252900/25757/25380/79128/140868/25735/64194/25248/25747/25287/24861/78968/252917/140586/24267/304785/24368/79242/291699/24330/24179/25682/25106/79223	Dgat2/Cpt1a/Anxa1/Dab2/Fabp5/Hnf4a/Insig1/Cnr1/Ppara/Acadl/Ugt1a1/Srebf1/Nr1d1/Sox9/Comt/Slc45a3/Fh/Hpgd/Stard4/Egr1/Agt/Ppard/Rgn/Gk	24
BP	GO:1901568	fatty acid derivative metabolic process	26/1053	169/17710	0.000273677776173766	308100/252900/24426/84575/25380/29277/499353/690163/140868/24450/25526/24192/29254/298423/56266/286963/266684/24404/24421/114553/79242/307092/364975/498940/94199/116568	Acat2/Dgat2/Gstp1/Fads1/Anxa1/Cyp2c11/Cyp2c24/Oxct1/Fabp5/Hmgcs2/Ptgds/Akr1b1/Mgll/Cyp4a3/Cyp4f1/Cyp2d5/Cyp2d1/Gpx1/Gsta1/Ncf1/Hpgd/Akr1c1/Gcdh/Ces2h/Dpep1/Ggt1	26
BP	GO:0055067	monovalent inorganic cation homeostasis	25/1053	159/17710	0.000273877823156182	29517/24784/361585/81641/286758/117517/24211/25065/296199/297386/83718/29715/29440/315676/29719/24267/25650/25353/84484/50672/117596/54300/25672/24179/302526	Sgk1/Slc9a3/Ube3a/Anpep/Aqp11/C7/Atp1a1/Slc12a1/Snx5/Slc4a5/Clic4/Slc8a1/Slc26a4/Dmxl2/Kcnj16/Comt/Atp1b1/Spp1/Slc4a4/Ednrb/Atp6v1b2/Slc12a3/Nr3c2/Agt/Atp6ap2	25
BP	GO:0034103	regulation of tissue remodeling	18/1053	93/17710	0.000277502637010538	50566/25307/113955/689176/299858/25341/24873/24825/54259/681544/171016/25353/84402/58954/289287/307403/24179/25145	Grem1/Cst3/Gpnmb/Tmem64/Lrp1/Tnfrsf11b/Vdr/Tf/Inpp5d/LOC681544/Hrg/Spp1/Sfrp1/Klf6/Gpr137b/Csf1r/Agt/Cd24	18
BP	GO:0050727	regulation of inflammatory response	46/1053	394/17710	0.000328623616336281	24890/25728/79426/24523/116996/25380/361749/294806/294809/310663/50654/24929/25029/56083/24446/29254/362434/25248/680478/25747/300438/24404/25633/24660/287422/287526/252917/25125/54226/303836/24903/24617/114553/155012/25441/60447/259241/50672/24539/25338/24179/294228/25682/116568/25145/81814	Esr1/Apoe/Zfp36/Klk1/Il16/Anxa1/Il33/C1qtnf3/Adamts12/Tnfaip8l2/Ctss/Ptger3/Calcrl/Tgm2/Hgf/Mgll/Lpcat3/Cnr1/Lrrc19/Ppara/Ldlr/Gpx1/Dnase1/Pmp22/Per1/Serpinf1/Nr1d1/Stat3/App/Bcl6/Kng2/Serpine1/Ncf1/Cfh/Fcer1g/Clock/Nr1d2/Ednrb/Lpl/Ninj1/Agt/RT1-S3/Ppard/Ggt1/Cd24/Tmsb4x	46
BP	GO:0042133	neurotransmitter metabolic process	25/1053	161/17710	0.000336564696170485	24890/24787/293779/24188/309312/83784/64157/114123/690195/299331/65135/287379/287722/54226/24267/29441/29659/24957/64040/24854/306460/291450/80773/24179/25106	Esr1/Sod2/Glyat/Aldh1a1/Gldc/Agxt2/Ddah1/Sardh/Prima1/Hsp90aa1/Dpys/Shmt1/Tmem106a/App/Comt/Por/P2rx4/Glul/Aldh9a1/Clu/Enpp6/Aldh7a1/Cyb5b/Agt/Rgn	25
BP	GO:0031589	cell-substrate adhesion	44/1053	371/17710	0.000339457118677672	64032/292401/308444/309429/25513/79128/294809/686753/83476/114517/296456/50566/29146/311494/24771/311647/298006/362587/362800/299858/25745/366957/363060/29283/301287/84032/25661/29393/360606/64387/303836/25197/681544/171016/24617/25353/305332/25338/64202/24179/246331/24511/25682/293860	Ccn2/Smoc2/Axl/Kank1/Pik3r1/Dab2/Adamts12/Npnt/Ccn1/Itga6/Itgav/Grem1/Jag1/Rin2/Sdc4/Prex1/Ccl21/Macf1/Itgb8/Lrp1/Myh9/Rac2/Plet1/Rpl29/Pkhd1/Col3a1/Fn1/Col1a1/Itga3/Ccdc80/Bcl6/St6gal1/LOC681544/Hrg/Serpine1/Spp1/Limch1/Ninj1/Calr/Agt/Nrp1/Itgb1/Ppard/Flna	44
BP	GO:0007179	transforming growth factor beta receptor signaling pathway	28/1053	192/17710	0.000339457118677672	292734/308843/171049/65164/79128/114208/686753/497010/25617/83727/311676/84352/362342/24516/362800/314694/299858/25747/300673/301252/84032/360606/25125/361103/79242/338475/679578/24511	Ltbp4/Tsku/Folr1/Htra1/Dab2/Skil/Npnt/Eng/Hspa5/Fbn1/Pmepa1/Col1a2/Hipk2/Jun/Itgb8/Chst11/Lrp1/Ppara/Bcl9l/Hsp90ab1/Col3a1/Itga3/Stat3/Zmiz1/Hpgd/Nrep/Ldlrad4/Itgb1	28
BP	GO:0072376	protein activation cascade	15/1053	69/17710	0.000351365513829845	293118/117517/312705/192262/29687/362634/25661/24903/155012/29339/117183/24231/24233/406161/299314	Prcp/C7/C1r/C1s/C1qb/C1qc/Fn1/Kng2/Cfh/Apcs/Rgcc/C2/C4a/C4b/Cfp	15
BP	GO:0098656	anion transmembrane transport	37/1053	292/17710	0.000387234383955596	24784/29323/171049/25550/25703/294881/688389/25027/29216/362188/25065/297386/29464/80899/313089/29440/500820/315272/29642/363071/252919/63840/155205/360539/287532/170943/289424/84484/25552/361074/689414/25548/50621/54300/24179/24511/50690	Slc9a3/Slc6a18/Folr1/Slc1a1/Rbp4/Slc7a12/LOC688389/Slc16a1/Lrp2/Slc5a12/Slc12a1/Slc4a5/Slc6a6/Slco1a3/Slc7a13/Slc26a4/Slc5a8/Ano6/Slc38a2/Stra6/Slc38a3/Per2/Slc36a1/Slc47a1/Slc43a2/Slc25a10/Xpr1/Slc4a4/Slc5a1/Slc25a30/Slc25a42/Slc34a1/Slc23a1/Slc12a3/Agt/Itgb1/Slc6a8	37
BP	GO:0036293	response to decreased oxygen levels	52/1053	470/17710	0.000394225711703256	64032/24787/24533/25550/24651/64157/497010/25253/24248/25307/29443/25735/362282/24646/25240/25262/24772/29223/362657/29715/29344/192272/362862/299923/25747/25715/300438/192235/25420/24296/25630/24825/25508/303010/63878/25498/25266/24617/59085/25650/25352/117183/84402/24330/170465/25117/29168/25682/24250/25145/24644/26202	Ccn2/Sod2/Ldha/Slc1a1/Pklr/Ddah1/Eng/Dpp4/Cat/Cst3/Ahcy/Hnf4a/Pck1/Abcb1b/Aqp1/Itpr1/Cxcl12/Ak4/Mthfr/Slc8a1/Zfp36l1/Acot2/Hsp90b1/Ndrg1/Ppara/Slc11a2/Ldlr/Hyou1/Cryab/Cyp1a1/Pkm/Tf/Pam/Cpeb4/Stc2/Npm1/Pdgfa/Serpine1/Asl/Atp1b1/Sod3/Rgcc/Sfrp1/Egr1/Acaa2/Hsd11b2/Ubd/Ppard/Cbs/Cd24/Pgk1/ND5	52
BP	GO:0042594	response to starvation	32/1053	237/17710	0.000406694091108036	365057/79426/84575/690163/24450/25617/362282/24516/78975/300051/300095/25747/29642/25386/315427/24468/122799/252919/24861/303010/78968/287417/24267/24617/289419/24957/289424/84402/25697/291434/291974/114851	Map3k5/Zfp36/Fads1/Oxct1/Hmgcs2/Hspa5/Pck1/Jun/Prkaa2/Slc39a4/Srebf2/Ppara/Slc38a2/Aqp2/Sesn3/Hspa8/Rps25/Slc38a3/Ugt1a1/Cpeb4/Srebf1/Rpl26/Comt/Serpine1/Nuak2/Glul/Xpr1/Sfrp1/Ctsl/Rpl17/Ripor1/Cdkn1a	32
BP	GO:0090288	negative regulation of cellular response to growth factor stimulus	25/1053	164/17710	0.000448249924691033	308843/65164/294809/114208/310552/25617/29216/50566/83727/311676/362342/360406/497811/266803/314694/29139/299858/25747/300652/300673/681544/171016/84402/679578/24179	Tsku/Htra1/Adamts12/Skil/Sfrp2/Hspa5/Lrp2/Grem1/Fbn1/Pmepa1/Hipk2/Ptprf/Xdh/Sostdc1/Chst11/Dcn/Lrp1/Ppara/Sorl1/Bcl9l/LOC681544/Hrg/Sfrp1/Ldlrad4/Agt	25
BP	GO:0001666	response to hypoxia	49/1053	436/17710	0.000454219629313564	24787/24533/24651/64157/497010/25253/24248/25307/29443/25735/362282/24646/25240/25262/24772/29223/362657/29715/29344/192272/362862/299923/25747/25715/300438/192235/25420/24296/25630/24825/25508/63878/25498/25266/24617/59085/25650/25352/117183/84402/24330/170465/25117/29168/25682/24250/25145/24644/26202	Sod2/Ldha/Pklr/Ddah1/Eng/Dpp4/Cat/Cst3/Ahcy/Hnf4a/Pck1/Abcb1b/Aqp1/Itpr1/Cxcl12/Ak4/Mthfr/Slc8a1/Zfp36l1/Acot2/Hsp90b1/Ndrg1/Ppara/Slc11a2/Ldlr/Hyou1/Cryab/Cyp1a1/Pkm/Tf/Pam/Stc2/Npm1/Pdgfa/Serpine1/Asl/Atp1b1/Sod3/Rgcc/Sfrp1/Egr1/Acaa2/Hsd11b2/Ubd/Ppard/Cbs/Cd24/Pgk1/ND5	49
BP	GO:0052547	regulation of peptidase activity	52/1053	474/17710	0.000485354615931812	365057/64032/29345/293719/25550/191568/246775/310486/310552/116662/83476/29216/25307/24446/25309/25240/298298/89783/497811/63865/299858/25715/79240/300652/25420/300786/25425/24404/25661/316539/29366/363265/303073/83427/287526/25125/29543/54226/24903/171016/83928/29569/24617/29441/378947/100911483/94199/24179/24233/406161/116510/63879	Map3k5/Ccn2/Serpinh1/Ubxn1/Slc1a1/Naip6/Tnfsf10/Rarres1/Sfrp2/Ecm1/Ccn1/Lrp2/Cst3/Hgf/Cycs/Aqp1/Dhcr24/Laptm5/Xdh/Lgmn/Lrp1/Slc11a2/Nr4a1/Sorl1/Cryab/Clpx/Ctsh/Gpx1/Fn1/Epha4/Serpine2/Col4a3/Cyfip2/Rack1/Serpinf1/Stat3/Timp2/App/Kng2/Hrg/Fetub/Pcolce/Serpine1/Por/Bst2/Ndufa13/Dpep1/Agt/C4a/C4b/Timp1/Xiap	52
BP	GO:0007178	transmembrane receptor protein serine/threonine kinase signaling pathway	45/1053	389/17710	0.000485354615931812	171105/292734/308843/171049/65164/79128/114208/310552/686753/83476/497010/25617/29216/50566/83727/25735/311676/84352/362342/298024/24516/266803/64531/362800/314694/299858/25747/29381/300652/300673/315761/24825/301252/84032/360606/25125/361103/29455/79242/84402/81818/338475/24330/679578/24511	Lnpep/Ltbp4/Tsku/Folr1/Htra1/Dab2/Skil/Sfrp2/Npnt/Ccn1/Eng/Hspa5/Lrp2/Grem1/Fbn1/Hnf4a/Pmepa1/Col1a2/Hipk2/Akap2/Jun/Sostdc1/Synj2bp/Itgb8/Chst11/Lrp1/Ppara/Acvr1b/Sorl1/Bcl9l/Cilp/Tf/Hsp90ab1/Col3a1/Itga3/Stat3/Zmiz1/Gdf15/Hpgd/Sfrp1/Vim/Nrep/Egr1/Ldlrad4/Itgb1	45
BP	GO:0055078	sodium ion homeostasis	14/1053	63/17710	0.000502455772639048	29517/81641/117517/24211/25065/296199/29715/24267/25650/25353/50672/54300/25672/24179	Sgk1/Anpep/C7/Atp1a1/Slc12a1/Snx5/Slc8a1/Comt/Atp1b1/Spp1/Ednrb/Slc12a3/Nr3c2/Agt	14
BP	GO:0006720	isoprenoid metabolic process	20/1053	116/17710	0.000502455772639048	685750/308100/252900/24188/25703/29277/499353/25675/29637/24450/25065/24192/296972/246298/24296/113956/89784/100125372/29225/25682	Aldh8a1/Acat2/Dgat2/Aldh1a1/Rbp4/Cyp2c11/Cyp2c24/Hmgcr/Hmgcs1/Hmgcs2/Slc12a1/Akr1b1/Akr1b10/Retsat/Cyp1a1/Pecr/Idi1/Ces1f/Ces1e/Ppard	20
BP	GO:0009141	nucleoside triphosphate metabolic process	40/1053	331/17710	0.000512709248539457	308589/24533/24651/246771/296658/311024/114630/245958/25309/297990/29223/78975/24184/298942/25747/24468/25630/300786/301458/29754/25125/54226/25282/288740/155012/25650/84484/83507/117596/24362/117276/361805/64539/81814/24644/26194/26198/26204/26202/26203	Sphk2/Ldha/Pklr/Slc25a25/Ndufa8/Kif5c/Atp5mc3/Atp5f1e/Cycs/Ndufb6/Ak4/Prkaa2/Ak2/Dld/Ppara/Hspa8/Pkm/Clpx/Ndufs1/Atp5mc1/Stat3/App/Cox6a1/Iscu/Cfh/Atp1b1/Slc4a4/Parg/Atp6v1b2/Fbp1/Pfkfb3/Uqcc2/Ndufv3/Tmsb4x/Pgk1/ND2/COX2/COX3/ND5/ND6	40
BP	GO:0006637	acyl-CoA metabolic process	17/1053	89/17710	0.000527847496292654	252900/24763/293779/29653/29637/24450/296259/311569/25735/298490/298942/192272/50671/29416/170465/364975/690211	Dgat2/Acsm3/Glyat/Gpam/Hmgcs1/Hmgcs2/Acss1/Acss2/Hnf4a/Ppcs/Dld/Acot2/Fasn/Aadat/Acaa2/Gcdh/Dip2a	17
BP	GO:0035383	thioester metabolic process	17/1053	89/17710	0.000527847496292654	252900/24763/293779/29653/29637/24450/296259/311569/25735/298490/298942/192272/50671/29416/170465/364975/690211	Dgat2/Acsm3/Glyat/Gpam/Hmgcs1/Hmgcs2/Acss1/Acss2/Hnf4a/Ppcs/Dld/Acot2/Fasn/Aadat/Acaa2/Gcdh/Dip2a	17
BP	GO:1901214	regulation of neuron death	46/1053	403/17710	0.000527847496292654	365057/24890/24787/25728/308444/25021/25550/25235/619558/60430/29739/362342/113955/25262/29336/24516/360406/63865/29496/299858/25747/300652/192235/25283/301252/303010/25498/83427/192255/287526/29754/25125/29477/54226/24560/498226/29619/24854/306636/24330/24567/292023/24179/246331/63879/24377	Map3k5/Esr1/Sod2/Apoe/Axl/Itgam/Slc1a1/Ghr/Retreg1/Mcl1/Gclm/Hipk2/Gpnmb/Itpr1/Sigmar1/Jun/Ptprf/Lgmn/Erbb3/Lrp1/Ppara/Sorl1/Hyou1/Gclc/Hsp90ab1/Cpeb4/Npm1/Rack1/Ubb/Serpinf1/Atp5mc1/Stat3/Mapt/App/Cd200/Pm20d1/Btg2/Clu/Efnb2/Egr1/Mt1/Aars1/Agt/Nrp1/Xiap/G6pd	46
BP	GO:0050678	regulation of epithelial cell proliferation	45/1053	391/17710	0.000527847496292654	24890/25728/79426/286758/65164/58919/117560/79128/310552/116662/25313/497010/680616/25262/24772/29227/24516/313644/313729/497811/29344/64531/24873/79240/24404/301287/84399/116660/363265/25498/24791/287526/252917/25125/140586/24903/24957/498309/117183/50672/84402/306636/25697/25682/25106	Esr1/Apoe/Zfp36/Aqp11/Htra1/Ccnd1/Klf9/Dab2/Sfrp2/Ecm1/Egf/Eng/Ppp1r16b/Itpr1/Cxcl12/Nfib/Jun/Rap1gap/Errfi1/Xdh/Zfp36l1/Synj2bp/Vdr/Nr4a1/Gpx1/Pkhd1/Ihh/Ptprn/Col4a3/Npm1/Sparc/Serpinf1/Nr1d1/Stat3/Sox9/Kng2/Glul/Vash2/Rgcc/Ednrb/Sfrp1/Efnb2/Ctsl/Ppard/Rgn	45
BP	GO:0050673	epithelial cell proliferation	51/1053	464/17710	0.000527847496292654	24890/25728/79426/286758/65164/58919/117560/79128/310552/116662/25313/497010/680616/24446/25262/24772/29227/24516/313592/313644/313729/497811/25587/29344/64531/24873/79240/24404/301287/25285/84399/116660/363265/25498/24791/287526/25640/252917/360622/25125/140586/24903/24957/498309/117183/50672/84402/306636/25697/25682/25106	Esr1/Apoe/Zfp36/Aqp11/Htra1/Ccnd1/Klf9/Dab2/Sfrp2/Ecm1/Egf/Eng/Ppp1r16b/Hgf/Itpr1/Cxcl12/Nfib/Jun/Col8a2/Rap1gap/Errfi1/Xdh/Id2/Zfp36l1/Synj2bp/Vdr/Nr4a1/Gpx1/Pkhd1/Igfbp5/Ihh/Ptprn/Col4a3/Npm1/Sparc/Serpinf1/Hnf1b/Nr1d1/Igfbp4/Stat3/Sox9/Kng2/Glul/Vash2/Rgcc/Ednrb/Sfrp1/Efnb2/Ctsl/Ppard/Rgn	51
BP	GO:0008217	regulation of blood pressure	30/1053	219/17710	0.000527847496292654	24787/171105/24594/171563/81641/293118/25513/24627/24211/64017/64157/497010/296199/84352/297386/25248/25587/25747/399475/25632/83504/29659/289734/65030/29412/50672/25117/24179/302526/24377	Sod2/Lnpep/Klk1b3/Nav2/Anpep/Prcp/Pik3r1/Pde4d/Atp1a1/Enpep/Ddah1/Eng/Snx5/Col1a2/Slc4a5/Cnr1/Id2/Ppara/Adm2/Hba-a1/Kl/P2rx4/Smtn/Ephx2/Adra1a/Ednrb/Hsd11b2/Agt/Atp6ap2/G6pd	30
BP	GO:0044242	cellular lipid catabolic process	31/1053	230/17710	0.000529842732109914	308100/25757/25096/113965/362282/296972/29254/117543/25248/171155/170670/54225/192272/56266/299858/300438/300652/501072/24157/25287/316737/289687/24539/79242/291793/170465/364975/29337/24591/25682/25524	Acat2/Cpt1a/Pld1/Hadh/Pck1/Akr1b10/Mgll/Decr1/Cnr1/Hadhb/Hadha/Apob/Acot2/Cyp4f1/Lrp1/Ldlr/Sorl1/Acaa1b/Acaa1a/Acadl/Lpin2/Gba3/Lpl/Hpgd/Abhd3/Acaa2/Gcdh/Plcg2/Neu1/Ppard/Psap	31
BP	GO:0060326	cell chemotaxis	38/1053	309/17710	0.000534998284061443	292401/116996/25021/24426/25380/24627/497010/25253/50566/311647/24446/140898/24772/298006/63865/366957/315272/79240/300799/114856/287910/54226/681544/171016/24617/29659/25441/25353/246759/50672/25338/24629/307403/64202/361388/94199/246331/81814	Smoc2/Il16/Itgam/Gstp1/Anxa1/Pde4d/Eng/Dpp4/Grem1/Prex1/Hgf/Arhgef5/Cxcl12/Ccl21/Lgmn/Rac2/Ano6/Nr4a1/Dapk2/Dusp1/Ccl6/App/LOC681544/Hrg/Serpine1/P2rx4/Fcer1g/Spp1/Cxcl9/Ednrb/Ninj1/Pdgfrb/Csf1r/Calr/Gab1/Dpep1/Nrp1/Tmsb4x	38
BP	GO:1902930	regulation of alcohol biosynthetic process	12/1053	48/17710	0.000539840297738633	25728/64191/25427/362434/54225/25745/300095/24873/56813/78968/29441/85264	Apoe/Dhcr7/Cyp51/Lpcat3/Apob/Myh9/Srebf2/Vdr/Pth1r/Srebf1/Por/Abcg1	12
BP	GO:0042063	gliogenesis	44/1053	380/17710	0.000547353088155881	309368/26955/25728/25021/24426/25380/361749/25205/311862/295654/29216/85497/192262/29227/25587/366669/29496/29565/299858/299923/300438/24825/316256/25661/316539/29366/360459/24660/252917/25125/140586/54226/303828/29659/304785/360950/24854/361103/81818/24330/307403/260326/689415/24179	Lama2/Afdn/Apoe/Itgam/Gstp1/Anxa1/Il33/Il6st/Lamc3/Ttc21b/Lrp2/Klf15/C1s/Nfib/Id2/Syne2/Erbb3/Eef2/Lrp1/Ndrg1/Ldlr/Tf/Tnfrsf21/Fn1/Epha4/Serpine2/Bmerb1/Pmp22/Nr1d1/Stat3/Sox9/App/Etv5/P2rx4/Slc45a3/Wdr1/Clu/Zmiz1/Vim/Egr1/Csf1r/Adgrg1/Mt2A/Agt	44
BP	GO:1901215	negative regulation of neuron death	34/1053	265/17710	0.000596143805618301	24890/24787/25728/308444/25550/25235/619558/29739/362342/113955/25262/24516/63865/29496/299858/25747/300652/192235/25283/301252/303010/25498/83427/287526/25125/54226/24560/498226/29619/24567/292023/24179/246331/63879	Esr1/Sod2/Apoe/Axl/Slc1a1/Ghr/Retreg1/Gclm/Hipk2/Gpnmb/Itpr1/Jun/Lgmn/Erbb3/Lrp1/Ppara/Sorl1/Hyou1/Gclc/Hsp90ab1/Cpeb4/Npm1/Rack1/Serpinf1/Stat3/App/Cd200/Pm20d1/Btg2/Mt1/Aars1/Agt/Nrp1/Xiap	34
BP	GO:0030168	platelet activation	19/1053	109/17710	0.000646265439603984	25728/308444/24440/24929/296313/313494/286906/25745/25661/29366/303701/681544/171016/81822/25266/29276/155012/25441/293860	Apoe/Axl/Hbb/Ptger3/Myl9/Tln1/Pdia6/Myh9/Fn1/Serpine2/C1qtnf1/LOC681544/Hrg/Actb/Pdgfa/Csrp1/Cfh/Fcer1g/Flna	19
BP	GO:0009404	toxin metabolic process	9/1053	28/17710	0.000673395923745817	24962/26760/192172/24296/501072/24157/25508/246245/24250	Cth/Akr7a3/Mpst/Cyp1a1/Acaa1b/Acaa1a/Pam/Fmo2/Cbs	9
BP	GO:0010712	regulation of collagen metabolic process	13/1053	57/17710	0.000688716126645979	64032/497010/25307/313729/25661/84399/287382/24617/117183/81818/24629/24511/25682	Ccn2/Eng/Cst3/Errfi1/Fn1/Ihh/Mfap4/Serpine1/Rgcc/Vim/Pdgfrb/Itgb1/Ppard	13
BP	GO:0034976	response to endoplasmic reticulum stress	33/1053	257/17710	0.000757050039096015	365057/286758/58919/293719/373544/365652/25513/25617/60431/362339/25262/362434/500474/24516/298648/286906/29565/299609/362862/192235/315760/63878/29144/24660/54226/29693/117030/63912/24854/64202/94342/407784/309295	Map3k5/Aqp11/Ccnd1/Ubxn1/Ermp1/Cert1/Pik3r1/Hspa5/Vapb/Creb3l2/Itpr1/Lpcat3/Rnf183/Jun/Tardbp/Pdia6/Eef2/Abca7/Hsp90b1/Hyou1/Parp16/Stc2/Canx/Pmp22/App/Atp2a2/Erp29/Niban1/Clu/Calr/Bag6/Rnf5/Ikbkg	33
BP	GO:0010632	regulation of epithelial cell migration	32/1053	246/17710	0.000766360116414914	292401/25728/293118/25380/25313/311494/25240/25112/686590/24516/362587/64373/64531/63865/29139/25425/24791/287526/360606/140586/681544/171016/24617/29659/24957/117183/64202/29337/24179/246331/81814/300289	Smoc2/Apoe/Prcp/Anxa1/Egf/Rin2/Aqp1/Gadd45a/Iqsec1/Jun/Macf1/Rhob/Synj2bp/Lgmn/Dcn/Ctsh/Sparc/Serpinf1/Itga3/Sox9/LOC681544/Hrg/Serpine1/P2rx4/Glul/Rgcc/Calr/Plcg2/Agt/Nrp1/Tmsb4x/Amot	32
BP	GO:0006721	terpenoid metabolic process	17/1053	92/17710	0.000775354265273477	685750/252900/24188/25703/29277/499353/29637/24450/25065/24192/296972/246298/24296/113956/100125372/29225/25682	Aldh8a1/Dgat2/Aldh1a1/Rbp4/Cyp2c11/Cyp2c24/Hmgcs1/Hmgcs2/Slc12a1/Akr1b1/Akr1b10/Retsat/Cyp1a1/Pecr/Ces1f/Ces1e/Ppard	17
BP	GO:0045766	positive regulation of angiogenesis	27/1053	192/17710	0.000805026933365931	292401/25380/310552/116662/83476/64157/497010/50566/680616/24446/362342/25240/64373/362800/170910/399475/24331/25630/25425/25125/24617/498309/25338/361388/246331/24511/114099	Smoc2/Anxa1/Sfrp2/Ecm1/Ccn1/Ddah1/Eng/Grem1/Ppp1r16b/Hgf/Hipk2/Aqp1/Rhob/Itgb8/Mtdh/Adm2/Cela1/Pkm/Ctsh/Stat3/Serpine1/Vash2/Ninj1/Gab1/Nrp1/Itgb1/Cysltr1	27
BP	GO:0071248	cellular response to metal ion	32/1053	247/17710	0.000818642643234666	317385/25550/100362255/25617/25240/24516/78975/83718/25587/63865/362862/25386/25715/24468/24296/24825/25661/287526/54226/171016/24617/114553/29659/24518/24362/25548/24567/689415/64202/29337/94199/361833	Fus/Slc1a1/Adgrv1/Hspa5/Aqp1/Jun/Prkaa2/Clic4/Id2/Lgmn/Hsp90b1/Aqp2/Slc11a2/Hspa8/Cyp1a1/Tf/Fn1/Serpinf1/App/Hrg/Serpine1/Ncf1/P2rx4/Jund/Fbp1/Slc34a1/Mt1/Mt2A/Calr/Plcg2/Dpep1/Ank3	32
BP	GO:0043542	endothelial cell migration	30/1053	225/17710	0.000829351921782624	292401/25728/293118/25380/25313/25253/50566/311494/25112/64373/64531/63865/29139/25745/79240/24404/24791/287526/681544/171016/29659/24957/117183/306636/64202/24179/246331/24511/81814/300289	Smoc2/Apoe/Prcp/Anxa1/Egf/Dpp4/Grem1/Rin2/Gadd45a/Rhob/Synj2bp/Lgmn/Dcn/Myh9/Nr4a1/Gpx1/Sparc/Serpinf1/LOC681544/Hrg/P2rx4/Glul/Rgcc/Efnb2/Calr/Agt/Nrp1/Itgb1/Tmsb4x/Amot	30
BP	GO:1905952	regulation of lipid localization	26/1053	182/17710	0.000835965272379162	308100/25728/25757/293692/79128/25313/296456/170917/296371/114206/362434/54225/299609/299691/314824/299858/300095/25747/315500/78968/303701/25353/24539/24179/25682/85264	Acat2/Apoe/Cpt1a/Ehd1/Dab2/Egf/Itgav/Cry2/Pltp/Tmf1/Lpcat3/Apob/Abca7/Cry1/Osbpl8/Lrp1/Srebf2/Ppara/Eepd1/Srebf1/C1qtnf1/Spp1/Lpl/Agt/Ppard/Abcg1	26
BP	GO:0002062	chondrocyte differentiation	20/1053	121/17710	0.000835965272379162	64032/308843/29345/294809/310552/116662/50566/362339/298101/29227/297894/313997/314694/353227/56813/84032/84399/140586/29441/54267	Ccn2/Tsku/Serpinh1/Adamts12/Sfrp2/Ecm1/Grem1/Creb3l2/Col27a1/Nfib/Matn1/Mboat2/Chst11/Zbtb16/Pth1r/Col3a1/Ihh/Sox9/Por/Maf	20
BP	GO:0048144	fibroblast proliferation	20/1053	121/17710	0.000835965272379162	24890/24787/24426/25319/29288/25313/25240/297822/24516/84032/25661/24903/25266/24617/361103/290644/84402/24629/24179/114851	Esr1/Sod2/Gstp1/Fth1/Rps3a/Egf/Aqp1/Tp53inp1/Jun/Col3a1/Fn1/Kng2/Pdgfa/Serpine1/Zmiz1/Ifi30/Sfrp1/Pdgfrb/Agt/Cdkn1a	20
BP	GO:0070997	neuron death	49/1053	449/17710	0.000842989216701093	365057/24890/24787/25728/308444/25021/25550/25235/619558/60430/29739/25617/362342/113955/25262/29336/24516/360406/63865/29496/299858/25747/300652/192235/25283/24404/301252/316256/303010/25498/83427/192255/287526/29754/25125/29477/54226/24560/498226/29619/24854/306636/24330/24567/292023/24179/246331/63879/24377	Map3k5/Esr1/Sod2/Apoe/Axl/Itgam/Slc1a1/Ghr/Retreg1/Mcl1/Gclm/Hspa5/Hipk2/Gpnmb/Itpr1/Sigmar1/Jun/Ptprf/Lgmn/Erbb3/Lrp1/Ppara/Sorl1/Hyou1/Gclc/Gpx1/Hsp90ab1/Tnfrsf21/Cpeb4/Npm1/Rack1/Ubb/Serpinf1/Atp5mc1/Stat3/Mapt/App/Cd200/Pm20d1/Btg2/Clu/Efnb2/Egr1/Mt1/Aars1/Agt/Nrp1/Xiap/G6pd	49
BP	GO:0072329	monocarboxylic acid catabolic process	21/1053	131/17710	0.000843773804467414	308100/25757/293949/83784/113965/362282/117543/25248/171155/170670/192272/56266/501072/24157/25287/316737/79242/291793/170465/364975/25682	Acat2/Cpt1a/Hoga1/Agxt2/Hadh/Pck1/Decr1/Cnr1/Hadhb/Hadha/Acot2/Cyp4f1/Acaa1b/Acaa1a/Acadl/Lpin2/Hpgd/Abhd3/Acaa2/Gcdh/Ppard	21
BP	GO:0090101	negative regulation of transmembrane receptor protein serine/threonine kinase signaling pathway	21/1053	131/17710	0.000843773804467414	308843/65164/114208/310552/497010/25617/29216/50566/83727/311676/362342/266803/64531/314694/299858/25747/300652/300673/315761/84402/679578	Tsku/Htra1/Skil/Sfrp2/Eng/Hspa5/Lrp2/Grem1/Fbn1/Pmepa1/Hipk2/Sostdc1/Synj2bp/Chst11/Lrp1/Ppara/Sorl1/Bcl9l/Cilp/Sfrp1/Ldlrad4	21
BP	GO:0097067	cellular response to thyroid hormone stimulus	9/1053	29/17710	0.000861343162793248	117560/50654/29739/84352/29489/25283/25425/64529/25697	Klf9/Ctss/Gclm/Col1a2/Dync1h1/Gclc/Ctsh/Ctsb/Ctsl	9
BP	GO:0009062	fatty acid catabolic process	19/1053	112/17710	0.000878957514002782	308100/25757/113965/362282/117543/25248/171155/170670/192272/56266/501072/24157/25287/316737/79242/291793/170465/364975/25682	Acat2/Cpt1a/Hadh/Pck1/Decr1/Cnr1/Hadhb/Hadha/Acot2/Cyp4f1/Acaa1b/Acaa1a/Acadl/Lpin2/Hpgd/Abhd3/Acaa2/Gcdh/Ppard	19
BP	GO:0019395	fatty acid oxidation	19/1053	112/17710	0.000878957514002782	308100/252900/25757/84029/113965/25279/117543/25248/171155/170670/25747/501072/24157/25287/140586/29441/170465/364975/25682	Acat2/Dgat2/Cpt1a/Hao2/Hadh/Cyp24a1/Decr1/Cnr1/Hadhb/Hadha/Ppara/Acaa1b/Acaa1a/Acadl/Sox9/Por/Acaa2/Gcdh/Ppard	19
BP	GO:0006633	fatty acid biosynthetic process	23/1053	152/17710	0.000912486547539456	24763/24426/84575/25380/83792/140868/499689/25526/296259/311569/25735/64194/29254/78975/25287/113956/50671/304785/24539/291793/191576/24179/25106	Acsm3/Gstp1/Fads1/Anxa1/Scd2/Fabp5/Gstm4/Ptgds/Acss1/Acss2/Hnf4a/Insig1/Mgll/Prkaa2/Acadl/Pecr/Fasn/Slc45a3/Lpl/Abhd3/Tecr/Agt/Rgn	23
BP	GO:0032869	cellular response to insulin stimulus	33/1053	261/17710	0.000957112422956747	29517/25718/24426/365398/309429/29653/25513/25235/24651/24450/25271/296199/362282/64194/360406/313729/29344/29496/314824/315427/300652/25630/25283/316737/78968/25634/83504/24617/24539/24362/24330/94199/24179	Sgk1/Igf1r/Gstp1/Slc22a12/Kank1/Gpam/Pik3r1/Ghr/Pklr/Hmgcs2/Rxra/Snx5/Pck1/Insig1/Ptprf/Errfi1/Zfp36l1/Erbb3/Osbpl8/Sesn3/Sorl1/Pkm/Gclc/Lpin2/Srebf1/G6pc1/Kl/Serpine1/Lpl/Fbp1/Egr1/Dpep1/Agt	33
BP	GO:0055088	lipid homeostasis	24/1053	163/17710	0.000970696420145317	25728/308843/252900/293692/29653/365652/25675/294806/25735/64194/84608/78975/54225/300095/300438/300644/301264/252917/25634/259241/65030/24539/85264/25145	Apoe/Tsku/Dgat2/Ehd1/Gpam/Cert1/Hmgcr/C1qtnf3/Hnf4a/Insig1/Slco1a6/Prkaa2/Apob/Srebf2/Ldlr/Gramd1b/Cyp39a1/Nr1d1/G6pc1/Nr1d2/Ephx2/Lpl/Abcg1/Cd24	24
BP	GO:0035264	multicellular organism growth	28/1053	207/17710	0.00109454338851514	361659/64191/29211/29653/24627/25235/246771/25062/84608/83718/29344/63865/24331/29283/84032/84399/63878/24660/25125/25634/117056/54226/689710/305501/29455/24179/103689969/24377	Plekha1/Dhcr7/Sptbn2/Gpam/Pde4d/Ghr/Slc25a25/Gpd2/Slco1a6/Clic4/Zfp36l1/Lgmn/Cela1/Rpl29/Col3a1/Ihh/Stc2/Pmp22/Stat3/G6pc1/H3f3b/App/Heg1/Ikzf1/Gdf15/Agt/Kdm6a/G6pd	28
BP	GO:0019915	lipid storage	16/1053	86/17710	0.00111985701580481	25728/252900/25757/293692/296456/170917/54225/299691/314824/300095/25747/78968/24539/291699/25682/85264	Apoe/Dgat2/Cpt1a/Ehd1/Itgav/Cry2/Apob/Cry1/Osbpl8/Srebf2/Ppara/Srebf1/Lpl/Stard4/Ppard/Abcg1	16
BP	GO:0017001	antibiotic catabolic process	12/1053	52/17710	0.00112480534566817	24440/24248/362282/296972/554172/24404/24861/287167/360504/25632/64317/64305	Hbb/Cat/Pck1/Akr1b10/Pxdn/Gpx1/Ugt1a1/Hba-a3/Hba-a2/Hba-a1/Gpx3/Sult1b1	12
BP	GO:0001894	tissue homeostasis	34/1053	275/17710	0.00112785071158675	64032/60575/29547/24188/25703/100362255/50654/24192/689176/313663/25211/25341/366957/315606/25425/24825/56813/245977/84032/84399/54259/140586/81822/25294/25046/685277/24368/25353/60357/289287/24629/307403/24511/25563	Ccn2/Napsa/Homer2/Aldh1a1/Rbp4/Adgrv1/Ctss/Akr1b1/Tmem64/Crocc/Lyz2/Tnfrsf11b/Rac2/Kmt2a/Ctsh/Tf/Pth1r/Adgrf5/Col3a1/Ihh/Inpp5d/Sox9/Actb/Azgp1/Pigr/Ildr2/Fh/Spp1/Prom1/Gpr137b/Pdgfrb/Csf1r/Itgb1/Tff3	34
BP	GO:0006084	acetyl-CoA metabolic process	10/1053	37/17710	0.00112785071158675	29637/24450/296259/311569/298490/298942/50671/29416/170465/690211	Hmgcs1/Hmgcs2/Acss1/Acss2/Ppcs/Dld/Fasn/Aadat/Acaa2/Dip2a	10
BP	GO:0045940	positive regulation of steroid metabolic process	10/1053	37/17710	0.00112785071158675	25728/25718/79128/300095/78968/252917/29441/291699/24179/85264	Apoe/Igf1r/Dab2/Srebf2/Srebf1/Nr1d1/Por/Stard4/Agt/Abcg1	10
BP	GO:0048660	regulation of smooth muscle cell proliferation	26/1053	186/17710	0.00112785071158675	365057/24890/24787/25728/25718/24426/25675/25513/24627/25029/56083/24192/24516/25587/78969/25285/79252/24267/79242/291015/24330/24629/64457/24179/25682/114851	Map3k5/Esr1/Sod2/Apoe/Igf1r/Gstp1/Hmgcr/Pik3r1/Pde4d/Calcrl/Tgm2/Akr1b1/Jun/Id2/Trib1/Igfbp5/Adamts1/Comt/Hpgd/Ogn/Egr1/Pdgfrb/Ndrg4/Agt/Ppard/Cdkn1a	26
BP	GO:0035690	cellular response to drug	51/1053	481/17710	0.00116123570756856	365057/24787/25728/308444/308589/25718/171049/361659/29211/25380/117560/25550/29739/24929/25307/56083/362282/24446/24192/25240/297822/29336/116484/29304/313729/29715/64373/362862/246138/24468/25283/24861/83427/287526/29754/140586/288444/81822/24617/59085/29659/64205/155012/84402/58954/81818/24330/24629/94199/309622/25524	Map3k5/Sod2/Apoe/Axl/Sphk2/Igf1r/Folr1/Plekha1/Sptbn2/Anxa1/Klf9/Slc1a1/Gclm/Ptger3/Cst3/Tgm2/Pck1/Hgf/Akr1b1/Aqp1/Tp53inp1/Sigmar1/Txn1/Rps6/Errfi1/Slc8a1/Rhob/Hsp90b1/Ly6i/Hspa8/Gclc/Ugt1a1/Rack1/Serpinf1/Atp5mc1/Sox9/Hsph1/Actb/Serpine1/Asl/P2rx4/Rplp0/Cfh/Sfrp1/Klf6/Vim/Egr1/Pdgfrb/Dpep1/RT1-Bb/Psap	51
BP	GO:0090287	regulation of cellular response to growth factor stimulus	36/1053	299/17710	0.00117729407572649	292401/308843/171049/65164/79128/294809/114208/310552/686753/83476/497010/25617/29216/50566/83727/311676/362342/360406/497811/266803/314694/29139/299858/25747/300652/300673/301252/303073/360606/681544/171016/84402/338475/679578/291936/24179	Smoc2/Tsku/Folr1/Htra1/Dab2/Adamts12/Skil/Sfrp2/Npnt/Ccn1/Eng/Hspa5/Lrp2/Grem1/Fbn1/Pmepa1/Hipk2/Ptprf/Xdh/Sostdc1/Chst11/Dcn/Lrp1/Ppara/Sorl1/Bcl9l/Hsp90ab1/Cyfip2/Itga3/LOC681544/Hrg/Sfrp1/Nrep/Ldlrad4/Hhip/Agt	36
BP	GO:0060840	artery development	19/1053	115/17710	0.0011926949726539	25728/171049/497010/29216/29146/54225/299858/300438/363071/315714/245977/84032/303398/361103/79242/306636/29633/24629/246331	Apoe/Folr1/Eng/Lrp2/Jag1/Apob/Lrp1/Ldlr/Stra6/Loxl1/Adgrf5/Col3a1/Tbx2/Zmiz1/Hpgd/Efnb2/Ndst1/Pdgfrb/Nrp1	19
BP	GO:0010878	cholesterol storage	7/1053	18/17710	0.0011926949726539	293692/54225/300095/25747/24539/291699/25682	Ehd1/Apob/Srebf2/Ppara/Lpl/Stard4/Ppard	7
BP	GO:0044794	positive regulation by host of viral process	7/1053	18/17710	0.0011926949726539	25151/25728/25104/296655/60431/24468/307403	Igf2r/Apoe/Pc/Stom/Vapb/Hspa8/Csf1r	7
BP	GO:1900221	regulation of amyloid-beta clearance	7/1053	18/17710	0.0011926949726539	25728/25675/25427/299609/299858/54226/24854	Apoe/Hmgcr/Cyp51/Abca7/Lrp1/App/Clu	7
BP	GO:0019693	ribose phosphate metabolic process	51/1053	482/17710	0.00119280712598743	308589/24533/100362255/25675/24627/24651/246771/296658/311024/114630/245958/25309/297990/29223/78975/298490/24184/117548/497811/298942/65135/25747/24468/25630/300786/301458/29754/25125/29543/54226/25282/288740/155012/25650/25116/84484/64305/83507/117596/24362/117276/361805/64539/81814/24644/24377/26194/26198/26204/26202/26203	Sphk2/Ldha/Adgrv1/Hmgcr/Pde4d/Pklr/Slc25a25/Ndufa8/Kif5c/Atp5mc3/Atp5f1e/Cycs/Ndufb6/Ak4/Prkaa2/Ppcs/Ak2/Kif1b/Xdh/Dld/Dpys/Ppara/Hspa8/Pkm/Clpx/Ndufs1/Atp5mc1/Stat3/Timp2/App/Cox6a1/Iscu/Cfh/Atp1b1/Hsd11b1/Slc4a4/Sult1b1/Parg/Atp6v1b2/Fbp1/Pfkfb3/Uqcc2/Ndufv3/Tmsb4x/Pgk1/G6pd/ND2/COX2/COX3/ND5/ND6	51
BP	GO:0006690	icosanoid metabolic process	21/1053	135/17710	0.00120784559235703	24426/84575/25380/29277/499353/140868/25526/24192/29254/298423/56266/286963/266684/24404/24421/114553/79242/307092/498940/94199/116568	Gstp1/Fads1/Anxa1/Cyp2c11/Cyp2c24/Fabp5/Ptgds/Akr1b1/Mgll/Cyp4a3/Cyp4f1/Cyp2d5/Cyp2d1/Gpx1/Gsta1/Ncf1/Hpgd/Akr1c1/Ces2h/Dpep1/Ggt1	21
BP	GO:0071320	cellular response to cAMP	15/1053	78/17710	0.00120784559235703	24627/25617/362282/25240/25262/29715/29344/140661/24825/25285/54226/24617/59085/64205/24330	Pde4d/Hspa5/Pck1/Aqp1/Itpr1/Slc8a1/Zfp36l1/Rplp1/Tf/Igfbp5/App/Serpine1/Asl/Rplp0/Egr1	15
BP	GO:0046364	monosaccharide biosynthetic process	16/1053	87/17710	0.00120784559235703	252900/25104/25703/114846/294806/25062/25735/362282/299691/25747/63840/25634/24362/25106/24644/24377	Dgat2/Pc/Rbp4/Gsto1/C1qtnf3/Gpd2/Hnf4a/Pck1/Cry1/Ppara/Per2/G6pc1/Fbp1/Rgn/Pgk1/G6pd	16
BP	GO:0006883	cellular sodium ion homeostasis	8/1053	24/17710	0.00120784559235703	29517/117517/24211/29715/25650/25353/25672/24179	Sgk1/C7/Atp1a1/Slc8a1/Atp1b1/Spp1/Nr3c2/Agt	8
BP	GO:0051896	regulation of protein kinase B signaling	25/1053	177/17710	0.00125172580977836	308444/25718/361659/294806/25313/497010/29216/24772/298006/497811/299331/314824/170910/25747/315427/24404/301252/301287/25285/83427/303701/25266/29659/29455/24511	Axl/Igf1r/Plekha1/C1qtnf3/Egf/Eng/Lrp2/Cxcl12/Ccl21/Xdh/Hsp90aa1/Osbpl8/Mtdh/Ppara/Sesn3/Gpx1/Hsp90ab1/Pkhd1/Igfbp5/Rack1/C1qtnf1/Pdgfa/P2rx4/Gdf15/Itgb1	25
BP	GO:0031669	cellular response to nutrient levels	35/1053	289/17710	0.00126092879363099	365057/308100/171049/84575/25617/362282/24516/78975/362862/300051/300095/25747/29642/24873/315427/122799/252919/303010/78968/29393/29754/79252/24267/24617/29659/289419/24957/289424/24539/84402/25697/291434/291974/24511/114851	Map3k5/Acat2/Folr1/Fads1/Hspa5/Pck1/Jun/Prkaa2/Hsp90b1/Slc39a4/Srebf2/Ppara/Slc38a2/Vdr/Sesn3/Rps25/Slc38a3/Cpeb4/Srebf1/Col1a1/Atp5mc1/Adamts1/Comt/Serpine1/P2rx4/Nuak2/Glul/Xpr1/Lpl/Sfrp1/Ctsl/Rpl17/Ripor1/Itgb1/Cdkn1a	35
BP	GO:0002262	myeloid cell homeostasis	27/1053	199/17710	0.00129158559751817	308444/79426/24440/25021/25380/29304/25587/29344/25715/29381/245977/54259/360504/25632/497986/81812/25125/303836/155012/25441/305501/498453/81776/291671/361439/25145/24377	Axl/Zfp36/Hbb/Itgam/Anxa1/Rps6/Id2/Zfp36l1/Slc11a2/Acvr1b/Adgrf5/Inpp5d/Hba-a2/Hba-a1/Hoxb6/Thra/Stat3/Bcl6/Cfh/Fcer1g/Ikzf1/LOC498453/Rps24/Hspa9/Abcb10/Cd24/G6pd	27
BP	GO:0030100	regulation of endocytosis	38/1053	326/17710	0.00139579869260527	499010/25728/308444/25277/79128/25313/29216/296456/50566/56083/686590/298006/313644/64531/299609/690976/299858/25745/315272/24468/65178/24825/503269/83427/360521/54226/24617/25441/24854/306636/290994/307594/64202/29337/24511/24231/24233/406161	Syne1/Apoe/Axl/Mfge8/Dab2/Egf/Lrp2/Itgav/Grem1/Tgm2/Iqsec1/Ccl21/Rap1gap/Synj2bp/Abca7/Cnn2/Lrp1/Myh9/Ano6/Hspa8/Snap91/Tf/Rab17/Rack1/Rufy1/App/Serpine1/Fcer1g/Clu/Efnb2/Lman2/Mib1/Calr/Plcg2/Itgb1/C2/C4a/C4b	38
BP	GO:0005996	monosaccharide metabolic process	34/1053	279/17710	0.00139579869260527	24533/252900/25757/25104/25703/114846/309465/25513/294806/140868/25062/83727/25735/362282/24192/25659/299691/25747/25630/25283/24861/63840/360622/25634/303701/304785/83808/286989/24362/117276/25563/25106/24644/24377	Ldha/Dgat2/Cpt1a/Pc/Rbp4/Gsto1/Gsto2/Pik3r1/C1qtnf3/Fabp5/Gpd2/Fbn1/Hnf4a/Pck1/Akr1b1/Khk/Cry1/Ppara/Pkm/Gclc/Ugt1a1/Per2/Igfbp4/G6pc1/C1qtnf1/Slc45a3/Ugt2b35/Ugt2b7/Fbp1/Pfkfb3/Tff3/Rgn/Pgk1/G6pd	34
BP	GO:0060348	bone development	32/1053	256/17710	0.00139579869260527	24890/308843/29345/25235/294809/310552/497010/50566/83727/56083/64194/298101/297894/25586/314386/315272/353227/84032/84399/24791/100270678/29393/140586/303970/25266/29441/155012/25338/81765/24250/25106/25181	Esr1/Tsku/Serpinh1/Ghr/Adamts12/Sfrp2/Eng/Grem1/Fbn1/Tgm2/Insig1/Col27a1/Matn1/Alpl/Gpr68/Ano6/Zbtb16/Col3a1/Ihh/Sparc/Spns2/Col1a1/Sox9/Bbx/Pdgfa/Por/Cfh/Ninj1/Rpl13/Cbs/Rgn/Bgn	32
BP	GO:0048145	regulation of fibroblast proliferation	19/1053	117/17710	0.001439062245017	24890/24787/24426/25319/29288/25313/25240/297822/24516/25661/24903/25266/24617/361103/290644/84402/24629/24179/114851	Esr1/Sod2/Gstp1/Fth1/Rps3a/Egf/Aqp1/Tp53inp1/Jun/Fn1/Kng2/Pdgfa/Serpine1/Zmiz1/Ifi30/Sfrp1/Pdgfrb/Agt/Cdkn1a	19
BP	GO:0035924	cellular response to vascular endothelial growth factor stimulus	13/1053	62/17710	0.001439062245017	292401/25380/294809/497811/29139/79240/25661/681544/171016/289014/24629/361388/246331	Smoc2/Anxa1/Adamts12/Xdh/Dcn/Nr4a1/Fn1/LOC681544/Hrg/Mapkapk2/Pdgfrb/Gab1/Nrp1	13
BP	GO:0051235	maintenance of location	39/1053	339/17710	0.00147266904476956	499010/25728/29292/252900/25757/293692/25319/114846/24627/25617/296456/170917/83727/64194/25262/24932/298006/116484/29715/366568/54225/299691/314824/300095/25747/300652/78968/81812/303926/246215/246759/24539/291699/29337/25682/85264/361833/81814/293860	Syne1/Apoe/Ftl1/Dgat2/Cpt1a/Ehd1/Fth1/Gsto1/Pde4d/Hspa5/Itgav/Cry2/Fbn1/Insig1/Itpr1/Cd4/Ccl21/Txn1/Slc8a1/Slc30a3/Apob/Cry1/Osbpl8/Srebf2/Ppara/Sorl1/Srebf1/Thra/Igsf11/Tpcn1/Cxcl9/Lpl/Stard4/Plcg2/Ppard/Abcg1/Ank3/Tmsb4x/Flna	39
BP	GO:2000377	regulation of reactive oxygen species metabolic process	29/1053	223/17710	0.00147461922033463	24890/24787/308589/293118/25021/24426/83784/64157/25309/25112/497811/29158/299331/25747/25420/171361/29754/25125/287722/29477/54226/24854/24629/29337/24179/114851/25106/24377/26198	Esr1/Sod2/Sphk2/Prcp/Itgam/Gstp1/Agxt2/Ddah1/Cycs/Gadd45a/Xdh/Fbln5/Hsp90aa1/Ppara/Cryab/Eef1a1/Atp5mc1/Stat3/Tmem106a/Mapt/App/Clu/Pdgfrb/Plcg2/Agt/Cdkn1a/Rgn/G6pd/COX2	29
BP	GO:0034101	erythrocyte homeostasis	23/1053	158/17710	0.00147461922033463	308444/79426/24440/29304/25587/29344/25715/29381/245977/54259/360504/25632/497986/81812/25125/303836/305501/498453/81776/291671/361439/25145/24377	Axl/Zfp36/Hbb/Rps6/Id2/Zfp36l1/Slc11a2/Acvr1b/Adgrf5/Inpp5d/Hba-a2/Hba-a1/Hoxb6/Thra/Stat3/Bcl6/Ikzf1/LOC498453/Rps24/Hspa9/Abcb10/Cd24/G6pd	23
BP	GO:0007566	embryo implantation	15/1053	80/17710	0.00155294131930521	116698/117560/170912/25271/25307/260321/266803/29381/29366/63878/117056/289560/64202/25682/116510	Trim28/Klf9/A1cf/Rxra/Cst3/Fkbp4/Sostdc1/Acvr1b/Serpine2/Stc2/H3f3b/Igfbp7/Calr/Ppard/Timp1	15
BP	GO:0015918	sterol transport	19/1053	118/17710	0.00157456493363917	308100/25728/308843/286961/25313/296371/362360/362434/54225/299609/314824/299858/300095/300438/315500/300644/259221/291699/85264	Acat2/Apoe/Tsku/Slc22a24/Egf/Pltp/Osbpl3/Lpcat3/Apob/Abca7/Osbpl8/Lrp1/Srebf2/Ldlr/Eepd1/Gramd1b/Osbpl1a/Stard4/Abcg1	19
BP	GO:0034440	lipid oxidation	19/1053	118/17710	0.00157456493363917	308100/252900/25757/84029/113965/25279/117543/25248/171155/170670/25747/501072/24157/25287/140586/29441/170465/364975/25682	Acat2/Dgat2/Cpt1a/Hao2/Hadh/Cyp24a1/Decr1/Cnr1/Hadhb/Hadha/Ppara/Acaa1b/Acaa1a/Acadl/Sox9/Por/Acaa2/Gcdh/Ppard	19
BP	GO:0017000	antibiotic biosynthetic process	8/1053	25/17710	0.00157925013645364	24787/296259/311569/25309/24296/25125/114553/26198	Sod2/Acss1/Acss2/Cycs/Cyp1a1/Stat3/Ncf1/COX2	8
BP	GO:0001656	metanephros development	17/1053	99/17710	0.00163213784959663	50654/50566/83727/24192/25240/83839/25587/25386/25425/25640/140586/25266/170672/289486/25552/24330/24629	Ctss/Grem1/Fbn1/Akr1b1/Aqp1/Calb1/Id2/Aqp2/Ctsh/Hnf1b/Sox9/Pdgfa/Nphs2/Fras1/Slc5a1/Egr1/Pdgfrb	17
BP	GO:0006767	water-soluble vitamin metabolic process	10/1053	39/17710	0.00163213784959663	29142/171049/114846/309465/25283/56780/287379/306198/80848/25106	Vnn1/Folr1/Gsto1/Gsto2/Gclc/Acp3/Shmt1/Clybl/Cubn/Rgn	10
BP	GO:0007588	excretion	13/1053	63/17710	0.00164540991869832	81641/64522/365398/79128/24929/25065/296199/24267/29412/50672/25672/24179/25524	Anpep/Slc5a2/Slc22a12/Dab2/Ptger3/Slc12a1/Snx5/Comt/Adra1a/Ednrb/Nr3c2/Agt/Psap	13
BP	GO:0006639	acylglycerol metabolic process	21/1053	139/17710	0.00169758002672556	24890/25728/252900/25757/29653/25205/24248/362282/64194/29254/54225/300438/300652/24404/316737/78968/25634/361076/24539/25106/79223	Esr1/Apoe/Dgat2/Cpt1a/Gpam/Il6st/Cat/Pck1/Insig1/Mgll/Apob/Ldlr/Sorl1/Gpx1/Lpin2/Srebf1/G6pc1/Dgkh/Lpl/Rgn/Gk	21
BP	GO:0060135	maternal process involved in female pregnancy	16/1053	90/17710	0.00169758002672556	24890/25271/24192/25248/24873/84399/25508/63878/360606/24617/64529/25697/81818/24511/25682/24250	Esr1/Rxra/Akr1b1/Cnr1/Vdr/Ihh/Pam/Stc2/Itga3/Serpine1/Ctsb/Ctsl/Vim/Itgb1/Ppard/Cbs	16
BP	GO:0006956	complement activation	12/1053	55/17710	0.00173188481098934	117517/312705/192262/29687/362634/155012/29339/117183/24231/24233/406161/299314	C7/C1r/C1s/C1qb/C1qc/Cfh/Apcs/Rgcc/C2/C4a/C4b/Cfp	12
BP	GO:0045926	negative regulation of growth	33/1053	272/17710	0.00181696799945475	308589/25703/79128/310552/24962/50566/25735/63865/25747/29381/25420/25285/29366/63878/83427/303836/681544/171016/25353/378947/29455/100911483/498630/84402/24362/24567/689415/171493/24179/246331/25682/114851/24377	Sphk2/Rbp4/Dab2/Sfrp2/Cth/Grem1/Hnf4a/Lgmn/Ppara/Acvr1b/Cryab/Igfbp5/Serpine2/Stc2/Rack1/Bcl6/LOC681544/Hrg/Spp1/Bst2/Gdf15/Ndufa13/Wwc2/Sfrp1/Fbp1/Mt1/Mt2A/Osgin1/Agt/Nrp1/Ppard/Cdkn1a/G6pd	33
BP	GO:1903409	reactive oxygen species biosynthetic process	21/1053	140/17710	0.00186305855687047	24890/24787/308589/83784/64157/25309/299331/25747/24296/171361/29754/25125/54226/114553/29659/24854/80773/29337/24179/25106/26198	Esr1/Sod2/Sphk2/Agxt2/Ddah1/Cycs/Hsp90aa1/Ppara/Cyp1a1/Eef1a1/Atp5mc1/Stat3/App/Ncf1/P2rx4/Clu/Cyb5b/Plcg2/Agt/Rgn/COX2	21
BP	GO:0042692	muscle cell differentiation	46/1053	430/17710	0.00189748746600656	499010/24787/361512/25084/293692/686753/24962/25271/497010/311055/50566/24771/24772/117095/29715/25216/25587/288770/25745/25747/25626/679701/24404/25285/24660/303398/81812/360626/140586/117056/29693/29276/155012/246759/360950/29412/50672/29455/306600/306636/25338/24629/64202/24179/24511/24377	Syne1/Sod2/Ehd2/Il4r/Ehd1/Npnt/Cth/Rxra/Eng/Tanc1/Grem1/Sdc4/Cxcl12/Bhlhe41/Slc8a1/Sdc1/Id2/Naca/Myh9/Ppara/Krt8/Barx2/Gpx1/Igfbp5/Pmp22/Tbx2/Thra/Krt19/Sox9/H3f3b/Atp2a2/Csrp1/Cfh/Cxcl9/Wdr1/Adra1a/Ednrb/Gdf15/Atp11a/Efnb2/Ninj1/Pdgfrb/Calr/Agt/Itgb1/G6pd	46
BP	GO:0050680	negative regulation of epithelial cell proliferation	22/1053	151/17710	0.0019600013216769	25728/286758/117560/79128/310552/497010/29227/313644/497811/64531/24873/363265/25498/24791/287526/140586/117183/84402/306636/25697/25682/25106	Apoe/Aqp11/Klf9/Dab2/Sfrp2/Eng/Nfib/Rap1gap/Xdh/Synj2bp/Vdr/Col4a3/Npm1/Sparc/Serpinf1/Sox9/Rgcc/Sfrp1/Efnb2/Ctsl/Ppard/Rgn	22
BP	GO:0050667	homocysteine metabolic process	6/1053	14/17710	0.0019600013216769	24962/362657/192172/24267/94199/24250	Cth/Mthfr/Mpst/Comt/Dpep1/Cbs	6
BP	GO:0048659	smooth muscle cell proliferation	26/1053	194/17710	0.0019600013216769	365057/24890/24787/25728/25718/24426/25675/25513/24627/25029/56083/24192/24516/25587/78969/25285/79252/24267/79242/291015/24330/24629/64457/24179/25682/114851	Map3k5/Esr1/Sod2/Apoe/Igf1r/Gstp1/Hmgcr/Pik3r1/Pde4d/Calcrl/Tgm2/Akr1b1/Jun/Id2/Trib1/Igfbp5/Adamts1/Comt/Hpgd/Ogn/Egr1/Pdgfrb/Ndrg4/Agt/Ppard/Cdkn1a	26
BP	GO:0009064	glutamine family amino acid metabolic process	14/1053	73/17710	0.0019600013216769	64313/29739/64157/362474/362769/25283/680409/59085/114027/24957/24368/24399/29416/116568	Oat/Gclm/Ddah1/Adhfe1/Dglucy/Gclc/Prodh1/Asl/Dao/Glul/Fh/Glud1/Aadat/Ggt1	14
BP	GO:0006730	one-carbon metabolic process	10/1053	40/17710	0.00196422471715967	362013/114123/29443/312192/64392/362657/363085/683630/287379/29242	Ahcyl1/Sardh/Ahcy/Ahcyl2/Aldh1l1/Mthfr/Ca12/Mat2b/Shmt1/Ca4	10
BP	GO:0006638	neutral lipid metabolic process	21/1053	141/17710	0.00201228824905606	24890/25728/252900/25757/29653/25205/24248/362282/64194/29254/54225/300438/300652/24404/316737/78968/25634/361076/24539/25106/79223	Esr1/Apoe/Dgat2/Cpt1a/Gpam/Il6st/Cat/Pck1/Insig1/Mgll/Apob/Ldlr/Sorl1/Gpx1/Lpin2/Srebf1/G6pc1/Dgkh/Lpl/Rgn/Gk	21
BP	GO:0042176	regulation of protein catabolic process	44/1053	407/17710	0.00205342659983726	25728/361585/286758/29657/293719/361749/25675/79128/361930/25313/29216/25307/25427/362342/114206/89783/313974/24609/299331/299858/362900/299899/78969/29582/300438/300652/25283/24404/301252/316539/29366/83427/192255/140586/29543/54226/24854/100911483/94342/116510/25106/501546/81521/293860	Apoe/Ube3a/Aqp11/Arntl/Ubxn1/Il33/Hmgcr/Dab2/Bbs7/Egf/Lrp2/Cst3/Cyp51/Hipk2/Tmf1/Laptm5/Trib2/Odc1/Hsp90aa1/Lrp1/Rnf19a/Eif3h/Trib1/Mgat3/Ldlr/Sorl1/Gclc/Gpx1/Hsp90ab1/Epha4/Serpine2/Rack1/Ubb/Sox9/Timp2/App/Clu/Ndufa13/Bag6/Timp1/Rgn/Huwe1/Msn/Flna	44
BP	GO:0009267	cellular response to starvation	24/1053	173/17710	0.00206293510692383	365057/84575/25617/362282/24516/78975/300051/300095/25747/29642/315427/122799/252919/303010/78968/24267/289419/24957/289424/84402/25697/291434/291974/114851	Map3k5/Fads1/Hspa5/Pck1/Jun/Prkaa2/Slc39a4/Srebf2/Ppara/Slc38a2/Sesn3/Rps25/Slc38a3/Cpeb4/Srebf1/Comt/Nuak2/Glul/Xpr1/Sfrp1/Ctsl/Rpl17/Ripor1/Cdkn1a	24
BP	GO:0051897	positive regulation of protein kinase B signaling	19/1053	121/17710	0.00206696710736414	308444/25718/294806/25313/497010/29216/24772/298006/299331/314824/170910/24404/301252/25285/303701/25266/29659/29455/24511	Axl/Igf1r/C1qtnf3/Egf/Eng/Lrp2/Cxcl12/Ccl21/Hsp90aa1/Osbpl8/Mtdh/Gpx1/Hsp90ab1/Igfbp5/C1qtnf1/Pdgfa/P2rx4/Gdf15/Itgb1	19
BP	GO:0009914	hormone transport	44/1053	408/17710	0.0021479716358092	24904/292734/29657/117024/25757/25380/25703/25675/25205/690163/79128/294806/25027/113965/24929/29216/170917/25735/25240/114206/25248/298648/314386/299691/299858/25745/64534/24873/116660/63840/78968/25640/252917/303701/24957/685277/25353/60447/24399/84402/24179/361805/25682/85264	Slc22a1/Ltbp4/Arntl/Crym/Cpt1a/Anxa1/Rbp4/Hmgcr/Il6st/Oxct1/Dab2/C1qtnf3/Slc16a1/Hadh/Ptger3/Lrp2/Cry2/Hnf4a/Aqp1/Tmf1/Cnr1/Tardbp/Gpr68/Cry1/Lrp1/Myh9/Pim3/Vdr/Ptprn/Per2/Srebf1/Hnf1b/Nr1d1/C1qtnf1/Glul/Ildr2/Spp1/Clock/Glud1/Sfrp1/Agt/Uqcc2/Ppard/Abcg1	44
BP	GO:0009150	purine ribonucleotide metabolic process	47/1053	446/17710	0.00218846464793436	308589/24533/100362255/25675/24627/24651/246771/296658/311024/114630/245958/25309/297990/29223/78975/298490/24184/497811/298942/25747/24468/25630/300786/301458/29754/25125/29543/54226/25282/288740/155012/25650/84484/64305/83507/117596/24362/117276/361805/64539/81814/24644/26194/26198/26204/26202/26203	Sphk2/Ldha/Adgrv1/Hmgcr/Pde4d/Pklr/Slc25a25/Ndufa8/Kif5c/Atp5mc3/Atp5f1e/Cycs/Ndufb6/Ak4/Prkaa2/Ppcs/Ak2/Xdh/Dld/Ppara/Hspa8/Pkm/Clpx/Ndufs1/Atp5mc1/Stat3/Timp2/App/Cox6a1/Iscu/Cfh/Atp1b1/Slc4a4/Sult1b1/Parg/Atp6v1b2/Fbp1/Pfkfb3/Uqcc2/Ndufv3/Tmsb4x/Pgk1/ND2/COX2/COX3/ND5/ND6	47
BP	GO:0061515	myeloid cell development	15/1053	83/17710	0.00218846464793436	24440/25021/83727/29304/314386/25715/245977/360504/25632/54226/303836/25338/307403/361439/24377	Hbb/Itgam/Fbn1/Rps6/Gpr68/Slc11a2/Adgrf5/Hba-a2/Hba-a1/App/Bcl6/Ninj1/Csf1r/Abcb10/G6pd	15
BP	GO:0019886	antigen processing and presentation of exogenous peptide antigen via MHC class II	7/1053	20/17710	0.00219778160146814	50654/25441/290644/294269/309621/309622/294273	Ctss/Fcer1g/Ifi30/RT1-Da/RT1-Ba/RT1-Bb/RT1-DMb	7
BP	GO:0055081	anion homeostasis	14/1053	74/17710	0.00220030646039112	25728/252900/25550/29653/25065/25735/78975/24264/363085/289424/25353/25548/54300/85264	Apoe/Dgat2/Slc1a1/Gpam/Slc12a1/Hnf4a/Prkaa2/Ckb/Ca12/Xpr1/Spp1/Slc34a1/Slc12a3/Abcg1	14
BP	GO:0071375	cellular response to peptide hormone stimulus	42/1053	384/17710	0.0022013210833621	29517/25718/24426/365398/309429/29653/25513/25235/24651/24450/362013/25271/83727/296199/362282/64194/29304/360406/313729/29344/29496/314824/79240/315427/300652/25630/25283/25661/316737/78968/25125/25634/83504/24617/29441/59085/29455/24539/24362/24330/94199/24179	Sgk1/Igf1r/Gstp1/Slc22a12/Kank1/Gpam/Pik3r1/Ghr/Pklr/Hmgcs2/Ahcyl1/Rxra/Fbn1/Snx5/Pck1/Insig1/Rps6/Ptprf/Errfi1/Zfp36l1/Erbb3/Osbpl8/Nr4a1/Sesn3/Sorl1/Pkm/Gclc/Fn1/Lpin2/Srebf1/Stat3/G6pc1/Kl/Serpine1/Por/Asl/Gdf15/Lpl/Fbp1/Egr1/Dpep1/Agt	42
BP	GO:0060351	cartilage development involved in endochondral bone morphogenesis	10/1053	41/17710	0.00235892865019943	308843/29345/25235/298101/297894/84399/29393/140586/29441/24250	Tsku/Serpinh1/Ghr/Col27a1/Matn1/Ihh/Col1a1/Sox9/Por/Cbs	10
BP	GO:0019217	regulation of fatty acid metabolic process	17/1053	103/17710	0.00246649901977492	252900/25757/25380/140868/25735/64194/25248/25747/25287/78968/140586/304785/79242/24179/25682/25106/79223	Dgat2/Cpt1a/Anxa1/Fabp5/Hnf4a/Insig1/Cnr1/Ppara/Acadl/Srebf1/Sox9/Slc45a3/Hpgd/Agt/Ppard/Rgn/Gk	17
BP	GO:2000379	positive regulation of reactive oxygen species metabolic process	19/1053	123/17710	0.00250053311279783	24890/24787/25021/24426/83784/64157/25112/497811/299331/287722/29477/54226/24854/24629/29337/24179/114851/25106/26198	Esr1/Sod2/Itgam/Gstp1/Agxt2/Ddah1/Gadd45a/Xdh/Hsp90aa1/Tmem106a/Mapt/App/Clu/Pdgfrb/Plcg2/Agt/Cdkn1a/Rgn/COX2	19
BP	GO:0032835	glomerulus development	14/1053	75/17710	0.00250253268326337	64017/29146/25240/85497/301562/363265/25266/155012/170672/60357/50672/24330/24629/25145	Enpep/Jag1/Aqp1/Klf15/Col4a4/Col4a3/Pdgfa/Cfh/Nphs2/Prom1/Ednrb/Egr1/Pdgfrb/Cd24	14
BP	GO:0097421	liver regeneration	14/1053	75/17710	0.00250253268326337	58919/25757/25262/297755/64640/84399/25498/81767/303547/81776/81765/116568/25106/81764	Ccnd1/Cpt1a/Itpr1/Rpl7/Rpl30/Ihh/Npm1/Rpl19/Ezh1/Rps24/Rpl13/Ggt1/Rgn/Rpl10	14
BP	GO:0034614	cellular response to reactive oxygen species	27/1053	209/17710	0.00254543953038949	365057/24787/308444/361659/25380/25307/24446/24192/25240/29336/116484/24516/29715/64373/29158/24468/83427/288444/24617/114553/155012/25352/58954/24629/94199/25524/25106	Map3k5/Sod2/Axl/Plekha1/Anxa1/Cst3/Hgf/Akr1b1/Aqp1/Sigmar1/Txn1/Jun/Slc8a1/Rhob/Fbln5/Hspa8/Rack1/Hsph1/Serpine1/Ncf1/Cfh/Sod3/Klf6/Pdgfrb/Dpep1/Psap/Rgn	27
BP	GO:0009649	entrainment of circadian clock	9/1053	34/17710	0.00257214381420727	170917/78962/25587/299691/115771/63840/287422/60447/245980	Cry2/Per3/Id2/Cry1/Usp2/Per2/Per1/Clock/Nr2f6	9
BP	GO:0033559	unsaturated fatty acid metabolic process	20/1053	134/17710	0.00266048042128732	24426/84575/25380/29277/499353/83792/140868/25526/24192/29254/298423/56266/286963/266684/24404/24421/65030/79242/307092/498940	Gstp1/Fads1/Anxa1/Cyp2c11/Cyp2c24/Scd2/Fabp5/Ptgds/Akr1b1/Mgll/Cyp4a3/Cyp4f1/Cyp2d5/Cyp2d1/Gpx1/Gsta1/Ephx2/Hpgd/Akr1c1/Ces2h	20
BP	GO:0042752	regulation of circadian rhythm	20/1053	134/17710	0.00266048042128732	361585/29657/24929/25526/170917/25735/78975/298648/78962/25587/299691/25747/115771/316351/63840/287422/252917/60447/259241/245980	Ube3a/Arntl/Ptger3/Ptgds/Cry2/Hnf4a/Prkaa2/Tardbp/Per3/Id2/Cry1/Ppara/Usp2/Npas2/Per2/Per1/Nr1d1/Clock/Nr1d2/Nr2f6	20
BP	GO:0050708	regulation of protein secretion	36/1053	315/17710	0.00272352087931963	25728/29657/25757/25380/170912/25703/25675/690163/294806/25027/25313/113965/24929/25735/25427/25248/298648/314386/299858/25745/64534/300652/63840/25508/78968/252917/54226/24560/117030/24957/60447/24399/84402/361805/25682/85264	Apoe/Arntl/Cpt1a/Anxa1/A1cf/Rbp4/Hmgcr/Oxct1/C1qtnf3/Slc16a1/Egf/Hadh/Ptger3/Hnf4a/Cyp51/Cnr1/Tardbp/Gpr68/Lrp1/Myh9/Pim3/Sorl1/Per2/Pam/Srebf1/Nr1d1/App/Cd200/Erp29/Glul/Clock/Glud1/Sfrp1/Uqcc2/Ppard/Abcg1	36
BP	GO:0030518	intracellular steroid hormone receptor signaling pathway	18/1053	114/17710	0.00273366051886946	24890/361585/29657/117560/79128/170917/114206/260321/299691/299805/315133/100362634/287422/60447/361103/84402/64202/25672	Esr1/Ube3a/Arntl/Klf9/Dab2/Cry2/Tmf1/Fkbp4/Cry1/Cnot2/Ddx17/Kmt2d/Per1/Clock/Zmiz1/Sfrp1/Calr/Nr3c2	18
BP	GO:0010811	positive regulation of cell-substrate adhesion	21/1053	145/17710	0.00279412025997691	292401/79128/686753/83476/114517/311494/24771/311647/298006/25745/25661/360606/64387/681544/171016/25353/25338/64202/246331/24511/293860	Smoc2/Dab2/Npnt/Ccn1/Itga6/Rin2/Sdc4/Prex1/Ccl21/Myh9/Fn1/Itga3/Ccdc80/LOC681544/Hrg/Spp1/Ninj1/Calr/Nrp1/Itgb1/Flna	21
BP	GO:0009259	ribonucleotide metabolic process	48/1053	465/17710	0.00287390444712742	308589/24533/100362255/25675/24627/24651/246771/296658/311024/114630/245958/25309/297990/29223/78975/298490/24184/497811/298942/65135/25747/24468/25630/300786/301458/29754/25125/29543/54226/25282/288740/155012/25650/84484/64305/83507/117596/24362/117276/361805/64539/81814/24644/26194/26198/26204/26202/26203	Sphk2/Ldha/Adgrv1/Hmgcr/Pde4d/Pklr/Slc25a25/Ndufa8/Kif5c/Atp5mc3/Atp5f1e/Cycs/Ndufb6/Ak4/Prkaa2/Ppcs/Ak2/Xdh/Dld/Dpys/Ppara/Hspa8/Pkm/Clpx/Ndufs1/Atp5mc1/Stat3/Timp2/App/Cox6a1/Iscu/Cfh/Atp1b1/Slc4a4/Sult1b1/Parg/Atp6v1b2/Fbp1/Pfkfb3/Uqcc2/Ndufv3/Tmsb4x/Pgk1/ND2/COX2/COX3/ND5/ND6	48
BP	GO:0043491	protein kinase B signaling	27/1053	211/17710	0.00289321050710024	308444/25718/361659/294806/25313/497010/29216/24772/298006/497811/29344/299331/314824/170910/25747/315427/24404/301252/301287/25285/83427/140586/303701/25266/29659/29455/24511	Axl/Igf1r/Plekha1/C1qtnf3/Egf/Eng/Lrp2/Cxcl12/Ccl21/Xdh/Zfp36l1/Hsp90aa1/Osbpl8/Mtdh/Ppara/Sesn3/Gpx1/Hsp90ab1/Pkhd1/Igfbp5/Rack1/Sox9/C1qtnf1/Pdgfa/P2rx4/Gdf15/Itgb1	27
BP	GO:1903034	regulation of response to wounding	27/1053	211/17710	0.00289321050710024	292401/25728/25718/25380/309429/25675/24929/83580/360406/299858/25745/315272/316539/29366/303701/24903/681544/171016/25266/24617/25441/25353/24511/25682/114851/25145/293860	Smoc2/Apoe/Igf1r/Anxa1/Kank1/Hmgcr/Ptger3/Thbd/Ptprf/Lrp1/Myh9/Ano6/Epha4/Serpine2/C1qtnf1/Kng2/LOC681544/Hrg/Pdgfa/Serpine1/Fcer1g/Spp1/Itgb1/Ppard/Cdkn1a/Cd24/Flna	27
BP	GO:0006898	receptor-mediated endocytosis	31/1053	257/17710	0.00290168297768624	24784/499010/25728/25021/25235/79128/25313/24929/29216/296456/25029/50566/686590/298006/64531/299858/300438/300652/65178/24825/29144/140726/54226/24617/25441/24854/306636/25697/80848/29337/24511	Slc9a3/Syne1/Apoe/Itgam/Ghr/Dab2/Egf/Ptger3/Lrp2/Itgav/Calcrl/Grem1/Iqsec1/Ccl21/Synj2bp/Lrp1/Ldlr/Sorl1/Snap91/Tf/Canx/Cacng5/App/Serpine1/Fcer1g/Clu/Efnb2/Ctsl/Cubn/Plcg2/Itgb1	31
BP	GO:0035725	sodium ion transmembrane transport	23/1053	167/17710	0.00291925553983098	24784/29323/29686/64522/24211/296655/25065/362242/297386/29464/29715/315272/29639/246215/25650/84484/25552/25548/266730/50621/54300/361833/50690	Slc9a3/Slc6a18/Scn1b/Slc5a2/Atp1a1/Stom/Slc12a1/Snta1/Slc4a5/Slc6a6/Slc8a1/Ano6/Fxyd2/Tpcn1/Atp1b1/Slc4a4/Slc5a1/Slc34a1/Slc17a3/Slc23a1/Slc12a3/Ank3/Slc6a8	23
BP	GO:0042045	epithelial fluid transport	5/1053	10/17710	0.00291925553983098	362013/25240/25262/25552/50672	Ahcyl1/Aqp1/Itpr1/Slc5a1/Ednrb	5
BP	GO:0052548	regulation of endopeptidase activity	47/1053	453/17710	0.00291925553983098	365057/64032/29345/25550/191568/246775/310486/310552/83476/29216/25307/24446/25309/25240/298298/89783/497811/63865/299858/25715/79240/300652/25420/25425/24404/316539/29366/363265/303073/83427/287526/25125/29543/54226/24903/171016/83928/24617/29441/378947/100911483/94199/24179/24233/406161/116510/63879	Map3k5/Ccn2/Serpinh1/Slc1a1/Naip6/Tnfsf10/Rarres1/Sfrp2/Ccn1/Lrp2/Cst3/Hgf/Cycs/Aqp1/Dhcr24/Laptm5/Xdh/Lgmn/Lrp1/Slc11a2/Nr4a1/Sorl1/Cryab/Ctsh/Gpx1/Epha4/Serpine2/Col4a3/Cyfip2/Rack1/Serpinf1/Stat3/Timp2/App/Kng2/Hrg/Fetub/Serpine1/Por/Bst2/Ndufa13/Dpep1/Agt/C4a/C4b/Timp1/Xiap	47
BP	GO:0030099	myeloid cell differentiation	45/1053	428/17710	0.00294926770065589	79426/24440/25021/25513/79128/83727/311437/29146/24932/689176/29304/24516/362634/25587/29344/314386/362800/78969/25745/25715/29381/353227/24825/245977/54259/360504/25632/81812/25125/50671/54226/303836/25441/29339/360950/305501/498453/84402/25338/289287/291671/307403/361439/29168/24377	Zfp36/Hbb/Itgam/Pik3r1/Dab2/Fbn1/Rassf2/Jag1/Cd4/Tmem64/Rps6/Jun/C1qc/Id2/Zfp36l1/Gpr68/Itgb8/Trib1/Myh9/Slc11a2/Acvr1b/Zbtb16/Tf/Adgrf5/Inpp5d/Hba-a2/Hba-a1/Thra/Stat3/Fasn/App/Bcl6/Fcer1g/Apcs/Wdr1/Ikzf1/LOC498453/Sfrp1/Ninj1/Gpr137b/Hspa9/Csf1r/Abcb10/Ubd/G6pd	45
BP	GO:0031098	stress-activated protein kinase signaling cascade	33/1053	281/17710	0.00294926770065589	365057/64032/79426/25718/24426/25675/79128/310552/83617/50566/311437/24446/24192/362342/140898/25112/298006/497811/29344/78969/25420/316539/114856/287422/303285/54226/288444/114553/289014/84402/291005/24179/24250	Map3k5/Ccn2/Zfp36/Igf1r/Gstp1/Hmgcr/Dab2/Sfrp2/Hipk3/Grem1/Rassf2/Hgf/Akr1b1/Hipk2/Arhgef5/Gadd45a/Ccl21/Xdh/Zfp36l1/Trib1/Cryab/Epha4/Dusp1/Per1/Traf4/App/Hsph1/Ncf1/Mapkapk2/Sfrp1/Gadd45g/Agt/Cbs	33
BP	GO:0097529	myeloid leukocyte migration	28/1053	223/17710	0.00297202578739745	25021/25380/24627/24929/25253/50566/311647/140898/24772/298006/63865/366957/315272/300799/114856/287910/54226/24560/24617/29659/25441/25353/246759/360950/50672/25338/307403/94199	Itgam/Anxa1/Pde4d/Ptger3/Dpp4/Grem1/Prex1/Arhgef5/Cxcl12/Ccl21/Lgmn/Rac2/Ano6/Dapk2/Dusp1/Ccl6/App/Cd200/Serpine1/P2rx4/Fcer1g/Spp1/Cxcl9/Wdr1/Ednrb/Ninj1/Csf1r/Dpep1	28
BP	GO:0015893	drug transport	31/1053	258/17710	0.00302147590799115	24904/286758/171049/24440/25550/25703/246771/29216/25240/24772/80899/313089/25248/500820/363071/252919/63840/287167/360504/25632/155205/360539/170943/361074/689414/266730/80848/25293/24179/24511/50690	Slc22a1/Aqp11/Folr1/Hbb/Slc1a1/Rbp4/Slc25a25/Lrp2/Aqp1/Cxcl12/Slco1a3/Slc7a13/Cnr1/Slc5a8/Stra6/Slc38a3/Per2/Hba-a3/Hba-a2/Hba-a1/Slc36a1/Slc47a1/Slc25a10/Slc25a30/Slc25a42/Slc17a3/Cubn/Aqp4/Agt/Itgb1/Slc6a8	31
BP	GO:0030199	collagen fibril organization	12/1053	59/17710	0.00302147590799115	29345/294809/310552/50566/84352/554172/315714/84032/85250/29393/289178/305494	Serpinh1/Adamts12/Sfrp2/Grem1/Col1a2/Pxdn/Loxl1/Col3a1/Col5a2/Col1a1/Dpt/Aebp1	12
BP	GO:0038066	p38MAPK cascade	12/1053	59/17710	0.00302147590799115	365057/79426/24446/25112/497811/29344/114856/287422/288444/114553/289014/291005	Map3k5/Zfp36/Hgf/Gadd45a/Xdh/Zfp36l1/Dusp1/Per1/Hsph1/Ncf1/Mapkapk2/Gadd45g	12
BP	GO:0045860	positive regulation of protein kinase activity	43/1053	404/17710	0.00306671490285705	365057/58919/25550/25235/24684/25313/83476/50566/83727/311437/25735/24771/140898/24932/298006/299331/29496/171046/314824/140661/315760/301252/363235/316539/25498/303285/287805/54226/288444/25266/114553/117030/24854/29412/117183/24330/24629/307403/361388/24179/114851/25145/309295	Map3k5/Ccnd1/Slc1a1/Ghr/Prlr/Egf/Ccn1/Grem1/Fbn1/Rassf2/Hnf4a/Sdc4/Arhgef5/Cd4/Ccl21/Hsp90aa1/Erbb3/Tcf3/Osbpl8/Rplp1/Parp16/Hsp90ab1/Als2/Epha4/Npm1/Traf4/Gprc5c/App/Hsph1/Pdgfa/Ncf1/Erp29/Clu/Adra1a/Rgcc/Egr1/Pdgfrb/Csf1r/Gab1/Agt/Cdkn1a/Cd24/Ikbkg	43
BP	GO:0007369	gastrulation	26/1053	201/17710	0.00306671490285705	310552/296456/25735/113892/114020/64570/500237/59300/29304/362587/298942/171046/25683/85250/25661/114856/83427/25640/360606/84402/306628/306764/24511/294337/103689969/300289	Sfrp2/Itgav/Hnf4a/Nat8f3/Nat8f5/Nat8/Nat8f2/Nat8f1/Rps6/Macf1/Dld/Tcf3/Col12a1/Col5a2/Fn1/Dusp1/Rack1/Hnf1b/Itga3/Sfrp1/Col4a2/Nsd1/Itgb1/Col6a1/Kdm6a/Amot	26
BP	GO:0046879	hormone secretion	42/1053	392/17710	0.00313928226913696	292734/29657/25757/25380/25703/25675/25205/690163/79128/294806/25027/113965/24929/29216/170917/25735/25240/114206/25248/298648/314386/299691/299858/25745/64534/24873/116660/63840/78968/25640/252917/303701/24957/685277/25353/60447/24399/84402/24179/361805/25682/85264	Ltbp4/Arntl/Cpt1a/Anxa1/Rbp4/Hmgcr/Il6st/Oxct1/Dab2/C1qtnf3/Slc16a1/Hadh/Ptger3/Lrp2/Cry2/Hnf4a/Aqp1/Tmf1/Cnr1/Tardbp/Gpr68/Cry1/Lrp1/Myh9/Pim3/Vdr/Ptprn/Per2/Srebf1/Hnf1b/Nr1d1/C1qtnf1/Glul/Ildr2/Spp1/Clock/Glud1/Sfrp1/Agt/Uqcc2/Ppard/Abcg1	42
BP	GO:0017015	regulation of transforming growth factor beta receptor signaling pathway	19/1053	126/17710	0.00313928226913696	308843/171049/65164/79128/114208/686753/497010/25617/83727/311676/362342/314694/299858/25747/300673/301252/360606/338475/679578	Tsku/Folr1/Htra1/Dab2/Skil/Npnt/Eng/Hspa5/Fbn1/Pmepa1/Hipk2/Chst11/Lrp1/Ppara/Bcl9l/Hsp90ab1/Itga3/Nrep/Ldlrad4	19
BP	GO:0022900	electron transport chain	19/1053	126/17710	0.00313928226913696	24787/296658/499991/25309/297990/298596/298942/301458/29441/25282/288740/100911483/80773/64539/26194/26198/26204/26202/26203	Sod2/Ndufa8/Steap4/Cycs/Ndufb6/Sdhb/Dld/Ndufs1/Por/Cox6a1/Iscu/Ndufa13/Cyb5b/Ndufv3/ND2/COX2/COX3/ND5/ND6	19
BP	GO:0033762	response to glucagon	8/1053	28/17710	0.00313928226913696	24450/362282/299691/25386/300438/78968/24617/59085	Hmgcs2/Pck1/Cry1/Aqp2/Ldlr/Srebf1/Serpine1/Asl	8
BP	GO:0042744	hydrogen peroxide catabolic process	8/1053	28/17710	0.00313928226913696	24440/24248/554172/24404/287167/360504/25632/64317	Hbb/Cat/Pxdn/Gpx1/Hba-a3/Hba-a2/Hba-a1/Gpx3	8
BP	GO:0030004	cellular monovalent inorganic cation homeostasis	17/1053	106/17710	0.00315482691566572	29517/24784/361585/286758/117517/24211/297386/83718/29715/315676/25650/25353/84484/117596/25672/24179/302526	Sgk1/Slc9a3/Ube3a/Aqp11/C7/Atp1a1/Slc4a5/Clic4/Slc8a1/Dmxl2/Atp1b1/Spp1/Slc4a4/Atp6v1b2/Nr3c2/Agt/Atp6ap2	17
BP	GO:0010883	regulation of lipid storage	11/1053	51/17710	0.00315482691566572	25757/293692/296456/54225/314824/300095/25747/78968/24539/25682/85264	Cpt1a/Ehd1/Itgav/Apob/Osbpl8/Srebf2/Ppara/Srebf1/Lpl/Ppard/Abcg1	11
BP	GO:0050764	regulation of phagocytosis	18/1053	116/17710	0.00315482691566572	25277/296456/56083/313644/299609/690976/299858/25745/315272/24468/83427/25441/290994/64202/29337/24231/24233/406161	Mfge8/Itgav/Tgm2/Rap1gap/Abca7/Cnn2/Lrp1/Myh9/Ano6/Hspa8/Rack1/Fcer1g/Lman2/Calr/Plcg2/C2/C4a/C4b	18
BP	GO:0071900	regulation of protein serine/threonine kinase activity	41/1053	381/17710	0.00331683128869657	365057/25728/58919/24426/25675/25235/79128/310552/25313/83617/140898/25112/29715/313974/78969/100362634/300652/315760/301252/363235/316539/114856/24660/303285/498008/54226/689710/24903/81822/25266/117030/117183/84402/24629/307403/361388/24179/114851/24250/25145/309295	Map3k5/Apoe/Ccnd1/Gstp1/Hmgcr/Ghr/Dab2/Sfrp2/Egf/Hipk3/Arhgef5/Gadd45a/Slc8a1/Trib2/Trib1/Kmt2d/Sorl1/Parp16/Hsp90ab1/Als2/Epha4/Dusp1/Pmp22/Traf4/Hexim1/App/Heg1/Kng2/Actb/Pdgfa/Erp29/Rgcc/Sfrp1/Pdgfrb/Csf1r/Gab1/Agt/Cdkn1a/Cbs/Cd24/Ikbkg	41
BP	GO:0051403	stress-activated MAPK cascade	32/1053	272/17710	0.00338397681424838	365057/64032/79426/25718/24426/25675/79128/310552/83617/50566/311437/24446/362342/140898/25112/298006/497811/29344/78969/25420/316539/114856/287422/303285/54226/288444/114553/289014/84402/291005/24179/24250	Map3k5/Ccn2/Zfp36/Igf1r/Gstp1/Hmgcr/Dab2/Sfrp2/Hipk3/Grem1/Rassf2/Hgf/Hipk2/Arhgef5/Gadd45a/Ccl21/Xdh/Zfp36l1/Trib1/Cryab/Epha4/Dusp1/Per1/Traf4/App/Hsph1/Ncf1/Mapkapk2/Sfrp1/Gadd45g/Agt/Cbs	32
BP	GO:0010001	glial cell differentiation	33/1053	284/17710	0.00340166527615723	309368/26955/25728/25021/24426/361749/25205/311862/295654/85497/192262/29227/25587/29496/299858/299923/300438/316256/316539/29366/24660/252917/25125/140586/54226/304785/360950/24854/81818/24330/307403/689415/24179	Lama2/Afdn/Apoe/Itgam/Gstp1/Il33/Il6st/Lamc3/Ttc21b/Klf15/C1s/Nfib/Id2/Erbb3/Lrp1/Ndrg1/Ldlr/Tnfrsf21/Epha4/Serpine2/Pmp22/Nr1d1/Stat3/Sox9/App/Slc45a3/Wdr1/Clu/Vim/Egr1/Csf1r/Mt2A/Agt	33
BP	GO:0032964	collagen biosynthetic process	12/1053	60/17710	0.00341055376636007	64032/29345/497010/313729/25661/84399/29393/24617/117183/81818/24629/25682	Ccn2/Serpinh1/Eng/Errfi1/Fn1/Ihh/Col1a1/Serpine1/Rgcc/Vim/Pdgfrb/Ppard	12
BP	GO:0001503	ossification	45/1053	432/17710	0.00341341800063572	64032/24890/100362255/25205/294809/310448/310552/116662/310849/686753/83476/50566/311437/29146/311604/25279/84352/113955/25333/689176/297894/25586/29715/25587/315272/24873/353227/56813/85250/25661/25285/84399/83427/24791/29393/81812/140586/117056/83504/25353/24518/84402/25548/24250/81814	Ccn2/Esr1/Adgrv1/Il6st/Adamts12/Igsf10/Sfrp2/Ecm1/Sgms2/Npnt/Ccn1/Grem1/Rassf2/Jag1/Zhx3/Cyp24a1/Col1a2/Gpnmb/Mgp/Tmem64/Matn1/Alpl/Slc8a1/Id2/Ano6/Vdr/Zbtb16/Pth1r/Col5a2/Fn1/Igfbp5/Ihh/Rack1/Sparc/Col1a1/Thra/Sox9/H3f3b/Kl/Spp1/Jund/Sfrp1/Slc34a1/Cbs/Tmsb4x	45
BP	GO:0006855	drug transmembrane transport	17/1053	107/17710	0.00347508657114446	286758/171049/25550/25703/29216/25240/313089/363071/252919/63840/360539/170943/361074/266730/24179/24511/50690	Aqp11/Folr1/Slc1a1/Rbp4/Lrp2/Aqp1/Slc7a13/Stra6/Slc38a3/Per2/Slc47a1/Slc25a10/Slc25a30/Slc17a3/Agt/Itgb1/Slc6a8	17
BP	GO:0001890	placenta development	25/1053	192/17710	0.0034781633860825	24890/116698/292721/65164/24590/83476/25271/24646/29304/29715/29344/29139/24873/25626/301252/316325/63878/360626/24617/498309/64529/25697/81818/361388/25682	Esr1/Trim28/Erf/Htra1/Mme/Ccn1/Rxra/Abcb1b/Rps6/Slc8a1/Zfp36l1/Dcn/Vdr/Krt8/Hsp90ab1/Hs6st1/Stc2/Krt19/Serpine1/Vash2/Ctsb/Ctsl/Vim/Gab1/Ppard	25
BP	GO:0007160	cell-matrix adhesion	28/1053	226/17710	0.0034781633860825	64032/25513/294809/686753/114517/296456/50566/29146/311494/24771/298006/362587/362800/299858/25745/363060/301287/84032/25661/303836/681544/171016/24617/305332/25338/24179/246331/24511	Ccn2/Pik3r1/Adamts12/Npnt/Itga6/Itgav/Grem1/Jag1/Rin2/Sdc4/Ccl21/Macf1/Itgb8/Lrp1/Myh9/Plet1/Pkhd1/Col3a1/Fn1/Bcl6/LOC681544/Hrg/Serpine1/Limch1/Ninj1/Agt/Nrp1/Itgb1	28
BP	GO:0009648	photoperiodism	9/1053	36/17710	0.00364991510680342	170917/78962/25587/299691/115771/63840/287422/252917/245980	Cry2/Per3/Id2/Cry1/Usp2/Per2/Per1/Nr1d1/Nr2f6	9
BP	GO:0042219	cellular modified amino acid catabolic process	7/1053	22/17710	0.00368170741569431	293949/114123/29443/64392/307396/94199/116568	Hoga1/Sardh/Ahcy/Aldh1l1/Pcyox1l/Dpep1/Ggt1	7
BP	GO:0046500	S-adenosylmethionine metabolic process	7/1053	22/17710	0.00368170741569431	81508/362013/29443/312192/362657/683630/24267	Bhmt/Ahcyl1/Ahcy/Ahcyl2/Mthfr/Mat2b/Comt	7
BP	GO:0070371	ERK1 and ERK2 cascade	39/1053	359/17710	0.00375535813154122	64032/24890/25728/24426/25675/79128/294806/25313/686753/83476/296456/140898/113955/24772/24932/298006/24516/313729/29344/64531/299609/299858/25745/25425/24825/301287/25661/114856/287910/140586/54226/25266/29412/24629/307403/64457/24179/246331/25346	Ccn2/Esr1/Apoe/Gstp1/Hmgcr/Dab2/C1qtnf3/Egf/Npnt/Ccn1/Itgav/Arhgef5/Gpnmb/Cxcl12/Cd4/Ccl21/Jun/Errfi1/Zfp36l1/Synj2bp/Abca7/Lrp1/Myh9/Ctsh/Tf/Pkhd1/Fn1/Dusp1/Ccl6/Sox9/App/Pdgfa/Adra1a/Pdgfrb/Csf1r/Ndrg4/Agt/Nrp1/Ros1	39
BP	GO:0010885	regulation of cholesterol storage	6/1053	16/17710	0.00381938259413433	293692/54225/300095/25747/24539/25682	Ehd1/Apob/Srebf2/Ppara/Lpl/Ppard	6
BP	GO:0010893	positive regulation of steroid biosynthetic process	8/1053	29/17710	0.00387601162323514	25718/79128/300095/78968/252917/29441/291699/85264	Igf1r/Dab2/Srebf2/Srebf1/Nr1d1/Por/Stard4/Abcg1	8
BP	GO:0034104	negative regulation of tissue remodeling	8/1053	29/17710	0.00387601162323514	50566/25307/25341/54259/84402/289287/24179/25145	Grem1/Cst3/Tnfrsf11b/Inpp5d/Sfrp1/Gpr137b/Agt/Cd24	8
BP	GO:0050866	negative regulation of cell activation	28/1053	228/17710	0.00392950069884785	25728/308444/25084/25380/310663/24929/24771/113955/25248/89783/25587/300438/25283/245977/316256/84399/29366/54259/252917/303701/24560/303836/24903/25266/84402/309621/309622/25145	Apoe/Axl/Il4r/Anxa1/Tnfaip8l2/Ptger3/Sdc4/Gpnmb/Cnr1/Laptm5/Id2/Ldlr/Gclc/Adgrf5/Tnfrsf21/Ihh/Serpine2/Inpp5d/Nr1d1/C1qtnf1/Cd200/Bcl6/Kng2/Pdgfa/Sfrp1/RT1-Ba/RT1-Bb/Cd24	28
BP	GO:0006163	purine nucleotide metabolic process	47/1053	461/17710	0.00392950069884785	308589/24533/100362255/25675/24627/24651/246771/296658/311024/114630/245958/25309/297990/29223/78975/298490/24184/497811/298942/25747/24468/25630/300786/301458/29754/25125/29543/54226/25282/288740/155012/25650/84484/64305/83507/117596/24362/117276/361805/64539/81814/24644/26194/26198/26204/26202/26203	Sphk2/Ldha/Adgrv1/Hmgcr/Pde4d/Pklr/Slc25a25/Ndufa8/Kif5c/Atp5mc3/Atp5f1e/Cycs/Ndufb6/Ak4/Prkaa2/Ppcs/Ak2/Xdh/Dld/Ppara/Hspa8/Pkm/Clpx/Ndufs1/Atp5mc1/Stat3/Timp2/App/Cox6a1/Iscu/Cfh/Atp1b1/Slc4a4/Sult1b1/Parg/Atp6v1b2/Fbp1/Pfkfb3/Uqcc2/Ndufv3/Tmsb4x/Pgk1/ND2/COX2/COX3/ND5/ND6	47
BP	GO:1903844	regulation of cellular response to transforming growth factor beta stimulus	19/1053	129/17710	0.00399461614338975	308843/171049/65164/79128/114208/686753/497010/25617/83727/311676/362342/314694/299858/25747/300673/301252/360606/338475/679578	Tsku/Folr1/Htra1/Dab2/Skil/Npnt/Eng/Hspa5/Fbn1/Pmepa1/Hipk2/Chst11/Lrp1/Ppara/Bcl9l/Hsp90ab1/Itga3/Nrep/Ldlrad4	19
BP	GO:0030073	insulin secretion	29/1053	240/17710	0.0040118883781734	29657/25757/25380/25703/25675/690163/25027/113965/24929/25735/25248/298648/314386/299858/25745/64534/116660/63840/78968/25640/252917/24957/685277/60447/24399/84402/361805/25682/85264	Arntl/Cpt1a/Anxa1/Rbp4/Hmgcr/Oxct1/Slc16a1/Hadh/Ptger3/Hnf4a/Cnr1/Tardbp/Gpr68/Lrp1/Myh9/Pim3/Ptprn/Per2/Srebf1/Hnf1b/Nr1d1/Glul/Ildr2/Clock/Glud1/Sfrp1/Uqcc2/Ppard/Abcg1	29
BP	GO:0034109	homotypic cell-cell adhesion	16/1053	99/17710	0.00415955041712745	24440/24929/296313/313494/286906/25745/691517/25661/29366/303701/81822/29276/155012/361833/25145/293860	Hbb/Ptger3/Myl9/Tln1/Pdia6/Myh9/Megf11/Fn1/Serpine2/C1qtnf1/Actb/Csrp1/Cfh/Ank3/Cd24/Flna	16
BP	GO:0014068	positive regulation of phosphatidylinositol 3-kinase signaling	14/1053	80/17710	0.00427945261662038	361585/25718/25313/24248/24446/29139/315189/25661/140586/25266/114553/24629/24179/25682	Ube3a/Igf1r/Egf/Cat/Hgf/Dcn/Prr5/Fn1/Sox9/Pdgfa/Ncf1/Pdgfrb/Agt/Ppard	14
BP	GO:0050766	positive regulation of phagocytosis	14/1053	80/17710	0.00427945261662038	25277/313644/299609/299858/25745/315272/24468/25441/290994/64202/29337/24231/24233/406161	Mfge8/Rap1gap/Abca7/Lrp1/Myh9/Ano6/Hspa8/Fcer1g/Lman2/Calr/Plcg2/C2/C4a/C4b	14
BP	GO:0006958	complement activation, classical pathway	9/1053	37/17710	0.00437298651777246	117517/312705/192262/29687/362634/29339/24231/24233/406161	C7/C1r/C1s/C1qb/C1qc/Apcs/C2/C4a/C4b	9
BP	GO:1901654	response to ketone	42/1053	400/17710	0.00439415126502359	29517/361585/25718/58919/117560/25513/25235/24450/24929/25735/362282/24646/24192/25240/50572/298006/116484/78975/117548/313729/24468/25661/114856/25498/286934/64317/78968/287526/79252/24617/29441/59085/304429/25353/289560/84402/690050/58954/64202/309622/114851/81521	Sgk1/Ube3a/Igf1r/Ccnd1/Klf9/Pik3r1/Ghr/Hmgcs2/Ptger3/Hnf4a/Pck1/Abcb1b/Akr1b1/Aqp1/Slco1a1/Ccl21/Txn1/Prkaa2/Kif1b/Errfi1/Hspa8/Fn1/Dusp1/Npm1/Havcr1/Gpx3/Srebf1/Serpinf1/Adamts1/Serpine1/Por/Asl/Psph/Spp1/Igfbp7/Sfrp1/Tpmt/Klf6/Calr/RT1-Bb/Cdkn1a/Msn	42
BP	GO:0048512	circadian behavior	13/1053	71/17710	0.00439849126694747	365871/24929/25526/25307/29443/78962/25587/115771/316351/102551403/252917/259241/24330	Ciart/Ptger3/Ptgds/Cst3/Ahcy/Per3/Id2/Usp2/Npas2/Ankfn1/Nr1d1/Nr1d2/Egr1	13
BP	GO:0010959	regulation of metal ion transport	46/1053	451/17710	0.00439849126694747	29517/24784/29686/308589/29547/116996/114846/24627/24211/362013/25313/66025/24929/296655/362242/25262/24772/24932/313052/29715/192249/315272/24873/25386/115771/29639/24825/29366/63878/287422/54226/24617/29659/288740/25650/58976/246759/290796/24629/29337/24179/24511/361833/25106/293860/24377	Sgk1/Slc9a3/Scn1b/Sphk2/Homer2/Il16/Gsto1/Pde4d/Atp1a1/Ahcyl1/Egf/Lpar3/Ptger3/Stom/Snta1/Itpr1/Cxcl12/Cd4/Epb41/Slc8a1/Ehd3/Ano6/Vdr/Aqp2/Usp2/Fxyd2/Tf/Serpine2/Stc2/Per1/App/Serpine1/P2rx4/Iscu/Atp1b1/Slc30a1/Cxcl9/Saraf/Pdgfrb/Plcg2/Agt/Itgb1/Ank3/Rgn/Flna/G6pd	46
BP	GO:1902946	protein localization to early endosome	5/1053	11/17710	0.00440531353841064	25313/29582/300652/246331/81521	Egf/Mgat3/Sorl1/Nrp1/Msn	5
BP	GO:2000425	regulation of apoptotic cell clearance	5/1053	11/17710	0.00440531353841064	56083/299609/24231/24233/406161	Tgm2/Abca7/C2/C4a/C4b	5
BP	GO:0035728	response to hepatocyte growth factor	7/1053	23/17710	0.0047332574108578	294809/29739/24446/63865/25283/361388/246331	Adamts12/Gclm/Hgf/Lgmn/Gclc/Gab1/Nrp1	7
BP	GO:0071404	cellular response to low-density lipoprotein particle stimulus	7/1053	23/17710	0.0047332574108578	29637/300095/300438/24617/25441/24539/24511	Hmgcs1/Srebf2/Ldlr/Serpine1/Fcer1g/Lpl/Itgb1	7
BP	GO:0043153	entrainment of circadian clock by photoperiod	8/1053	30/17710	0.00475559579411834	170917/78962/25587/299691/115771/63840/287422/245980	Cry2/Per3/Id2/Cry1/Usp2/Per2/Per1/Nr2f6	8
BP	GO:0071372	cellular response to follicle-stimulating hormone stimulus	8/1053	30/17710	0.00475559579411834	29637/29739/25587/25283/24825/24617/29441/24330	Hmgcs1/Gclm/Id2/Gclc/Tf/Serpine1/Por/Egr1	8
BP	GO:0014065	phosphatidylinositol 3-kinase signaling	20/1053	142/17710	0.00486064303245141	361585/25718/361659/25513/25313/24248/680616/24446/29344/29496/29139/315189/25661/29366/140586/25266/114553/24629/24179/25682	Ube3a/Igf1r/Plekha1/Pik3r1/Egf/Cat/Ppp1r16b/Hgf/Zfp36l1/Erbb3/Dcn/Prr5/Fn1/Serpine2/Sox9/Pdgfa/Ncf1/Pdgfrb/Agt/Ppard	20
BP	GO:0010466	negative regulation of peptidase activity	32/1053	279/17710	0.00486120428495691	29345/293719/191568/310486/310552/116662/29216/25307/24446/25240/298298/299858/79240/300652/25420/24404/29366/287526/29543/54226/24903/171016/83928/24617/29441/378947/94199/24179/24233/406161/116510/63879	Serpinh1/Ubxn1/Naip6/Rarres1/Sfrp2/Ecm1/Lrp2/Cst3/Hgf/Aqp1/Dhcr24/Lrp1/Nr4a1/Sorl1/Cryab/Gpx1/Serpine2/Serpinf1/Timp2/App/Kng2/Hrg/Fetub/Serpine1/Por/Bst2/Dpep1/Agt/C4a/C4b/Timp1/Xiap	32
BP	GO:1902107	positive regulation of leukocyte differentiation	24/1053	186/17710	0.00489078764012663	29142/308444/25084/25021/25380/294797/362282/24932/689176/24516/25587/29344/314386/78969/353227/84399/54259/303836/305501/361103/25338/307403/294269/309621	Vnn1/Axl/Il4r/Itgam/Anxa1/Il7r/Pck1/Cd4/Tmem64/Jun/Id2/Zfp36l1/Gpr68/Trib1/Zbtb16/Ihh/Inpp5d/Bcl6/Ikzf1/Zmiz1/Ninj1/Csf1r/RT1-Da/RT1-Ba	24
BP	GO:0071398	cellular response to fatty acid	13/1053	72/17710	0.00491604116203724	308100/252900/25757/25513/24450/78975/54225/300438/25661/78968/79252/24539/84402	Acat2/Dgat2/Cpt1a/Pik3r1/Hmgcs2/Prkaa2/Apob/Ldlr/Fn1/Srebf1/Adamts1/Lpl/Sfrp1	13
BP	GO:0048708	astrocyte differentiation	15/1053	91/17710	0.00491604116203724	25205/311862/295654/25587/299858/300438/316539/29366/252917/25125/140586/54226/81818/689415/24179	Il6st/Lamc3/Ttc21b/Id2/Lrp1/Ldlr/Epha4/Serpine2/Nr1d1/Stat3/Sox9/App/Vim/Mt2A/Agt	15
BP	GO:1903708	positive regulation of hemopoiesis	28/1053	232/17710	0.00491771560384012	29142/308444/25084/25021/25380/294797/29146/362282/24932/689176/24516/25587/29344/314386/78969/29381/353227/84399/54259/25125/303836/305501/361103/25338/307403/361439/294269/309621	Vnn1/Axl/Il4r/Itgam/Anxa1/Il7r/Jag1/Pck1/Cd4/Tmem64/Jun/Id2/Zfp36l1/Gpr68/Trib1/Acvr1b/Zbtb16/Ihh/Inpp5d/Stat3/Bcl6/Ikzf1/Zmiz1/Ninj1/Csf1r/Abcb10/RT1-Da/RT1-Ba	28
BP	GO:0042178	xenobiotic catabolic process	12/1053	63/17710	0.00493315293882606	29277/499353/114846/499689/286963/266684/24296/501072/24157/24421/24861/246247	Cyp2c11/Cyp2c24/Gsto1/Gstm4/Cyp2d5/Cyp2d1/Cyp1a1/Acaa1b/Acaa1a/Gsta1/Ugt1a1/Fmo4	12
BP	GO:0048002	antigen processing and presentation of peptide antigen	12/1053	63/17710	0.00493315293882606	50654/25294/25441/290644/25697/64202/294228/294269/309621/309622/294273/24973	Ctss/Azgp1/Fcer1g/Ifi30/Ctsl/Calr/RT1-S3/RT1-Da/RT1-Ba/RT1-Bb/RT1-DMb/RT1-A1	12
BP	GO:0003413	chondrocyte differentiation involved in endochondral bone morphogenesis	6/1053	17/17710	0.0051464241304647	308843/29345/298101/297894/84399/140586	Tsku/Serpinh1/Col27a1/Matn1/Ihh/Sox9	6
BP	GO:0016101	diterpenoid metabolic process	14/1053	82/17710	0.00525891767644675	685750/252900/24188/25703/499353/25065/24192/296972/246298/24296/113956/100125372/29225/25682	Aldh8a1/Dgat2/Aldh1a1/Rbp4/Cyp2c24/Slc12a1/Akr1b1/Akr1b10/Retsat/Cyp1a1/Pecr/Ces1f/Ces1e/Ppard	14
BP	GO:0015980	energy derivation by oxidation of organic compounds	31/1053	269/17710	0.00538377112550303	24787/24533/25205/362029/246771/296658/24248/25309/50655/297990/298596/25659/298942/79250/58977/245977/301458/63840/252917/25634/83504/25282/288740/24368/64539/294362/26194/26198/26204/26202/26203	Sod2/Ldha/Il6st/Agl/Slc25a25/Ndufa8/Cat/Cycs/Aco1/Ndufb6/Sdhb/Khk/Dld/Aco2/Ppp1r1a/Adgrf5/Ndufs1/Per2/Nr1d1/G6pc1/Kl/Cox6a1/Iscu/Fh/Ndufv3/Cisd1/ND2/COX2/COX3/ND5/ND6	31
BP	GO:0035967	cellular response to topologically incorrect protein	17/1053	112/17710	0.00541277048618218	58919/373544/25513/25617/60431/362339/286906/299609/24468/315760/63878/24660/54226/291671/361439/94342/407784	Ccnd1/Ermp1/Pik3r1/Hspa5/Vapb/Creb3l2/Pdia6/Abca7/Hspa8/Parp16/Stc2/Pmp22/App/Hspa9/Abcb10/Bag6/Rnf5	17
BP	GO:0034620	cellular response to unfolded protein	15/1053	92/17710	0.00541290979519047	58919/373544/25513/25617/60431/362339/286906/299609/24468/315760/63878/24660/54226/291671/361439	Ccnd1/Ermp1/Pik3r1/Hspa5/Vapb/Creb3l2/Pdia6/Abca7/Hspa8/Parp16/Stc2/Pmp22/App/Hspa9/Abcb10	15
BP	GO:0050900	leukocyte migration	40/1053	380/17710	0.00541290979519047	116996/25021/25380/361749/24627/116662/24929/25253/114517/50566/311647/140898/24772/312812/298006/63865/366957/315272/300799/114856/100270678/287910/619374/54226/24560/24617/29659/25441/25353/246759/360950/50672/56765/25338/307403/64202/94199/24511/25145/81521	Il16/Itgam/Anxa1/Il33/Pde4d/Ecm1/Ptger3/Dpp4/Itga6/Grem1/Prex1/Arhgef5/Cxcl12/Eps8/Ccl21/Lgmn/Rac2/Ano6/Dapk2/Dusp1/Spns2/Ccl6/Jam2/App/Cd200/Serpine1/P2rx4/Fcer1g/Spp1/Cxcl9/Wdr1/Ednrb/Plvap/Ninj1/Csf1r/Calr/Dpep1/Itgb1/Cd24/Msn	40
BP	GO:0014910	regulation of smooth muscle cell migration	16/1053	102/17710	0.00541290979519047	24426/24627/25205/299858/78969/25745/300652/25285/79252/25266/24617/24330/24629/64457/24179/25682	Gstp1/Pde4d/Il6st/Lrp1/Trib1/Myh9/Sorl1/Igfbp5/Adamts1/Pdgfa/Serpine1/Egr1/Pdgfrb/Ndrg4/Agt/Ppard	16
BP	GO:0002761	regulation of myeloid leukocyte differentiation	19/1053	133/17710	0.00541290979519047	25021/25513/83727/311437/24932/689176/24516/362634/25587/29344/314386/78969/54259/29339/305501/84402/25338/289287/307403	Itgam/Pik3r1/Fbn1/Rassf2/Cd4/Tmem64/Jun/C1qc/Id2/Zfp36l1/Gpr68/Trib1/Inpp5d/Apcs/Ikzf1/Sfrp1/Ninj1/Gpr137b/Csf1r	19
BP	GO:0070301	cellular response to hydrogen peroxide	19/1053	133/17710	0.00541290979519047	365057/308444/361659/25380/25307/24446/24192/25240/29336/116484/64373/24468/83427/288444/24617/155012/58954/24629/25524	Map3k5/Axl/Plekha1/Anxa1/Cst3/Hgf/Akr1b1/Aqp1/Sigmar1/Txn1/Rhob/Hspa8/Rack1/Hsph1/Serpine1/Cfh/Klf6/Pdgfrb/Psap	19
BP	GO:0070542	response to fatty acid	19/1053	133/17710	0.00541290979519047	64032/308100/252900/25757/83792/25513/24450/24248/64194/298006/78975/54225/300438/25661/78968/140586/79252/24539/84402	Ccn2/Acat2/Dgat2/Cpt1a/Scd2/Pik3r1/Hmgcs2/Cat/Insig1/Ccl21/Prkaa2/Apob/Ldlr/Fn1/Srebf1/Sox9/Adamts1/Lpl/Sfrp1	19
BP	GO:0033627	cell adhesion mediated by integrin	13/1053	73/17710	0.00541504720103549	310552/686753/25253/114517/296456/83727/298006/362800/681544/171016/24617/24511/25145	Sfrp2/Npnt/Dpp4/Itga6/Itgav/Fbn1/Ccl21/Itgb8/LOC681544/Hrg/Serpine1/Itgb1/Cd24	13
BP	GO:0070527	platelet aggregation	13/1053	73/17710	0.00541504720103549	24440/24929/296313/313494/286906/25745/25661/29366/303701/81822/29276/155012/293860	Hbb/Ptger3/Myl9/Tln1/Pdia6/Myh9/Fn1/Serpine2/C1qtnf1/Actb/Csrp1/Cfh/Flna	13
BP	GO:0014823	response to activity	20/1053	144/17710	0.00553207996566471	24787/29653/690163/29739/113965/246771/170917/24248/362282/116484/78975/299691/24468/25283/25661/83504/306628/24179/24511/25682	Sod2/Gpam/Oxct1/Gclm/Hadh/Slc25a25/Cry2/Cat/Pck1/Txn1/Prkaa2/Cry1/Hspa8/Gclc/Fn1/Kl/Col4a2/Agt/Itgb1/Ppard	20
BP	GO:0046486	glycerolipid metabolic process	40/1053	381/17710	0.0056060231428461	24890/25728/252900/25757/29653/25513/25205/140868/25096/24248/362282/64194/29254/362434/170670/313928/54225/313997/362724/300438/300652/83681/24404/54259/316737/78968/25634/54226/303872/25266/361076/24539/291793/24629/307403/29337/94199/171458/25106/79223	Esr1/Apoe/Dgat2/Cpt1a/Gpam/Pik3r1/Il6st/Fabp5/Pld1/Cat/Pck1/Insig1/Mgll/Lpcat3/Hadha/Efr3b/Apob/Mboat2/Sh3yl1/Ldlr/Sorl1/Cish/Gpx1/Inpp5d/Lpin2/Srebf1/G6pc1/App/Pigz/Pdgfa/Dgkh/Lpl/Abhd3/Pdgfrb/Csf1r/Plcg2/Dpep1/Ipmk/Rgn/Gk	40
BP	GO:0048678	response to axon injury	18/1053	123/17710	0.00562068135578172	24787/25728/25718/171049/25550/191568/25271/25307/116484/24516/360406/299858/316539/29659/25353/338475/29337/293860	Sod2/Apoe/Igf1r/Folr1/Slc1a1/Naip6/Rxra/Cst3/Txn1/Jun/Ptprf/Lrp1/Epha4/P2rx4/Spp1/Nrep/Plcg2/Flna	18
BP	GO:0002478	antigen processing and presentation of exogenous peptide antigen	8/1053	31/17710	0.0056314213386065	50654/25441/290644/294228/294269/309621/309622/294273	Ctss/Fcer1g/Ifi30/RT1-S3/RT1-Da/RT1-Ba/RT1-Bb/RT1-DMb	8
BP	GO:0006120	mitochondrial electron transport, NADH to ubiquinone	8/1053	31/17710	0.0056314213386065	296658/297990/298942/301458/288740/26194/26202/26203	Ndufa8/Ndufb6/Dld/Ndufs1/Iscu/ND2/ND5/ND6	8
BP	GO:0035767	endothelial cell chemotaxis	8/1053	31/17710	0.0056314213386065	292401/63865/79240/681544/171016/29659/246331/81814	Smoc2/Lgmn/Nr4a1/LOC681544/Hrg/P2rx4/Nrp1/Tmsb4x	8
BP	GO:0050796	regulation of insulin secretion	25/1053	200/17710	0.0056314213386065	29657/25757/25703/25675/690163/25027/113965/24929/25735/25248/298648/314386/299858/25745/64534/63840/78968/252917/24957/60447/24399/84402/361805/25682/85264	Arntl/Cpt1a/Rbp4/Hmgcr/Oxct1/Slc16a1/Hadh/Ptger3/Hnf4a/Cnr1/Tardbp/Gpr68/Lrp1/Myh9/Pim3/Per2/Srebf1/Nr1d1/Glul/Clock/Glud1/Sfrp1/Uqcc2/Ppard/Abcg1	25
BP	GO:0007596	blood coagulation	24/1053	189/17710	0.00576089853969602	25728/308444/24440/24929/83580/296313/25735/313494/286906/25745/315272/25661/29366/303701/24903/681544/171016/81822/25266/24617/29276/155012/25441/293860	Apoe/Axl/Hbb/Ptger3/Thbd/Myl9/Hnf4a/Tln1/Pdia6/Myh9/Ano6/Fn1/Serpine2/C1qtnf1/Kng2/LOC681544/Hrg/Actb/Pdgfa/Serpine1/Csrp1/Cfh/Fcer1g/Flna	24
BP	GO:0002495	antigen processing and presentation of peptide antigen via MHC class II	7/1053	24/17710	0.00576089853969602	50654/25441/290644/294269/309621/309622/294273	Ctss/Fcer1g/Ifi30/RT1-Da/RT1-Ba/RT1-Bb/RT1-DMb	7
BP	GO:0035634	response to stilbenoid	7/1053	24/17710	0.00576089853969602	50572/89776/501110/25632/25634/24617/89784	Slco1a1/Slc22a7/Gsta6/Hba-a1/G6pc1/Serpine1/Idi1	7
BP	GO:0030195	negative regulation of blood coagulation	10/1053	47/17710	0.00576089853969602	25728/24929/83580/29366/303701/24903/681544/171016/25266/24617	Apoe/Ptger3/Thbd/Serpine2/C1qtnf1/Kng2/LOC681544/Hrg/Pdgfa/Serpine1	10
BP	GO:0046883	regulation of hormone secretion	36/1053	332/17710	0.00576089853969602	29657/25757/25380/25703/25675/25205/690163/79128/294806/25027/113965/24929/170917/25735/114206/25248/298648/314386/299691/299858/25745/64534/24873/63840/78968/252917/303701/24957/25353/60447/24399/84402/24179/361805/25682/85264	Arntl/Cpt1a/Anxa1/Rbp4/Hmgcr/Il6st/Oxct1/Dab2/C1qtnf3/Slc16a1/Hadh/Ptger3/Cry2/Hnf4a/Tmf1/Cnr1/Tardbp/Gpr68/Cry1/Lrp1/Myh9/Pim3/Vdr/Per2/Srebf1/Nr1d1/C1qtnf1/Glul/Spp1/Clock/Glud1/Sfrp1/Agt/Uqcc2/Ppard/Abcg1	36
BP	GO:0009416	response to light stimulus	38/1053	357/17710	0.00577838224390867	29517/499010/58919/25703/25675/25513/29637/24590/311055/170917/24248/25240/297822/78962/25587/299609/299691/115771/315606/24404/63840/114856/25498/287382/287417/287422/252917/54226/289315/60447/24854/245980/24518/291130/64457/24511/114851/116510	Sgk1/Syne1/Ccnd1/Rbp4/Hmgcr/Pik3r1/Hmgcs1/Mme/Tanc1/Cry2/Cat/Aqp1/Tp53inp1/Per3/Id2/Abca7/Cry1/Usp2/Kmt2a/Gpx1/Per2/Dusp1/Npm1/Mfap4/Rpl26/Per1/Nr1d1/App/Sde2/Clock/Clu/Nr2f6/Jund/Dcdc2/Ndrg4/Itgb1/Cdkn1a/Timp1	38
BP	GO:0010594	regulation of endothelial cell migration	23/1053	178/17710	0.00581771583806965	292401/25728/293118/25380/25313/311494/25112/64373/64531/63865/29139/24791/287526/681544/171016/29659/24957/117183/64202/24179/246331/81814/300289	Smoc2/Apoe/Prcp/Anxa1/Egf/Rin2/Gadd45a/Rhob/Synj2bp/Lgmn/Dcn/Sparc/Serpinf1/LOC681544/Hrg/P2rx4/Glul/Rgcc/Calr/Agt/Nrp1/Tmsb4x/Amot	23
BP	GO:0042398	cellular modified amino acid biosynthetic process	9/1053	39/17710	0.0058735650533658	25550/29739/81660/25458/64392/24264/25283/291450/116568	Slc1a1/Gclm/Gatm/Gss/Aldh1l1/Ckb/Gclc/Aldh7a1/Ggt1	9
BP	GO:0071402	cellular response to lipoprotein particle stimulus	9/1053	39/17710	0.0058735650533658	25728/29637/300095/300438/24617/25441/24539/24511/85264	Apoe/Hmgcs1/Srebf2/Ldlr/Serpine1/Fcer1g/Lpl/Itgb1/Abcg1	9
BP	GO:0016051	carbohydrate biosynthetic process	25/1053	201/17710	0.00591233545179924	252900/25104/25703/114846/294806/362029/25313/25062/25735/362282/24192/299691/314694/25745/25747/56813/316583/63840/252917/25634/24362/29633/25106/24644/24377	Dgat2/Pc/Rbp4/Gsto1/C1qtnf3/Agl/Egf/Gpd2/Hnf4a/Pck1/Akr1b1/Cry1/Chst11/Myh9/Ppara/Pth1r/B3gnt7/Per2/Nr1d1/G6pc1/Fbp1/Ndst1/Rgn/Pgk1/G6pd	25
BP	GO:0007622	rhythmic behavior	13/1053	74/17710	0.00591491793179047	365871/24929/25526/25307/29443/78962/25587/115771/316351/102551403/252917/259241/24330	Ciart/Ptger3/Ptgds/Cst3/Ahcy/Per3/Id2/Usp2/Npas2/Ankfn1/Nr1d1/Nr1d2/Egr1	13
BP	GO:0014812	muscle cell migration	18/1053	124/17710	0.00594914385871362	24426/25380/24627/25205/288770/299858/78969/25745/300652/25285/79252/25266/24617/24330/24629/64457/24179/25682	Gstp1/Anxa1/Pde4d/Il6st/Naca/Lrp1/Trib1/Myh9/Sorl1/Igfbp5/Adamts1/Pdgfa/Serpine1/Egr1/Pdgfrb/Ndrg4/Agt/Ppard	18
BP	GO:0035966	response to topologically incorrect protein	19/1053	135/17710	0.00615670290808708	58919/373544/25513/25617/60431/362339/286906/299609/24468/315760/301252/63878/24660/54226/24854/291671/361439/94342/407784	Ccnd1/Ermp1/Pik3r1/Hspa5/Vapb/Creb3l2/Pdia6/Abca7/Hspa8/Parp16/Hsp90ab1/Stc2/Pmp22/App/Clu/Hspa9/Abcb10/Bag6/Rnf5	19
BP	GO:0043627	response to estrogen	19/1053	135/17710	0.00615670290808708	24890/24533/25277/25084/58919/191568/25240/299331/25341/100362634/300438/116660/360626/24267/24617/84402/307092/24629/25145	Esr1/Ldha/Mfge8/Il4r/Ccnd1/Naip6/Aqp1/Hsp90aa1/Tnfrsf11b/Kmt2d/Ldlr/Ptprn/Krt19/Comt/Serpine1/Sfrp1/Akr1c1/Pdgfrb/Cd24	19
BP	GO:0072006	nephron development	22/1053	168/17710	0.00626579875534806	286758/64017/686753/50566/29146/25240/85497/83839/301562/363265/25640/360606/140586/25266/155012/170672/60357/50672/24330/24629/24179/25145	Aqp11/Enpep/Npnt/Grem1/Jag1/Aqp1/Klf15/Calb1/Col4a4/Col4a3/Hnf1b/Itga3/Sox9/Pdgfa/Cfh/Nphs2/Prom1/Ednrb/Egr1/Pdgfrb/Agt/Cd24	22
BP	GO:0071229	cellular response to acid chemical	36/1053	334/17710	0.00626579875534806	308100/252900/171049/25757/25513/24450/29739/362282/84352/25240/78975/54225/29489/29642/25386/315427/300438/25283/84032/85250/25661/303010/78968/287379/287526/29393/29754/140586/79252/100911483/24539/84402/290905/307092/24330/294337	Acat2/Dgat2/Folr1/Cpt1a/Pik3r1/Hmgcs2/Gclm/Pck1/Col1a2/Aqp1/Prkaa2/Apob/Dync1h1/Slc38a2/Aqp2/Sesn3/Ldlr/Gclc/Col3a1/Col5a2/Fn1/Cpeb4/Srebf1/Shmt1/Serpinf1/Col1a1/Atp5mc1/Sox9/Adamts1/Ndufa13/Lpl/Sfrp1/Col4a1/Akr1c1/Egr1/Col6a1	36
BP	GO:2000322	regulation of glucocorticoid receptor signaling pathway	5/1053	12/17710	0.00626579875534806	29657/170917/299691/287422/60447	Arntl/Cry2/Cry1/Per1/Clock	5
BP	GO:0046916	cellular transition metal ion homeostasis	16/1053	104/17710	0.00627401647182536	29292/25319/25550/24268/499991/50655/366568/300051/25715/24825/54226/288740/58976/619385/24567/689415	Ftl1/Fth1/Slc1a1/Cp/Steap4/Aco1/Slc30a3/Slc39a4/Slc11a2/Tf/App/Iscu/Slc30a1/Ncoa4/Mt1/Mt2A	16
BP	GO:0033002	muscle cell proliferation	30/1053	261/17710	0.00631073611048031	365057/24890/24787/25728/25718/24426/25703/25675/25513/24627/25271/25029/56083/24192/24516/25587/78969/25285/303398/25125/79252/24267/79242/291015/24330/24629/64457/24179/25682/114851	Map3k5/Esr1/Sod2/Apoe/Igf1r/Gstp1/Rbp4/Hmgcr/Pik3r1/Pde4d/Rxra/Calcrl/Tgm2/Akr1b1/Jun/Id2/Trib1/Igfbp5/Tbx2/Stat3/Adamts1/Comt/Hpgd/Ogn/Egr1/Pdgfrb/Ndrg4/Agt/Ppard/Cdkn1a	30
BP	GO:0090092	regulation of transmembrane receptor protein serine/threonine kinase signaling pathway	30/1053	261/17710	0.00631073611048031	308843/171049/65164/79128/114208/310552/686753/83476/497010/25617/29216/50566/83727/311676/362342/266803/64531/314694/299858/25747/29381/300652/300673/315761/301252/360606/29455/84402/338475/679578	Tsku/Folr1/Htra1/Dab2/Skil/Sfrp2/Npnt/Ccn1/Eng/Hspa5/Lrp2/Grem1/Fbn1/Pmepa1/Hipk2/Sostdc1/Synj2bp/Chst11/Lrp1/Ppara/Acvr1b/Sorl1/Bcl9l/Cilp/Hsp90ab1/Itga3/Gdf15/Sfrp1/Nrep/Ldlrad4	30
BP	GO:0032103	positive regulation of response to external stimulus	37/1053	347/17710	0.00637403021191014	292401/24523/25718/116996/361749/50654/24929/56083/24772/25248/298006/63865/299858/366957/315272/300438/300799/25661/25125/54226/24903/171016/24617/29659/25441/246759/60447/24539/25338/24629/307403/64202/246331/294228/25145/81814/293860	Smoc2/Klk1/Igf1r/Il16/Il33/Ctss/Ptger3/Tgm2/Cxcl12/Cnr1/Ccl21/Lgmn/Lrp1/Rac2/Ano6/Ldlr/Dapk2/Fn1/Stat3/App/Kng2/Hrg/Serpine1/P2rx4/Fcer1g/Cxcl9/Clock/Lpl/Ninj1/Pdgfrb/Csf1r/Calr/Nrp1/RT1-S3/Cd24/Tmsb4x/Flna	37
BP	GO:1901741	positive regulation of myoblast fusion	6/1053	18/17710	0.00652729203184476	361512/25084/293692/24772/246759/29455	Ehd2/Il4r/Ehd1/Cxcl12/Cxcl9/Gdf15	6
BP	GO:0019748	secondary metabolic process	13/1053	75/17710	0.00652729203184476	24962/24192/296972/26760/192172/24296/501072/24157/25508/246245/25116/307092/24250	Cth/Akr1b1/Akr1b10/Akr7a3/Mpst/Cyp1a1/Acaa1b/Acaa1a/Pam/Fmo2/Hsd11b1/Akr1c1/Cbs	13
BP	GO:0010288	response to lead ion	10/1053	48/17710	0.00652729203184476	29292/24248/25427/300095/25715/24825/24791/29477/54226/25548	Ftl1/Cat/Cyp51/Srebf2/Slc11a2/Tf/Sparc/Mapt/App/Slc34a1	10
BP	GO:1900047	negative regulation of hemostasis	10/1053	48/17710	0.00652729203184476	25728/24929/83580/29366/303701/24903/681544/171016/25266/24617	Apoe/Ptger3/Thbd/Serpine2/C1qtnf1/Kng2/LOC681544/Hrg/Pdgfa/Serpine1	10
BP	GO:0090025	regulation of monocyte chemotaxis	8/1053	32/17710	0.00662841040652412	50566/24772/63865/315272/114856/54226/24617/25338	Grem1/Cxcl12/Lgmn/Ano6/Dusp1/App/Serpine1/Ninj1	8
BP	GO:0007599	hemostasis	24/1053	192/17710	0.00681190416834063	25728/308444/24440/24929/83580/296313/25735/313494/286906/25745/315272/25661/29366/303701/24903/681544/171016/81822/25266/24617/29276/155012/25441/293860	Apoe/Axl/Hbb/Ptger3/Thbd/Myl9/Hnf4a/Tln1/Pdia6/Myh9/Ano6/Fn1/Serpine2/C1qtnf1/Kng2/LOC681544/Hrg/Actb/Pdgfa/Serpine1/Csrp1/Cfh/Fcer1g/Flna	24
BP	GO:0061098	positive regulation of protein tyrosine kinase activity	11/1053	57/17710	0.00681335067007508	25313/50566/29496/316539/54226/288444/114553/29412/307403/24179/25145	Egf/Grem1/Erbb3/Epha4/App/Hsph1/Ncf1/Adra1a/Csf1r/Agt/Cd24	11
BP	GO:0033144	negative regulation of intracellular steroid hormone receptor signaling pathway	9/1053	40/17710	0.00681335067007508	29657/79128/170917/299691/299805/287422/60447/84402/64202	Arntl/Dab2/Cry2/Cry1/Cnot2/Per1/Clock/Sfrp1/Calr	9
BP	GO:0034248	regulation of cellular amide metabolic process	48/1053	490/17710	0.00687724538707426	293408/24890/25728/79426/308589/24440/25096/29288/83476/25271/499782/362173/500199/312490/50655/313593/298648/29344/29565/299609/64640/192178/300652/25630/140661/25285/316539/63840/303010/25498/83427/287379/287417/287422/25125/54226/29619/63912/25116/24854/81818/64202/292023/361805/85264/114488/100362640/81764	Hbs1l/Esr1/Apoe/Zfp36/Sphk2/Hbb/Pld1/Rps3a/Ccn1/Rxra/Rpl12/Caprin1/Ptcd3/Paip2b/Aco1/Ago3/Tardbp/Zfp36l1/Eef2/Abca7/Rpl30/Tnrc6b/Sorl1/Pkm/Rplp1/Igfbp5/Epha4/Per2/Cpeb4/Npm1/Rack1/Shmt1/Rpl26/Per1/Stat3/App/Btg2/Niban1/Hsd11b1/Clu/Vim/Calr/Aars1/Uqcc2/Abcg1/Rbm3/Rps4x/Rpl10	48
BP	GO:0022407	regulation of cell-cell adhesion	45/1053	451/17710	0.00689429218021374	29142/26955/25084/25380/29653/25513/24627/25205/294797/310663/83465/24929/25253/114517/29146/24771/362282/113955/24772/24932/298006/89783/313644/171577/25747/353227/316256/301287/84399/29366/303701/303836/24903/289257/305501/117183/361103/306636/294228/294269/309621/309622/294273/361833/25145	Vnn1/Afdn/Il4r/Anxa1/Gpam/Pik3r1/Pde4d/Il6st/Il7r/Tnfaip8l2/Celsr2/Ptger3/Dpp4/Itga6/Jag1/Sdc4/Pck1/Gpnmb/Cxcl12/Cd4/Ccl21/Laptm5/Rap1gap/Epcam/Ppara/Zbtb16/Tnfrsf21/Pkhd1/Ihh/Serpine2/C1qtnf1/Bcl6/Kng2/Spta1/Ikzf1/Rgcc/Zmiz1/Efnb2/RT1-S3/RT1-Da/RT1-Ba/RT1-Bb/RT1-DMb/Ank3/Cd24	45
BP	GO:0030308	negative regulation of cell growth	25/1053	204/17710	0.00698284445536239	308589/79128/310552/24962/50566/25735/25747/29381/25420/29366/83427/303836/681544/171016/25353/378947/100911483/84402/24362/171493/24179/246331/25682/114851/24377	Sphk2/Dab2/Sfrp2/Cth/Grem1/Hnf4a/Ppara/Acvr1b/Cryab/Serpine2/Rack1/Bcl6/LOC681544/Hrg/Spp1/Bst2/Ndufa13/Sfrp1/Fbp1/Osgin1/Agt/Nrp1/Ppard/Cdkn1a/G6pd	25
BP	GO:0035024	negative regulation of Rho protein signal transduction	7/1053	25/17710	0.00703717619971966	309429/360606/689710/303836/29412/291974/24511	Kank1/Itga3/Heg1/Bcl6/Adra1a/Ripor1/Itgb1	7
BP	GO:0006006	glucose metabolic process	26/1053	216/17710	0.00714032951805934	24533/252900/25757/25104/25703/25513/294806/140868/25062/83727/25735/362282/25659/299691/25747/25630/63840/360622/25634/303701/304785/24362/25563/25106/24644/24377	Ldha/Dgat2/Cpt1a/Pc/Rbp4/Pik3r1/C1qtnf3/Fabp5/Gpd2/Fbn1/Hnf4a/Pck1/Khk/Cry1/Ppara/Pkm/Per2/Igfbp4/G6pc1/C1qtnf1/Slc45a3/Fbp1/Tff3/Rgn/Pgk1/G6pd	26
BP	GO:0001676	long-chain fatty acid metabolic process	17/1053	116/17710	0.00719079628103742	25757/24426/84575/29277/499353/499689/29254/298423/192272/56266/286963/266684/24404/24421/25287/25508/65030	Cpt1a/Gstp1/Fads1/Cyp2c11/Cyp2c24/Gstm4/Mgll/Cyp4a3/Acot2/Cyp4f1/Cyp2d5/Cyp2d1/Gpx1/Gsta1/Acadl/Pam/Ephx2	17
BP	GO:0048146	positive regulation of fibroblast proliferation	13/1053	76/17710	0.00724325325546579	24890/29288/25313/25240/24516/25661/24903/25266/24617/361103/24629/24179/114851	Esr1/Rps3a/Egf/Aqp1/Jun/Fn1/Kng2/Pdgfa/Serpine1/Zmiz1/Pdgfrb/Agt/Cdkn1a	13
BP	GO:1903362	regulation of cellular protein catabolic process	30/1053	264/17710	0.00732205790649717	25728/361585/286758/293719/361749/79128/361930/25313/29216/362342/114206/89783/313974/299331/299858/362900/299899/78969/29582/300438/25283/24404/301252/316539/83427/192255/24854/94342/25106/81521	Apoe/Ube3a/Aqp11/Ubxn1/Il33/Dab2/Bbs7/Egf/Lrp2/Hipk2/Tmf1/Laptm5/Trib2/Hsp90aa1/Lrp1/Rnf19a/Eif3h/Trib1/Mgat3/Ldlr/Gclc/Gpx1/Hsp90ab1/Epha4/Rack1/Ubb/Clu/Bag6/Rgn/Msn	30
BP	GO:0060537	muscle tissue development	47/1053	479/17710	0.00741429577839149	499010/29657/25703/25675/114208/25271/497010/29216/50566/29715/25587/288770/29496/29565/29139/315133/25747/79240/24468/115771/300673/363071/24404/84032/25285/84399/24660/303398/690286/140586/689710/29619/29276/259241/64529/29412/306636/361256/24330/24629/307403/64202/24179/24511/361805/83514/24377	Syne1/Arntl/Rbp4/Hmgcr/Skil/Rxra/Eng/Lrp2/Grem1/Slc8a1/Id2/Naca/Erbb3/Eef2/Dcn/Ddx17/Ppara/Nr4a1/Hspa8/Usp2/Bcl9l/Stra6/Gpx1/Col3a1/Igfbp5/Ihh/Pmp22/Tbx2/Hlf/Sox9/Heg1/Btg2/Csrp1/Nr1d2/Ctsb/Adra1a/Efnb2/Svil/Egr1/Pdgfrb/Csf1r/Calr/Agt/Itgb1/Uqcc2/Tsc22d3/G6pd	47
BP	GO:0050819	negative regulation of coagulation	10/1053	49/17710	0.00749665370704917	25728/24929/83580/29366/303701/24903/681544/171016/25266/24617	Apoe/Ptger3/Thbd/Serpine2/C1qtnf1/Kng2/LOC681544/Hrg/Pdgfa/Serpine1	10
BP	GO:1903035	negative regulation of response to wounding	15/1053	96/17710	0.00750677940975652	25728/25675/24929/83580/316539/29366/303701/24903/681544/171016/25266/24617/25353/114851/25145	Apoe/Hmgcr/Ptger3/Thbd/Epha4/Serpine2/C1qtnf1/Kng2/LOC681544/Hrg/Pdgfa/Serpine1/Spp1/Cdkn1a/Cd24	15
BP	GO:0045776	negative regulation of blood pressure	12/1053	67/17710	0.00755202535624218	24787/293118/25513/296199/25248/25747/399475/25632/83504/289734/29412/24377	Sod2/Prcp/Pik3r1/Snx5/Cnr1/Ppara/Adm2/Hba-a1/Kl/Smtn/Adra1a/G6pd	12
BP	GO:0048662	negative regulation of smooth muscle cell proliferation	12/1053	67/17710	0.00755202535624218	24890/24787/25728/24426/25513/78969/25285/24267/291015/64457/25682/114851	Esr1/Sod2/Apoe/Gstp1/Pik3r1/Trib1/Igfbp5/Comt/Ogn/Ndrg4/Ppard/Cdkn1a	12
BP	GO:0030323	respiratory tube development	30/1053	265/17710	0.00764662617125683	64032/64191/25703/24627/24268/24590/24450/25333/29227/313729/363071/25425/316325/84032/25285/24791/78968/303285/114247/360606/81812/140586/689710/25266/25116/25697/50621/24629/291936/94342	Ccn2/Dhcr7/Rbp4/Pde4d/Cp/Mme/Hmgcs2/Mgp/Nfib/Errfi1/Stra6/Ctsh/Hs6st1/Col3a1/Igfbp5/Sparc/Srebf1/Traf4/Slfn4/Itga3/Thra/Sox9/Heg1/Pdgfa/Hsd11b1/Ctsl/Slc23a1/Pdgfrb/Hhip/Bag6	30
BP	GO:0045444	fat cell differentiation	30/1053	265/17710	0.00764662617125683	24787/79426/29657/58919/294806/619558/361930/310552/114517/29146/64194/499991/689176/313974/25587/29344/314824/79240/353227/24404/245977/63840/78968/252917/288271/288591/24539/84402/81818/25682	Sod2/Zfp36/Arntl/Ccnd1/C1qtnf3/Retreg1/Bbs7/Sfrp2/Itga6/Jag1/Insig1/Steap4/Tmem64/Trib2/Id2/Zfp36l1/Osbpl8/Nr4a1/Zbtb16/Gpx1/Adgrf5/Per2/Srebf1/Nr1d1/Mrap/Tmem120a/Lpl/Sfrp1/Vim/Ppard	30
BP	GO:0002548	monocyte chemotaxis	11/1053	58/17710	0.00764662617125683	25380/50566/24772/298006/63865/315272/114856/287910/54226/24617/25338	Anxa1/Grem1/Cxcl12/Ccl21/Lgmn/Ano6/Dusp1/Ccl6/App/Serpine1/Ninj1	11
BP	GO:1903426	regulation of reactive oxygen species biosynthetic process	17/1053	117/17710	0.00774081614245692	24890/24787/308589/83784/64157/25309/299331/25747/171361/29754/25125/54226/24854/29337/24179/25106/26198	Esr1/Sod2/Sphk2/Agxt2/Ddah1/Cycs/Hsp90aa1/Ppara/Eef1a1/Atp5mc1/Stat3/App/Clu/Plcg2/Agt/Rgn/COX2	17
BP	GO:0002063	chondrocyte development	8/1053	33/17710	0.00781136259055105	308843/29345/310552/116662/298101/297894/314694/140586	Tsku/Serpinh1/Sfrp2/Ecm1/Col27a1/Matn1/Chst11/Sox9	8
BP	GO:0014912	negative regulation of smooth muscle cell migration	8/1053	33/17710	0.00781136259055105	24426/299858/78969/25745/25285/24617/64457/25682	Gstp1/Lrp1/Trib1/Myh9/Igfbp5/Serpine1/Ndrg4/Ppard	8
BP	GO:0042044	fluid transport	8/1053	33/17710	0.00781136259055105	286758/362013/25240/25262/25386/25552/50672/25293	Aqp11/Ahcyl1/Aqp1/Itpr1/Aqp2/Slc5a1/Ednrb/Aqp4	8
BP	GO:0044788	modulation by host of viral process	8/1053	33/17710	0.00781136259055105	25151/25728/25104/296655/60431/24468/29339/307403	Igf2r/Apoe/Pc/Stom/Vapb/Hspa8/Apcs/Csf1r	8
BP	GO:0046942	carboxylic acid transport	38/1053	365/17710	0.00791177392037629	29323/25728/171049/25380/25550/25703/294881/688389/140868/25027/362039/29216/362188/29464/50572/80899/84608/313089/29440/500820/29642/363071/252919/316578/63840/155205/360539/287532/170943/361074/361206/266730/50621/24179/24511/25682/25524/50690	Slc6a18/Apoe/Folr1/Anxa1/Slc1a1/Rbp4/Slc7a12/LOC688389/Fabp5/Slc16a1/Pla2g12a/Lrp2/Slc5a12/Slc6a6/Slco1a1/Slco1a3/Slco1a6/Slc7a13/Slc26a4/Slc5a8/Slc38a2/Stra6/Slc38a3/Slc16a14/Per2/Slc36a1/Slc47a1/Slc43a2/Slc25a10/Slc25a30/Slc25a48/Slc17a3/Slc23a1/Agt/Itgb1/Ppard/Psap/Slc6a8	38
BP	GO:0014066	regulation of phosphatidylinositol 3-kinase signaling	16/1053	107/17710	0.00795640908449314	361585/25718/25313/24248/680616/24446/29139/315189/25661/29366/140586/25266/114553/24629/24179/25682	Ube3a/Igf1r/Egf/Cat/Ppp1r16b/Hgf/Dcn/Prr5/Fn1/Serpine2/Sox9/Pdgfa/Ncf1/Pdgfrb/Agt/Ppard	16
BP	GO:0006909	phagocytosis	27/1053	230/17710	0.00795640908449314	308444/25277/266714/25021/25380/294978/296456/56083/313644/299609/690976/299858/25745/366957/315272/300438/24468/286934/83427/25441/290994/64202/29337/24511/24231/24233/406161	Axl/Mfge8/Myo7a/Itgam/Anxa1/RGD1307100/Itgav/Tgm2/Rap1gap/Abca7/Cnn2/Lrp1/Myh9/Rac2/Ano6/Ldlr/Hspa8/Havcr1/Rack1/Fcer1g/Lman2/Calr/Plcg2/Itgb1/C2/C4a/C4b	27
BP	GO:0050817	coagulation	24/1053	195/17710	0.00798529311551335	25728/308444/24440/24929/83580/296313/25735/313494/286906/25745/315272/25661/29366/303701/24903/681544/171016/81822/25266/24617/29276/155012/25441/293860	Apoe/Axl/Hbb/Ptger3/Thbd/Myl9/Hnf4a/Tln1/Pdia6/Myh9/Ano6/Fn1/Serpine2/C1qtnf1/Kng2/LOC681544/Hrg/Actb/Pdgfa/Serpine1/Csrp1/Cfh/Fcer1g/Flna	24
BP	GO:0010634	positive regulation of epithelial cell migration	21/1053	161/17710	0.00800763138940128	292401/25380/25313/311494/25240/686590/24516/64373/63865/25425/24791/360606/140586/24617/29659/64202/29337/24179/246331/81814/300289	Smoc2/Anxa1/Egf/Rin2/Aqp1/Iqsec1/Jun/Rhob/Lgmn/Ctsh/Sparc/Itga3/Sox9/Serpine1/P2rx4/Calr/Plcg2/Agt/Nrp1/Tmsb4x/Amot	21
BP	GO:0071214	cellular response to abiotic stimulus	42/1053	417/17710	0.00814385638865861	25718/361749/25513/24590/310552/24211/497010/25617/25065/362282/24192/25240/25112/297822/313729/64373/29344/314386/690976/25745/29642/25386/29639/25420/25283/252919/25498/287382/287417/29393/140586/81822/24617/289315/60447/64529/84402/24330/24179/24511/114851/116510	Igf1r/Il33/Pik3r1/Mme/Sfrp2/Atp1a1/Eng/Hspa5/Slc12a1/Pck1/Akr1b1/Aqp1/Gadd45a/Tp53inp1/Errfi1/Rhob/Zfp36l1/Gpr68/Cnn2/Myh9/Slc38a2/Aqp2/Fxyd2/Cryab/Gclc/Slc38a3/Npm1/Mfap4/Rpl26/Col1a1/Sox9/Actb/Serpine1/Sde2/Clock/Ctsb/Sfrp1/Egr1/Agt/Itgb1/Cdkn1a/Timp1	42
BP	GO:0104004	cellular response to environmental stimulus	42/1053	417/17710	0.00814385638865861	25718/361749/25513/24590/310552/24211/497010/25617/25065/362282/24192/25240/25112/297822/313729/64373/29344/314386/690976/25745/29642/25386/29639/25420/25283/252919/25498/287382/287417/29393/140586/81822/24617/289315/60447/64529/84402/24330/24179/24511/114851/116510	Igf1r/Il33/Pik3r1/Mme/Sfrp2/Atp1a1/Eng/Hspa5/Slc12a1/Pck1/Akr1b1/Aqp1/Gadd45a/Tp53inp1/Errfi1/Rhob/Zfp36l1/Gpr68/Cnn2/Myh9/Slc38a2/Aqp2/Fxyd2/Cryab/Gclc/Slc38a3/Npm1/Mfap4/Rpl26/Col1a1/Sox9/Actb/Serpine1/Sde2/Clock/Ctsb/Sfrp1/Egr1/Agt/Itgb1/Cdkn1a/Timp1	42
BP	GO:0006577	amino-acid betaine metabolic process	6/1053	19/17710	0.0082665999298229	25757/81508/25287/29441/64040/291450	Cpt1a/Bhmt/Acadl/Por/Aldh9a1/Aldh7a1	6
BP	GO:0045056	transcytosis	6/1053	19/17710	0.0082665999298229	25718/29216/299858/300438/503269/25046	Igf1r/Lrp2/Lrp1/Ldlr/Rab17/Pigr	6
BP	GO:0045655	regulation of monocyte differentiation	6/1053	19/17710	0.0082665999298229	24932/24516/29344/314386/54259/29339	Cd4/Jun/Zfp36l1/Gpr68/Inpp5d/Apcs	6
BP	GO:0070365	hepatocyte differentiation	6/1053	19/17710	0.0082665999298229	25380/25735/362282/24296/25640/116568	Anxa1/Hnf4a/Pck1/Cyp1a1/Hnf1b/Ggt1	6
BP	GO:0043277	apoptotic cell clearance	10/1053	50/17710	0.00839359054988531	308444/25277/296456/56083/299609/299858/366957/24231/24233/406161	Axl/Mfge8/Itgav/Tgm2/Abca7/Lrp1/Rac2/C2/C4a/C4b	10
BP	GO:0044262	cellular carbohydrate metabolic process	33/1053	304/17710	0.00840432588736343	252900/361730/25205/294806/362029/25062/25735/362282/24192/117548/25659/299691/25745/25747/58977/56813/316583/24861/63840/252917/360622/25125/25634/303701/304785/25116/289687/24362/117276/29633/25563/25106/79223	Dgat2/Tkfc/Il6st/C1qtnf3/Agl/Gpd2/Hnf4a/Pck1/Akr1b1/Kif1b/Khk/Cry1/Myh9/Ppara/Ppp1r1a/Pth1r/B3gnt7/Ugt1a1/Per2/Nr1d1/Igfbp4/Stat3/G6pc1/C1qtnf1/Slc45a3/Hsd11b1/Gba3/Fbp1/Pfkfb3/Ndst1/Tff3/Rgn/Gk	33
BP	GO:0002504	antigen processing and presentation of peptide or polysaccharide antigen via MHC class II	7/1053	26/17710	0.00843037114330913	50654/25441/290644/294269/309621/309622/294273	Ctss/Fcer1g/Ifi30/RT1-Da/RT1-Ba/RT1-Bb/RT1-DMb	7
BP	GO:0044342	type B pancreatic cell proliferation	7/1053	26/17710	0.00843037114330913	313729/79240/25285/116660/252917/360622/84402	Errfi1/Nr4a1/Igfbp5/Ptprn/Nr1d1/Igfbp4/Sfrp1	7
BP	GO:0072073	kidney epithelium development	21/1053	162/17710	0.00843037114330913	286758/686753/24248/50566/29146/24771/25240/85497/83839/171577/25216/316539/25640/140586/170672/60357/50672/84402/306636/24179/25145	Aqp11/Npnt/Cat/Grem1/Jag1/Sdc4/Aqp1/Klf15/Calb1/Epcam/Sdc1/Epha4/Hnf1b/Sox9/Nphs2/Prom1/Ednrb/Sfrp1/Efnb2/Agt/Cd24	21
BP	GO:0015849	organic acid transport	38/1053	367/17710	0.00843037114330913	29323/25728/171049/25380/25550/25703/294881/688389/140868/25027/362039/29216/362188/29464/50572/80899/84608/313089/29440/500820/29642/363071/252919/316578/63840/155205/360539/287532/170943/361074/361206/266730/50621/24179/24511/25682/25524/50690	Slc6a18/Apoe/Folr1/Anxa1/Slc1a1/Rbp4/Slc7a12/LOC688389/Fabp5/Slc16a1/Pla2g12a/Lrp2/Slc5a12/Slc6a6/Slco1a1/Slco1a3/Slco1a6/Slc7a13/Slc26a4/Slc5a8/Slc38a2/Stra6/Slc38a3/Slc16a14/Per2/Slc36a1/Slc47a1/Slc43a2/Slc25a10/Slc25a30/Slc25a48/Slc17a3/Slc23a1/Agt/Itgb1/Ppard/Psap/Slc6a8	38
BP	GO:0036473	cell death in response to oxidative stress	16/1053	108/17710	0.00843037114330913	365057/29142/24787/25021/25550/60430/24446/29336/116484/24468/24404/83427/29477/54226/288444/25524	Map3k5/Vnn1/Sod2/Itgam/Slc1a1/Mcl1/Hgf/Sigmar1/Txn1/Hspa8/Gpx1/Rack1/Mapt/App/Hsph1/Psap	16
BP	GO:0002501	peptide antigen assembly with MHC protein complex	5/1053	13/17710	0.00843037114330913	64202/294269/309621/309622/294273	Calr/RT1-Da/RT1-Ba/RT1-Bb/RT1-DMb	5
BP	GO:0009071	serine family amino acid catabolic process	5/1053	13/17710	0.00843037114330913	309312/363285/287379/114027/24250	Gldc/Scly/Shmt1/Dao/Cbs	5
BP	GO:0060394	negative regulation of pathway-restricted SMAD protein phosphorylation	5/1053	13/17710	0.00843037114330913	497010/50566/311676/299858/679578	Eng/Grem1/Pmepa1/Lrp1/Ldlrad4	5
BP	GO:1905668	positive regulation of protein localization to endosome	5/1053	13/17710	0.00843037114330913	361601/25313/29582/300652/81521	Abhd17c/Egf/Mgat3/Sorl1/Msn	5
BP	GO:0032526	response to retinoic acid	20/1053	151/17710	0.00843037114330913	25151/25728/24188/25703/25271/29216/362282/84352/25240/363071/25425/114856/78968/287526/29393/140586/25266/289560/100911483/24629	Igf2r/Apoe/Aldh1a1/Rbp4/Rxra/Lrp2/Pck1/Col1a2/Aqp1/Stra6/Ctsh/Dusp1/Srebf1/Serpinf1/Col1a1/Sox9/Pdgfa/Igfbp7/Ndufa13/Pdgfrb	20
BP	GO:0034250	positive regulation of cellular amide metabolic process	23/1053	185/17710	0.00852730581300169	24890/25728/308589/25096/29288/83476/25271/499782/29565/64640/25630/140661/316539/25498/287417/25125/63912/24854/81818/361805/85264/114488/100362640	Esr1/Apoe/Sphk2/Pld1/Rps3a/Ccn1/Rxra/Rpl12/Eef2/Rpl30/Pkm/Rplp1/Epha4/Npm1/Rpl26/Stat3/Niban1/Clu/Vim/Uqcc2/Abcg1/Rbm3/Rps4x	23
BP	GO:0006635	fatty acid beta-oxidation	13/1053	78/17710	0.00852730581300169	308100/25757/113965/117543/25248/171155/170670/501072/24157/25287/170465/364975/25682	Acat2/Cpt1a/Hadh/Decr1/Cnr1/Hadhb/Hadha/Acaa1b/Acaa1a/Acadl/Acaa2/Gcdh/Ppard	13
BP	GO:0001558	regulation of cell growth	44/1053	445/17710	0.00859420524481756	29517/26955/25728/308589/79128/310552/66025/24962/50566/25735/29254/24772/362587/29158/299858/25747/29381/25420/64302/25661/25285/29366/25498/83427/29754/360622/29477/117056/303836/681544/171016/25353/289560/378947/100911483/84402/24362/171493/24179/246331/25682/114851/25346/24377	Sgk1/Afdn/Apoe/Sphk2/Dab2/Sfrp2/Lpar3/Cth/Grem1/Hnf4a/Mgll/Cxcl12/Macf1/Fbln5/Lrp1/Ppara/Acvr1b/Cryab/Rpl4/Fn1/Igfbp5/Serpine2/Npm1/Rack1/Atp5mc1/Igfbp4/Mapt/H3f3b/Bcl6/LOC681544/Hrg/Spp1/Igfbp7/Bst2/Ndufa13/Sfrp1/Fbp1/Osgin1/Agt/Nrp1/Ppard/Cdkn1a/Ros1/G6pd	44
BP	GO:0048821	erythrocyte development	9/1053	42/17710	0.0088841167529019	24440/29304/25715/245977/360504/25632/303836/361439/24377	Hbb/Rps6/Slc11a2/Adgrf5/Hba-a2/Hba-a1/Bcl6/Abcb10/G6pd	9
BP	GO:0055094	response to lipoprotein particle	8/1053	34/17710	0.00902844727645305	25728/29637/300095/300438/24617/25441/24539/24511	Apoe/Hmgcs1/Srebf2/Ldlr/Serpine1/Fcer1g/Lpl/Itgb1	8
BP	GO:0045637	regulation of myeloid cell differentiation	26/1053	221/17710	0.00902844727645305	79426/25021/25513/83727/311437/29146/24932/689176/24516/362634/25587/29344/314386/78969/29381/353227/54259/25125/29339/305501/84402/25338/289287/291671/307403/361439	Zfp36/Itgam/Pik3r1/Fbn1/Rassf2/Jag1/Cd4/Tmem64/Jun/C1qc/Id2/Zfp36l1/Gpr68/Trib1/Acvr1b/Zbtb16/Inpp5d/Stat3/Apcs/Ikzf1/Sfrp1/Ninj1/Gpr137b/Hspa9/Csf1r/Abcb10	26
BP	GO:0007162	negative regulation of cell adhesion	33/1053	306/17710	0.00902844727645305	25084/25380/309429/25513/310663/24929/29146/24771/113955/24772/298006/89783/171577/29496/299858/25747/363060/316256/84399/29366/114856/29393/303701/619374/303836/24903/681544/171016/24617/117183/309621/309622/25145	Il4r/Anxa1/Kank1/Pik3r1/Tnfaip8l2/Ptger3/Jag1/Sdc4/Gpnmb/Cxcl12/Ccl21/Laptm5/Epcam/Erbb3/Lrp1/Ppara/Plet1/Tnfrsf21/Ihh/Serpine2/Dusp1/Col1a1/C1qtnf1/Jam2/Bcl6/Kng2/LOC681544/Hrg/Serpine1/Rgcc/RT1-Ba/RT1-Bb/Cd24	33
BP	GO:0010043	response to zinc ion	12/1053	69/17710	0.00902844727645305	24787/25728/366568/25659/25508/59085/29659/58976/81818/24567/689415/292022	Sod2/Apoe/Slc30a3/Khk/Pam/Asl/P2rx4/Slc30a1/Vim/Mt1/Mt2A/Ddx19a	12
BP	GO:0060350	endochondral bone morphogenesis	12/1053	69/17710	0.00902844727645305	308843/29345/25235/298101/297894/25586/84032/84399/29393/140586/29441/24250	Tsku/Serpinh1/Ghr/Col27a1/Matn1/Alpl/Col3a1/Ihh/Col1a1/Sox9/Por/Cbs	12
BP	GO:0061971	replacement bone morphogenesis	12/1053	69/17710	0.00902844727645305	308843/29345/25235/298101/297894/25586/84032/84399/29393/140586/29441/24250	Tsku/Serpinh1/Ghr/Col27a1/Matn1/Alpl/Col3a1/Ihh/Col1a1/Sox9/Por/Cbs	12
BP	GO:0009612	response to mechanical stimulus	36/1053	344/17710	0.00918850912729178	25718/361749/100362255/24211/497010/114630/24248/25309/25240/25112/24772/25333/24516/29715/690976/29139/25745/29642/363071/25283/84032/84399/29366/29393/140586/54226/81822/24617/288591/304429/29619/64529/24518/24330/24179/24511	Igf1r/Il33/Adgrv1/Atp1a1/Eng/Atp5mc3/Cat/Cycs/Aqp1/Gadd45a/Cxcl12/Mgp/Jun/Slc8a1/Cnn2/Dcn/Myh9/Slc38a2/Stra6/Gclc/Col3a1/Ihh/Serpine2/Col1a1/Sox9/App/Actb/Serpine1/Tmem120a/Psph/Btg2/Ctsb/Jund/Egr1/Agt/Itgb1	36
BP	GO:0009306	protein secretion	41/1053	408/17710	0.00922480814284095	25728/29657/25757/25380/170912/25703/25675/690163/294806/25027/25313/113965/24929/25735/25427/25248/298648/314386/299858/25745/64534/300652/116660/63840/25508/78968/25640/252917/54226/24560/117030/24957/685277/60447/50672/24399/84402/361805/25682/85264/25524	Apoe/Arntl/Cpt1a/Anxa1/A1cf/Rbp4/Hmgcr/Oxct1/C1qtnf3/Slc16a1/Egf/Hadh/Ptger3/Hnf4a/Cyp51/Cnr1/Tardbp/Gpr68/Lrp1/Myh9/Pim3/Sorl1/Ptprn/Per2/Pam/Srebf1/Hnf1b/Nr1d1/App/Cd200/Erp29/Glul/Ildr2/Clock/Ednrb/Glud1/Sfrp1/Uqcc2/Ppard/Abcg1/Psap	41
BP	GO:0032965	regulation of collagen biosynthetic process	10/1053	51/17710	0.00931735632657499	64032/497010/313729/25661/84399/24617/117183/81818/24629/25682	Ccn2/Eng/Errfi1/Fn1/Ihh/Serpine1/Rgcc/Vim/Pdgfrb/Ppard	10
BP	GO:0046688	response to copper ion	10/1053	51/17710	0.00931735632657499	24268/25309/25240/25386/24296/25508/54226/25352/24567/689415	Cp/Cycs/Aqp1/Aqp2/Cyp1a1/Pam/App/Sod3/Mt1/Mt2A	10
BP	GO:1905953	negative regulation of lipid localization	10/1053	51/17710	0.00931735632657499	25728/25313/296456/170917/299691/314824/300095/25747/25682/85264	Apoe/Egf/Itgav/Cry2/Cry1/Osbpl8/Srebf2/Ppara/Ppard/Abcg1	10
BP	GO:1900407	regulation of cellular response to oxidative stress	15/1053	99/17710	0.00932087599126756	29142/24787/25021/60430/24446/116484/29158/24468/24404/363285/83427/54226/288444/25524/25106	Vnn1/Sod2/Itgam/Mcl1/Hgf/Txn1/Fbln5/Hspa8/Gpx1/Scly/Rack1/App/Hsph1/Psap/Rgn	15
BP	GO:0006094	gluconeogenesis	13/1053	79/17710	0.00933885035393028	252900/25104/25703/294806/25062/25735/362282/299691/25747/63840/25634/24362/24644	Dgat2/Pc/Rbp4/C1qtnf3/Gpd2/Hnf4a/Pck1/Cry1/Ppara/Per2/G6pc1/Fbp1/Pgk1	13
BP	GO:0071236	cellular response to antibiotic	30/1053	270/17710	0.00934114916678416	365057/24787/25728/308444/361659/29211/25380/24929/25617/25307/24446/24192/25240/297822/29336/116484/29304/64373/24468/24861/83427/54226/288444/24617/155012/24854/58954/24330/24629/25524	Map3k5/Sod2/Apoe/Axl/Plekha1/Sptbn2/Anxa1/Ptger3/Hspa5/Cst3/Hgf/Akr1b1/Aqp1/Tp53inp1/Sigmar1/Txn1/Rps6/Rhob/Hspa8/Ugt1a1/Rack1/App/Hsph1/Serpine1/Cfh/Clu/Klf6/Egr1/Pdgfrb/Psap	30
BP	GO:0033674	positive regulation of kinase activity	47/1053	487/17710	0.00934114916678416	365057/308444/25718/58919/25550/25235/24684/25313/83476/50566/83727/311437/25735/24771/140898/24932/298006/299331/29496/171046/314824/140661/315760/301252/363235/316539/25498/303285/287805/54226/288444/304286/25266/114553/117030/24854/29412/117183/24330/24629/307403/361388/24179/114851/25346/25145/309295	Map3k5/Axl/Igf1r/Ccnd1/Slc1a1/Ghr/Prlr/Egf/Ccn1/Grem1/Fbn1/Rassf2/Hnf4a/Sdc4/Arhgef5/Cd4/Ccl21/Hsp90aa1/Erbb3/Tcf3/Osbpl8/Rplp1/Parp16/Hsp90ab1/Als2/Epha4/Npm1/Traf4/Gprc5c/App/Hsph1/Lmtk2/Pdgfa/Ncf1/Erp29/Clu/Adra1a/Rgcc/Egr1/Pdgfrb/Csf1r/Gab1/Agt/Cdkn1a/Ros1/Cd24/Ikbkg	47
BP	GO:0032102	negative regulation of response to external stimulus	37/1053	358/17710	0.00965563414412265	25728/79426/65164/24426/361730/25675/294806/310663/24929/25253/25029/50566/83580/24446/362434/78969/25747/24404/316539/29366/114856/287526/252917/303701/25197/24903/681544/171016/25266/24617/25353/259241/361296/246331/25682/114851/25145	Apoe/Zfp36/Htra1/Gstp1/Tkfc/Hmgcr/C1qtnf3/Tnfaip8l2/Ptger3/Dpp4/Calcrl/Grem1/Thbd/Hgf/Lpcat3/Trib1/Ppara/Gpx1/Epha4/Serpine2/Dusp1/Serpinf1/Nr1d1/C1qtnf1/St6gal1/Kng2/LOC681544/Hrg/Pdgfa/Serpine1/Spp1/Nr1d2/Rnf125/Nrp1/Ppard/Cdkn1a/Cd24	37
BP	GO:0030879	mammary gland development	24/1053	199/17710	0.00975094910568479	24890/25718/58919/24684/24268/25313/24646/497811/25587/266803/29496/24873/24404/25285/25508/303398/140586/50671/303828/24267/363938/64205/24384/26198	Esr1/Igf1r/Ccnd1/Prlr/Cp/Egf/Abcb1b/Xdh/Id2/Sostdc1/Erbb3/Vdr/Gpx1/Igfbp5/Pam/Tbx2/Sox9/Fasn/Etv5/Comt/Oas2/Rplp0/Gc/COX2	24
BP	GO:0014909	smooth muscle cell migration	16/1053	110/17710	0.00979702507068029	24426/24627/25205/299858/78969/25745/300652/25285/79252/25266/24617/24330/24629/64457/24179/25682	Gstp1/Pde4d/Il6st/Lrp1/Trib1/Myh9/Sorl1/Igfbp5/Adamts1/Pdgfa/Serpine1/Egr1/Pdgfrb/Ndrg4/Agt/Ppard	16
BP	GO:1902882	regulation of response to oxidative stress	16/1053	110/17710	0.00979702507068029	29142/24787/25021/60430/24446/116484/29158/315427/24468/24404/363285/83427/54226/288444/25524/25106	Vnn1/Sod2/Itgam/Mcl1/Hgf/Txn1/Fbln5/Sesn3/Hspa8/Gpx1/Scly/Rack1/App/Hsph1/Psap/Rgn	16
BP	GO:0070293	renal absorption	7/1053	27/17710	0.0100680480876731	24440/25065/25240/60577/50672/25293/54300	Hbb/Slc12a1/Aqp1/Slc15a2/Ednrb/Aqp4/Slc12a3	7
BP	GO:0071385	cellular response to glucocorticoid stimulus	17/1053	121/17710	0.0100827966782858	29517/79426/25718/24426/25380/117560/24450/362282/25240/313729/29344/24861/287526/24617/59085/309621/309622	Sgk1/Zfp36/Igf1r/Gstp1/Anxa1/Klf9/Hmgcs2/Pck1/Aqp1/Errfi1/Zfp36l1/Ugt1a1/Serpinf1/Serpine1/Asl/RT1-Ba/RT1-Bb	17
BP	GO:0003333	amino acid transmembrane transport	15/1053	100/17710	0.0100827966782858	29323/25550/294881/688389/29464/313089/29642/252919/63840/155205/360539/287532/24179/24511/50690	Slc6a18/Slc1a1/Slc7a12/LOC688389/Slc6a6/Slc7a13/Slc38a2/Slc38a3/Per2/Slc36a1/Slc47a1/Slc43a2/Agt/Itgb1/Slc6a8	15
BP	GO:0022904	respiratory electron transport chain	15/1053	100/17710	0.0100827966782858	24787/296658/25309/297990/298596/298942/301458/25282/288740/64539/26194/26198/26204/26202/26203	Sod2/Ndufa8/Cycs/Ndufb6/Sdhb/Dld/Ndufs1/Cox6a1/Iscu/Ndufv3/ND2/COX2/COX3/ND5/ND6	15
BP	GO:0098659	inorganic cation import across plasma membrane	15/1053	100/17710	0.0100827966782858	24784/64522/24211/25065/29715/300051/25715/29719/170847/288740/25650/58976/25552/25548/54300	Slc9a3/Slc5a2/Atp1a1/Slc12a1/Slc8a1/Slc39a4/Slc11a2/Kcnj16/Kcnj15/Iscu/Atp1b1/Slc30a1/Slc5a1/Slc34a1/Slc12a3	15
BP	GO:0099587	inorganic ion import across plasma membrane	15/1053	100/17710	0.0100827966782858	24784/64522/24211/25065/29715/300051/25715/29719/170847/288740/25650/58976/25552/25548/54300	Slc9a3/Slc5a2/Atp1a1/Slc12a1/Slc8a1/Slc39a4/Slc11a2/Kcnj16/Kcnj15/Iscu/Atp1b1/Slc30a1/Slc5a1/Slc34a1/Slc12a3	15
BP	GO:0016052	carbohydrate catabolic process	20/1053	154/17710	0.0101415516046777	24533/361730/24651/362029/25062/78975/25659/25747/25630/25125/25634/54226/25116/84484/289687/24362/117276/24591/79223/24644	Ldha/Tkfc/Pklr/Agl/Gpd2/Prkaa2/Khk/Ppara/Pkm/Stat3/G6pc1/App/Hsd11b1/Slc4a4/Gba3/Fbp1/Pfkfb3/Neu1/Gk/Pgk1	20
BP	GO:0035461	vitamin transmembrane transport	6/1053	20/17710	0.0101553468811787	171049/25703/29216/363071/24384/50621	Folr1/Rbp4/Lrp2/Stra6/Gc/Slc23a1	6
BP	GO:0050665	hydrogen peroxide biosynthetic process	6/1053	20/17710	0.0101553468811787	24787/25309/24296/25125/114553/26198	Sod2/Cycs/Cyp1a1/Stat3/Ncf1/COX2	6
BP	GO:0001952	regulation of cell-matrix adhesion	18/1053	132/17710	0.0101553468811787	25513/50566/29146/311494/24771/298006/362587/299858/25745/363060/301287/303836/681544/171016/24617/305332/25338/246331	Pik3r1/Grem1/Jag1/Rin2/Sdc4/Ccl21/Macf1/Lrp1/Myh9/Plet1/Pkhd1/Bcl6/LOC681544/Hrg/Serpine1/Limch1/Ninj1/Nrp1	18
BP	GO:0042773	ATP synthesis coupled electron transport	13/1053	80/17710	0.0101703195202102	296658/25309/297990/298942/301458/25282/288740/64539/26194/26198/26204/26202/26203	Ndufa8/Cycs/Ndufb6/Dld/Ndufs1/Cox6a1/Iscu/Ndufv3/ND2/COX2/COX3/ND5/ND6	13
BP	GO:0050768	negative regulation of neurogenesis	36/1053	347/17710	0.0102099494079264	25728/361585/308843/309429/79128/24929/29146/260321/313644/25587/299858/191571/300438/300652/84032/171086/316539/301575/360459/24660/303298/252917/25125/140586/54226/25353/50672/306636/81818/307594/260326/64202/246331/24511/25145/293860	Apoe/Ube3a/Tsku/Kank1/Dab2/Ptger3/Jag1/Fkbp4/Rap1gap/Id2/Lrp1/Fat3/Ldlr/Sorl1/Col3a1/Trak2/Epha4/Itm2c/Bmerb1/Pmp22/Rap1gap2/Nr1d1/Stat3/Sox9/App/Spp1/Ednrb/Efnb2/Vim/Mib1/Adgrg1/Calr/Nrp1/Itgb1/Cd24/Flna	36
BP	GO:0030850	prostate gland development	11/1053	61/17710	0.0102987078031711	24890/361585/25718/25380/24684/25271/260321/287526/140586/84402/25524	Esr1/Ube3a/Igf1r/Anxa1/Prlr/Rxra/Fkbp4/Serpinf1/Sox9/Sfrp1/Psap	11
BP	GO:0030224	monocyte differentiation	8/1053	35/17710	0.010344504327716	24932/24516/29344/314386/25745/54259/50671/29339	Cd4/Jun/Zfp36l1/Gpr68/Myh9/Inpp5d/Fasn/Apcs	8
BP	GO:0046697	decidualization	8/1053	35/17710	0.010344504327716	24890/24873/63878/24617/64529/25697/81818/25682	Esr1/Vdr/Stc2/Serpine1/Ctsb/Ctsl/Vim/Ppard	8
BP	GO:1903131	mononuclear cell differentiation	8/1053	35/17710	0.010344504327716	24932/24516/29344/314386/25745/54259/50671/29339	Cd4/Jun/Zfp36l1/Gpr68/Myh9/Inpp5d/Fasn/Apcs	8
BP	GO:0007229	integrin-mediated signaling pathway	16/1053	111/17710	0.0104388392875312	64032/25021/79128/114517/296456/313494/362800/84032/25661/360606/79252/25441/246331/24511/116510/293860	Ccn2/Itgam/Dab2/Itga6/Itgav/Tln1/Itgb8/Col3a1/Fn1/Itga3/Adamts1/Fcer1g/Nrp1/Itgb1/Timp1/Flna	16
BP	GO:0043405	regulation of MAP kinase activity	24/1053	201/17710	0.0107236931587675	365057/25728/24426/25675/25235/310552/25313/83617/140898/313974/78969/300652/316539/114856/54226/24903/25266/117030/84402/24629/361388/24179/24250/25145	Map3k5/Apoe/Gstp1/Hmgcr/Ghr/Sfrp2/Egf/Hipk3/Arhgef5/Trib2/Trib1/Sorl1/Epha4/Dusp1/App/Kng2/Pdgfa/Erp29/Sfrp1/Pdgfrb/Gab1/Agt/Cbs/Cd24	24
BP	GO:0003073	regulation of systemic arterial blood pressure	17/1053	122/17710	0.0107236931587675	24787/24594/171563/293118/24627/64017/64157/497010/297386/83504/289734/29412/50672/25117/24179/302526/24377	Sod2/Klk1b3/Nav2/Prcp/Pde4d/Enpep/Ddah1/Eng/Slc4a5/Kl/Smtn/Adra1a/Ednrb/Hsd11b2/Agt/Atp6ap2/G6pd	17
BP	GO:0043534	blood vessel endothelial cell migration	17/1053	122/17710	0.0107236931587675	25728/293118/25380/50566/25112/25745/79240/24404/681544/171016/29659/117183/306636/246331/24511/81814/300289	Apoe/Prcp/Anxa1/Grem1/Gadd45a/Myh9/Nr4a1/Gpx1/LOC681544/Hrg/P2rx4/Rgcc/Efnb2/Nrp1/Itgb1/Tmsb4x/Amot	17
BP	GO:0034698	response to gonadotropin	12/1053	71/17710	0.0109165110665879	29637/29739/25427/25587/25283/24825/360606/24617/29441/25697/24330/24511	Hmgcs1/Gclm/Cyp51/Id2/Gclc/Tf/Itga3/Serpine1/Por/Ctsl/Egr1/Itgb1	12
BP	GO:0019319	hexose biosynthetic process	13/1053	81/17710	0.0111103053433271	252900/25104/25703/294806/25062/25735/362282/299691/25747/63840/25634/24362/24644	Dgat2/Pc/Rbp4/C1qtnf3/Gpd2/Hnf4a/Pck1/Cry1/Ppara/Per2/G6pc1/Fbp1/Pgk1	13
BP	GO:0002396	MHC protein complex assembly	5/1053	14/17710	0.0111103053433271	64202/294269/309621/309622/294273	Calr/RT1-Da/RT1-Ba/RT1-Bb/RT1-DMb	5
BP	GO:0006750	glutathione biosynthetic process	5/1053	14/17710	0.0111103053433271	25550/29739/25458/25283/116568	Slc1a1/Gclm/Gss/Gclc/Ggt1	5
BP	GO:0046415	urate metabolic process	5/1053	14/17710	0.0111103053433271	365398/25634/25353/266730/687808	Slc22a12/G6pc1/Spp1/Slc17a3/Slc16a9	5
BP	GO:0060736	prostate gland growth	5/1053	14/17710	0.0111103053433271	24890/361585/24684/140586/25524	Esr1/Ube3a/Prlr/Sox9/Psap	5
BP	GO:0061469	regulation of type B pancreatic cell proliferation	5/1053	14/17710	0.0111103053433271	313729/79240/116660/252917/84402	Errfi1/Nr4a1/Ptprn/Nr1d1/Sfrp1	5
BP	GO:1902548	negative regulation of cellular response to vascular endothelial growth factor stimulus	5/1053	14/17710	0.0111103053433271	294809/497811/29139/681544/171016	Adamts12/Xdh/Dcn/LOC681544/Hrg	5
BP	GO:1905666	regulation of protein localization to endosome	5/1053	14/17710	0.0111103053433271	361601/25313/29582/300652/81521	Abhd17c/Egf/Mgat3/Sorl1/Msn	5
BP	GO:1905906	regulation of amyloid fibril formation	5/1053	14/17710	0.0111103053433271	25728/300438/25420/54226/24854	Apoe/Ldlr/Cryab/App/Clu	5
BP	GO:0051961	negative regulation of nervous system development	38/1053	375/17710	0.0111156695834174	25728/361585/308843/309429/79128/24929/29146/260321/313644/25587/299858/191571/300438/300652/316256/84032/171086/316539/301575/360459/24660/303298/252917/25125/140586/619374/54226/25353/50672/306636/81818/307594/260326/64202/246331/24511/25145/293860	Apoe/Ube3a/Tsku/Kank1/Dab2/Ptger3/Jag1/Fkbp4/Rap1gap/Id2/Lrp1/Fat3/Ldlr/Sorl1/Tnfrsf21/Col3a1/Trak2/Epha4/Itm2c/Bmerb1/Pmp22/Rap1gap2/Nr1d1/Stat3/Sox9/Jam2/App/Spp1/Ednrb/Efnb2/Vim/Mib1/Adgrg1/Calr/Nrp1/Itgb1/Cd24/Flna	38
BP	GO:0030324	lung development	29/1053	262/17710	0.0111557432611071	64032/64191/25703/24627/24268/24590/24450/25333/29227/313729/363071/25425/316325/84032/25285/24791/78968/114247/360606/81812/140586/689710/25266/25116/25697/50621/24629/291936/94342	Ccn2/Dhcr7/Rbp4/Pde4d/Cp/Mme/Hmgcs2/Mgp/Nfib/Errfi1/Stra6/Ctsh/Hs6st1/Col3a1/Igfbp5/Sparc/Srebf1/Slfn4/Itga3/Thra/Sox9/Heg1/Pdgfa/Hsd11b1/Ctsl/Slc23a1/Pdgfrb/Hhip/Bag6	29
BP	GO:0085029	extracellular matrix assembly	9/1053	44/17710	0.0113412712614249	292734/84352/29158/84032/84399/287382/140586/117183/24179	Ltbp4/Col1a2/Fbln5/Col3a1/Ihh/Mfap4/Sox9/Rgcc/Agt	9
BP	GO:0061614	pri-miRNA transcription by RNA polymerase II	11/1053	62/17710	0.0113497093540913	29227/24516/315133/300095/25747/78968/25125/140586/54226/24330/25682	Nfib/Jun/Ddx17/Srebf2/Ppara/Srebf1/Stat3/Sox9/App/Egr1/Ppard	11
BP	GO:1902600	proton transmembrane transport	19/1053	145/17710	0.0114527750056523	24784/308589/24211/114630/245958/500899/25715/155205/29754/60577/25282/498226/117596/80773/60586/81814/26198/26204/26202	Slc9a3/Sphk2/Atp1a1/Atp5mc3/Atp5f1e/Mfsd3/Slc11a2/Slc36a1/Atp5mc1/Slc15a2/Cox6a1/Pm20d1/Atp6v1b2/Cyb5b/Clcn4/Tmsb4x/COX2/COX3/ND5	19
BP	GO:0007159	leukocyte cell-cell adhesion	37/1053	363/17710	0.0114687619830695	29142/25084/25021/25380/29653/25205/294797/310663/25253/24771/362282/113955/24772/24932/298006/89783/366957/25747/353227/316256/84399/619374/303836/24903/155012/289257/305501/361103/306636/24511/294228/294269/309621/309622/294273/25145/81521	Vnn1/Il4r/Itgam/Anxa1/Gpam/Il6st/Il7r/Tnfaip8l2/Dpp4/Sdc4/Pck1/Gpnmb/Cxcl12/Cd4/Ccl21/Laptm5/Rac2/Ppara/Zbtb16/Tnfrsf21/Ihh/Jam2/Bcl6/Kng2/Cfh/Spta1/Ikzf1/Zmiz1/Efnb2/Itgb1/RT1-S3/RT1-Da/RT1-Ba/RT1-Bb/RT1-DMb/Cd24/Msn	37
BP	GO:0010951	negative regulation of endopeptidase activity	30/1053	275/17710	0.0115166731057405	29345/191568/310486/310552/29216/25307/24446/25240/298298/299858/79240/300652/25420/24404/29366/287526/29543/54226/24903/171016/83928/24617/29441/378947/94199/24179/24233/406161/116510/63879	Serpinh1/Naip6/Rarres1/Sfrp2/Lrp2/Cst3/Hgf/Aqp1/Dhcr24/Lrp1/Nr4a1/Sorl1/Cryab/Gpx1/Serpine2/Serpinf1/Timp2/App/Kng2/Hrg/Fetub/Serpine1/Por/Bst2/Dpep1/Agt/C4a/C4b/Timp1/Xiap	30
BP	GO:0006817	phosphate ion transport	7/1053	28/17710	0.0117861750358229	170917/170943/289424/361074/25548/266730/25346	Cry2/Slc25a10/Xpr1/Slc25a30/Slc34a1/Slc17a3/Ros1	7
BP	GO:0050920	regulation of chemotaxis	27/1053	239/17710	0.0119489436655978	292401/116996/24426/25253/50566/24772/298006/63865/366957/315272/300799/25661/114856/54226/25197/681544/171016/24617/29659/246759/306636/25338/24629/307403/64202/246331/81814	Smoc2/Il16/Gstp1/Dpp4/Grem1/Cxcl12/Ccl21/Lgmn/Rac2/Ano6/Dapk2/Fn1/Dusp1/App/St6gal1/LOC681544/Hrg/Serpine1/P2rx4/Cxcl9/Efnb2/Ninj1/Pdgfrb/Csf1r/Calr/Nrp1/Tmsb4x	27
BP	GO:0035023	regulation of Rho protein signal transduction	14/1053	92/17710	0.011955937427187	25728/361674/309429/312812/84032/360606/689710/303836/29412/24629/260326/291974/246331/24511	Apoe/Eps8l2/Kank1/Eps8/Col3a1/Itga3/Heg1/Bcl6/Adra1a/Pdgfrb/Adgrg1/Ripor1/Nrp1/Itgb1	14
BP	GO:0006884	cell volume homeostasis	8/1053	36/17710	0.011955937427187	286758/25065/25240/315272/25386/25498/25293/54300	Aqp11/Slc12a1/Aqp1/Ano6/Aqp2/Npm1/Aqp4/Slc12a3	8
BP	GO:0010874	regulation of cholesterol efflux	8/1053	36/17710	0.011955937427187	25728/25313/296371/299609/299858/300095/315500/85264	Apoe/Egf/Pltp/Abca7/Lrp1/Srebf2/Eepd1/Abcg1	8
BP	GO:0045862	positive regulation of proteolysis	38/1053	377/17710	0.0119622457780601	365057/64032/25728/25550/361749/79128/246775/361930/310552/25313/83476/25309/362434/89783/497811/313974/63865/362900/78969/25745/25715/24468/300786/25283/25425/25661/316539/363265/303073/83427/25125/54226/24903/29569/24854/100911483/94342/25106	Map3k5/Ccn2/Apoe/Slc1a1/Il33/Dab2/Tnfsf10/Bbs7/Sfrp2/Egf/Ccn1/Cycs/Lpcat3/Laptm5/Xdh/Trib2/Lgmn/Rnf19a/Trib1/Myh9/Slc11a2/Hspa8/Clpx/Gclc/Ctsh/Fn1/Epha4/Col4a3/Cyfip2/Rack1/Stat3/App/Kng2/Pcolce/Clu/Ndufa13/Bag6/Rgn	38
BP	GO:0051346	negative regulation of hydrolase activity	40/1053	403/17710	0.0119622457780601	308589/29345/293719/25380/191568/310486/310552/116662/29216/170917/25307/24446/25240/298298/299858/79240/300652/29639/25420/65178/24404/29366/287526/29543/54226/24903/171016/83928/24617/29441/29339/378947/94199/24179/24233/406161/116510/25106/300289/63879	Sphk2/Serpinh1/Ubxn1/Anxa1/Naip6/Rarres1/Sfrp2/Ecm1/Lrp2/Cry2/Cst3/Hgf/Aqp1/Dhcr24/Lrp1/Nr4a1/Sorl1/Fxyd2/Cryab/Snap91/Gpx1/Serpine2/Serpinf1/Timp2/App/Kng2/Hrg/Fetub/Serpine1/Por/Apcs/Bst2/Dpep1/Agt/C4a/C4b/Timp1/Rgn/Amot/Xiap	40
BP	GO:0006986	response to unfolded protein	16/1053	113/17710	0.0119622457780601	58919/373544/25513/25617/60431/362339/286906/299609/24468/315760/301252/63878/24660/54226/291671/361439	Ccnd1/Ermp1/Pik3r1/Hspa5/Vapb/Creb3l2/Pdia6/Abca7/Hspa8/Parp16/Hsp90ab1/Stc2/Pmp22/App/Hspa9/Abcb10	16
BP	GO:0046849	bone remodeling	16/1053	113/17710	0.0119622457780601	50654/50566/311437/689176/25341/366957/24825/56813/84399/54259/94168/25353/84402/25548/289287/307403	Ctss/Grem1/Rassf2/Tmem64/Tnfrsf11b/Rac2/Tf/Pth1r/Ihh/Inpp5d/Spp2/Spp1/Sfrp1/Slc34a1/Gpr137b/Csf1r	16
BP	GO:0046686	response to cadmium ion	13/1053	82/17710	0.011976248064523	24787/29653/24248/25458/24516/25715/24468/25283/24791/114553/58976/25548/24567	Sod2/Gpam/Cat/Gss/Jun/Slc11a2/Hspa8/Gclc/Sparc/Ncf1/Slc30a1/Slc34a1/Mt1	13
BP	GO:0030218	erythrocyte differentiation	19/1053	146/17710	0.0121282161581175	79426/24440/29304/25587/29344/25715/29381/245977/54259/360504/25632/81812/25125/303836/305501/498453/291671/361439/24377	Zfp36/Hbb/Rps6/Id2/Zfp36l1/Slc11a2/Acvr1b/Adgrf5/Inpp5d/Hba-a2/Hba-a1/Thra/Stat3/Bcl6/Ikzf1/LOC498453/Hspa9/Abcb10/G6pd	19
BP	GO:0015669	gas transport	6/1053	21/17710	0.0122681643995762	24440/25240/287167/360504/25632/25293	Hbb/Aqp1/Hba-a3/Hba-a2/Hba-a1/Aqp4	6
BP	GO:0019400	alditol metabolic process	6/1053	21/17710	0.0122681643995762	252900/361730/25062/362282/24192/79223	Dgat2/Tkfc/Gpd2/Pck1/Akr1b1/Gk	6
BP	GO:0035729	cellular response to hepatocyte growth factor stimulus	6/1053	21/17710	0.0122681643995762	294809/29739/24446/63865/25283/246331	Adamts12/Gclm/Hgf/Lgmn/Gclc/Nrp1	6
BP	GO:0045475	locomotor rhythm	6/1053	21/17710	0.0122681643995762	365871/25587/115771/316351/102551403/24330	Ciart/Id2/Usp2/Npas2/Ankfn1/Egr1	6
BP	GO:0048143	astrocyte activation	6/1053	21/17710	0.0122681643995762	299858/300438/252917/54226/689415/24179	Lrp1/Ldlr/Nr1d1/App/Mt2A/Agt	6
BP	GO:0051593	response to folic acid	6/1053	21/17710	0.0122681643995762	171049/362657/29565/24404/291671/24250	Folr1/Mthfr/Eef2/Gpx1/Hspa9/Cbs	6
BP	GO:0110096	cellular response to aldehyde	6/1053	21/17710	0.0122681643995762	29517/25718/24188/24192/296972/24617	Sgk1/Igf1r/Aldh1a1/Akr1b1/Akr1b10/Serpine1	6
BP	GO:0009108	coenzyme biosynthetic process	24/1053	204/17710	0.0122681643995762	293504/114846/24651/296259/311569/64392/78975/298490/298942/25747/25630/683630/25125/688283/54226/360887/84484/24362/117276/364975/690211/25106/24644/24377	Qprt/Gsto1/Pklr/Acss1/Acss2/Aldh1l1/Prkaa2/Ppcs/Dld/Ppara/Pkm/Mat2b/Stat3/Afmid/App/Coq8a/Slc4a4/Fbp1/Pfkfb3/Gcdh/Dip2a/Rgn/Pgk1/G6pd	24
BP	GO:0008361	regulation of cell size	26/1053	228/17710	0.012318333772871	25728/286758/294797/66025/25065/25240/29254/24772/362587/299331/299858/314979/315272/25386/64302/301252/25661/25498/303298/29754/29477/25353/25293/54300/246331/81521	Apoe/Aqp11/Il7r/Lpar3/Slc12a1/Aqp1/Mgll/Cxcl12/Macf1/Hsp90aa1/Lrp1/Deptor/Ano6/Aqp2/Rpl4/Hsp90ab1/Fn1/Npm1/Rap1gap2/Atp5mc1/Mapt/Spp1/Aqp4/Slc12a3/Nrp1/Msn	26
BP	GO:0030595	leukocyte chemotaxis	26/1053	228/17710	0.012318333772871	116996/25021/25380/24627/25253/50566/311647/140898/24772/298006/63865/366957/315272/300799/114856/287910/54226/24617/25441/25353/246759/50672/25338/307403/64202/94199	Il16/Itgam/Anxa1/Pde4d/Dpp4/Grem1/Prex1/Arhgef5/Cxcl12/Ccl21/Lgmn/Rac2/Ano6/Dapk2/Dusp1/Ccl6/App/Serpine1/Fcer1g/Spp1/Cxcl9/Ednrb/Ninj1/Csf1r/Calr/Dpep1	26
BP	GO:0048017	inositol lipid-mediated signaling	22/1053	181/17710	0.0125746780817439	361585/25718/361659/25513/25096/25313/24248/680616/24446/29344/29496/29139/315189/25661/29366/140586/25266/114553/24629/307403/24179/25682	Ube3a/Igf1r/Plekha1/Pik3r1/Pld1/Egf/Cat/Ppp1r16b/Hgf/Zfp36l1/Erbb3/Dcn/Prr5/Fn1/Serpine2/Sox9/Pdgfa/Ncf1/Pdgfrb/Csf1r/Agt/Ppard	22
BP	GO:0071456	cellular response to hypoxia	22/1053	181/17710	0.0125746780817439	64157/25735/362282/25240/25262/29223/29715/29344/299923/25715/192235/63878/25498/24617/59085/117183/84402/24330/170465/25682/24250/24644	Ddah1/Hnf4a/Pck1/Aqp1/Itpr1/Ak4/Slc8a1/Zfp36l1/Ndrg1/Slc11a2/Hyou1/Stc2/Npm1/Serpine1/Asl/Rgcc/Sfrp1/Egr1/Acaa2/Ppard/Cbs/Pgk1	22
BP	GO:0001523	retinoid metabolic process	12/1053	73/17710	0.0129419922067087	685750/252900/24188/25703/499353/24192/296972/246298/24296/100125372/29225/25682	Aldh8a1/Dgat2/Aldh1a1/Rbp4/Cyp2c24/Akr1b1/Akr1b10/Retsat/Cyp1a1/Ces1f/Ces1e/Ppard	12
BP	GO:0015914	phospholipid transport	12/1053	73/17710	0.0129419922067087	25728/365652/296371/24646/299609/314824/315272/300438/498015/306600/361352/85264	Apoe/Cert1/Pltp/Abcb1b/Abca7/Osbpl8/Ano6/Ldlr/Pitpnc1/Atp11a/Slc66a2/Abcg1	12
BP	GO:0061138	morphogenesis of a branching epithelium	26/1053	229/17710	0.013004776643381	24890/310552/25313/686753/25271/497010/50566/56083/24446/24772/25333/83718/24873/25425/301287/84399/25640/140586/303828/25266/84402/290905/25697/291936/24179/246331	Esr1/Sfrp2/Egf/Npnt/Rxra/Eng/Grem1/Tgm2/Hgf/Cxcl12/Mgp/Clic4/Vdr/Ctsh/Pkhd1/Ihh/Hnf1b/Sox9/Etv5/Pdgfa/Sfrp1/Col4a1/Ctsl/Hhip/Agt/Nrp1	26
BP	GO:0042326	negative regulation of phosphorylation	46/1053	485/17710	0.013184650257966	25728/25718/24426/25675/24627/79128/310552/497010/83617/50566/311437/25735/311676/24446/25112/24516/298648/313729/29715/497811/64531/299609/299858/314979/78969/25747/300652/114856/25498/83427/287422/25125/498008/29477/303903/689710/24903/288444/63912/84402/24362/291005/679578/24179/114851/25106	Apoe/Igf1r/Gstp1/Hmgcr/Pde4d/Dab2/Sfrp2/Eng/Hipk3/Grem1/Rassf2/Hnf4a/Pmepa1/Hgf/Gadd45a/Jun/Tardbp/Errfi1/Slc8a1/Xdh/Synj2bp/Abca7/Lrp1/Deptor/Trib1/Ppara/Sorl1/Dusp1/Npm1/Rack1/Per1/Stat3/Hexim1/Mapt/Parp14/Heg1/Kng2/Hsph1/Niban1/Sfrp1/Fbp1/Gadd45g/Ldlrad4/Agt/Cdkn1a/Rgn	46
BP	GO:0007589	body fluid secretion	19/1053	148/17710	0.0137507705008649	361604/58919/24684/24268/83465/24646/25240/297386/79425/497811/24873/25508/24267/363938/64205/24384/25293/83514/26198	Sytl2/Ccnd1/Prlr/Cp/Celsr2/Abcb1b/Aqp1/Slc4a5/Clcnka/Xdh/Vdr/Pam/Comt/Oas2/Rplp0/Gc/Aqp4/Tsc22d3/COX2	19
BP	GO:0008299	isoprenoid biosynthetic process	8/1053	37/17710	0.0137507705008649	685750/308100/24188/25675/29637/24450/24296/89784	Aldh8a1/Acat2/Aldh1a1/Hmgcr/Hmgcs1/Hmgcs2/Cyp1a1/Idi1	8
BP	GO:0019884	antigen processing and presentation of exogenous antigen	8/1053	37/17710	0.0137507705008649	50654/25441/290644/294228/294269/309621/309622/294273	Ctss/Fcer1g/Ifi30/RT1-S3/RT1-Da/RT1-Ba/RT1-Bb/RT1-DMb	8
BP	GO:0032354	response to follicle-stimulating hormone	8/1053	37/17710	0.0137507705008649	29637/29739/25587/25283/24825/24617/29441/24330	Hmgcs1/Gclm/Id2/Gclc/Tf/Serpine1/Por/Egr1	8
BP	GO:0043010	camera-type eye development	40/1053	407/17710	0.013779155685266	308843/24188/25550/25703/114208/25271/311862/246771/25062/83727/29146/362342/25240/297386/83839/24516/313592/83718/191571/25420/24296/363071/691517/84399/287526/303337/303398/140586/64307/81822/155012/60357/305501/83720/290905/25338/81818/24629/54267/246331	Tsku/Aldh1a1/Slc1a1/Rbp4/Skil/Rxra/Lamc3/Slc25a25/Gpd2/Fbn1/Jag1/Hipk2/Aqp1/Slc4a5/Calb1/Jun/Col8a2/Clic4/Fat3/Cryab/Cyp1a1/Stra6/Megf11/Ihh/Serpinf1/Rab11fip4/Tbx2/Sox9/Rpl24/Actb/Cfh/Prom1/Ikzf1/Fat1/Col4a1/Ninj1/Vim/Pdgfrb/Maf/Nrp1	40
BP	GO:0045861	negative regulation of proteolysis	39/1053	394/17710	0.0137797612949953	286758/29345/293719/191568/25513/310486/310552/116662/29216/25307/24446/362342/25240/298298/299858/299899/79240/300652/25420/24404/301252/316539/29366/287526/29543/54226/24903/171016/83928/24617/29441/378947/94199/24179/94342/24233/406161/116510/63879	Aqp11/Serpinh1/Ubxn1/Naip6/Pik3r1/Rarres1/Sfrp2/Ecm1/Lrp2/Cst3/Hgf/Hipk2/Aqp1/Dhcr24/Lrp1/Eif3h/Nr4a1/Sorl1/Cryab/Gpx1/Hsp90ab1/Epha4/Serpine2/Serpinf1/Timp2/App/Kng2/Hrg/Fetub/Serpine1/Por/Bst2/Dpep1/Agt/Bag6/C4a/C4b/Timp1/Xiap	39
BP	GO:1905954	positive regulation of lipid localization	16/1053	115/17710	0.0137797612949953	308100/25728/293692/79128/296371/114206/362434/54225/299609/299858/300095/315500/303701/25353/24539/85264	Acat2/Apoe/Ehd1/Dab2/Pltp/Tmf1/Lpcat3/Apob/Abca7/Lrp1/Srebf2/Eepd1/C1qtnf1/Spp1/Lpl/Abcg1	16
BP	GO:0048260	positive regulation of receptor-mediated endocytosis	11/1053	64/17710	0.0138245637968864	499010/79128/25313/50566/298006/64531/24825/54226/24617/24854/29337	Syne1/Dab2/Egf/Grem1/Ccl21/Synj2bp/Tf/App/Serpine1/Clu/Plcg2	11
BP	GO:0006801	superoxide metabolic process	12/1053	74/17710	0.0143228403661752	24787/25021/24426/25550/29158/29477/54226/114553/25352/24179/24250/25106	Sod2/Itgam/Gstp1/Slc1a1/Fbln5/Mapt/App/Ncf1/Sod3/Agt/Cbs/Rgn	12
BP	GO:0033344	cholesterol efflux	10/1053	55/17710	0.0144266885822439	25728/308843/25313/296371/54225/299609/299858/300095/315500/85264	Apoe/Tsku/Egf/Pltp/Apob/Abca7/Lrp1/Srebf2/Eepd1/Abcg1	10
BP	GO:0045777	positive regulation of blood pressure	10/1053	55/17710	0.0144266885822439	171105/24627/497010/25248/25587/65030/29412/25117/24179/24377	Lnpep/Pde4d/Eng/Cnr1/Id2/Ephx2/Adra1a/Hsd11b2/Agt/G6pd	10
BP	GO:0000097	sulfur amino acid biosynthetic process	5/1053	15/17710	0.0144266885822439	81508/24962/362657/24250/116568	Bhmt/Cth/Mthfr/Cbs/Ggt1	5
BP	GO:0032933	SREBP signaling pathway	5/1053	15/17710	0.0144266885822439	64194/362434/684811/300095/78968	Insig1/Lpcat3/Arhgef10l/Srebf2/Srebf1	5
BP	GO:0035627	ceramide transport	5/1053	15/17710	0.0144266885822439	365652/296371/24646/81536/25524	Cert1/Pltp/Abcb1b/Sgpp1/Psap	5
BP	GO:0071604	transforming growth factor beta production	9/1053	46/17710	0.0144587033303333	308843/296456/362800/301252/84032/25661/24560/25145/302526	Tsku/Itgav/Itgb8/Hsp90ab1/Col3a1/Fn1/Cd200/Cd24/Atp6ap2	9
BP	GO:0045665	negative regulation of neuron differentiation	29/1053	268/17710	0.0144587033303333	25728/361585/308843/309429/79128/24929/29146/260321/313644/25587/299858/191571/171086/316539/301575/24660/303298/140586/54226/25353/50672/306636/81818/307594/64202/246331/24511/25145/293860	Apoe/Ube3a/Tsku/Kank1/Dab2/Ptger3/Jag1/Fkbp4/Rap1gap/Id2/Lrp1/Fat3/Trak2/Epha4/Itm2c/Pmp22/Rap1gap2/Sox9/App/Spp1/Ednrb/Efnb2/Vim/Mib1/Calr/Nrp1/Itgb1/Cd24/Flna	29
BP	GO:0001933	negative regulation of protein phosphorylation	42/1053	435/17710	0.0145647695019524	25728/25718/24426/25675/24627/79128/310552/497010/83617/50566/311437/25735/311676/24446/25112/24516/298648/313729/29715/497811/64531/299609/299858/314979/78969/300652/114856/25498/83427/287422/498008/303903/689710/24903/288444/63912/84402/291005/679578/24179/114851/25106	Apoe/Igf1r/Gstp1/Hmgcr/Pde4d/Dab2/Sfrp2/Eng/Hipk3/Grem1/Rassf2/Hnf4a/Pmepa1/Hgf/Gadd45a/Jun/Tardbp/Errfi1/Slc8a1/Xdh/Synj2bp/Abca7/Lrp1/Deptor/Trib1/Sorl1/Dusp1/Npm1/Rack1/Per1/Hexim1/Parp14/Heg1/Kng2/Hsph1/Niban1/Sfrp1/Gadd45g/Ldlrad4/Agt/Cdkn1a/Rgn	42
BP	GO:0045639	positive regulation of myeloid cell differentiation	16/1053	116/17710	0.0148129447936643	25021/29146/24932/689176/24516/25587/29344/314386/78969/29381/54259/25125/305501/25338/307403/361439	Itgam/Jag1/Cd4/Tmem64/Jun/Id2/Zfp36l1/Gpr68/Trib1/Acvr1b/Inpp5d/Stat3/Ikzf1/Ninj1/Csf1r/Abcb10	16
BP	GO:0001654	eye development	44/1053	462/17710	0.0148231169453254	308843/24188/25550/25703/114208/361930/25271/311862/246771/25062/83727/29146/25307/362342/25240/297386/83839/24516/313592/83718/191571/25420/24296/363071/691517/85250/84399/287526/303337/303398/25125/140586/64307/81822/155012/60357/305501/83720/290905/25338/81818/24629/54267/246331	Tsku/Aldh1a1/Slc1a1/Rbp4/Skil/Bbs7/Rxra/Lamc3/Slc25a25/Gpd2/Fbn1/Jag1/Cst3/Hipk2/Aqp1/Slc4a5/Calb1/Jun/Col8a2/Clic4/Fat3/Cryab/Cyp1a1/Stra6/Megf11/Col5a2/Ihh/Serpinf1/Rab11fip4/Tbx2/Stat3/Sox9/Rpl24/Actb/Cfh/Prom1/Ikzf1/Fat1/Col4a1/Ninj1/Vim/Pdgfrb/Maf/Nrp1	44
BP	GO:0035296	regulation of tube diameter	22/1053	184/17710	0.0148231169453254	24787/25728/25675/29739/24929/362242/29254/29715/25283/24404/63840/24903/29659/25352/29412/50672/24179/25682/24250/114099/24377/26198	Sod2/Apoe/Hmgcr/Gclm/Ptger3/Snta1/Mgll/Slc8a1/Gclc/Gpx1/Per2/Kng2/P2rx4/Sod3/Adra1a/Ednrb/Agt/Ppard/Cbs/Cysltr1/G6pd/COX2	22
BP	GO:0050880	regulation of blood vessel size	22/1053	184/17710	0.0148231169453254	24787/25728/25675/29739/24929/362242/29254/29715/25283/24404/63840/24903/29659/25352/29412/50672/24179/25682/24250/114099/24377/26198	Sod2/Apoe/Hmgcr/Gclm/Ptger3/Snta1/Mgll/Slc8a1/Gclc/Gpx1/Per2/Kng2/P2rx4/Sod3/Adra1a/Ednrb/Agt/Ppard/Cbs/Cysltr1/G6pd/COX2	22
BP	GO:0097746	regulation of blood vessel diameter	22/1053	184/17710	0.0148231169453254	24787/25728/25675/29739/24929/362242/29254/29715/25283/24404/63840/24903/29659/25352/29412/50672/24179/25682/24250/114099/24377/26198	Sod2/Apoe/Hmgcr/Gclm/Ptger3/Snta1/Mgll/Slc8a1/Gclc/Gpx1/Per2/Kng2/P2rx4/Sod3/Adra1a/Ednrb/Agt/Ppard/Cbs/Cysltr1/G6pd/COX2	22
BP	GO:0019318	hexose metabolic process	27/1053	244/17710	0.0148231169453254	24533/252900/25757/25104/25703/25513/294806/140868/25062/83727/25735/362282/25659/299691/25747/25630/63840/360622/25634/303701/304785/24362/117276/25563/25106/24644/24377	Ldha/Dgat2/Cpt1a/Pc/Rbp4/Pik3r1/C1qtnf3/Fabp5/Gpd2/Fbn1/Hnf4a/Pck1/Khk/Cry1/Ppara/Pkm/Per2/Igfbp4/G6pc1/C1qtnf1/Slc45a3/Fbp1/Pfkfb3/Tff3/Rgn/Pgk1/G6pd	27
BP	GO:1905897	regulation of response to endoplasmic reticulum stress	14/1053	95/17710	0.0149913049443324	286758/293719/25513/25617/362434/500474/286906/299609/192235/54226/117030/24854/94342/309295	Aqp11/Ubxn1/Pik3r1/Hspa5/Lpcat3/Rnf183/Pdia6/Abca7/Hyou1/App/Erp29/Clu/Bag6/Ikbkg	14
BP	GO:0061318	renal filtration cell differentiation	6/1053	22/17710	0.0149913049443324	29146/85497/170672/60357/50672/25145	Jag1/Klf15/Nphs2/Prom1/Ednrb/Cd24	6
BP	GO:0072112	glomerular visceral epithelial cell differentiation	6/1053	22/17710	0.0149913049443324	29146/85497/170672/60357/50672/25145	Jag1/Klf15/Nphs2/Prom1/Ednrb/Cd24	6
BP	GO:0060538	skeletal muscle organ development	25/1053	220/17710	0.0149913049443324	29657/25675/114208/288770/29496/29565/29139/315133/79240/24468/115771/300673/363071/24404/24660/690286/59085/29619/259241/64529/361256/24330/307403/361805/83514	Arntl/Hmgcr/Skil/Naca/Erbb3/Eef2/Dcn/Ddx17/Nr4a1/Hspa8/Usp2/Bcl9l/Stra6/Gpx1/Pmp22/Hlf/Asl/Btg2/Nr1d2/Ctsb/Svil/Egr1/Csf1r/Uqcc2/Tsc22d3	25
BP	GO:0097164	ammonium ion metabolic process	24/1053	208/17710	0.0149913049443324	308589/25021/25757/25550/140868/310849/114123/24192/296972/362434/24609/313997/81536/300438/25287/24267/29441/114027/64040/306460/307092/291793/291450/302642	Sphk2/Itgam/Cpt1a/Slc1a1/Fabp5/Sgms2/Sardh/Akr1b1/Akr1b10/Lpcat3/Odc1/Mboat2/Sgpp1/Ldlr/Acadl/Comt/Por/Dao/Aldh9a1/Enpp6/Akr1c1/Abhd3/Aldh7a1/Sat1	24
BP	GO:1902106	negative regulation of leukocyte differentiation	15/1053	106/17710	0.0155810895582594	25084/25380/25513/83727/297077/362634/25587/314386/78969/84399/54259/303836/29339/84402/289287	Il4r/Anxa1/Pik3r1/Fbn1/Tmem176a/C1qc/Id2/Gpr68/Trib1/Ihh/Inpp5d/Bcl6/Apcs/Sfrp1/Gpr137b	15
BP	GO:0035150	regulation of tube size	22/1053	185/17710	0.0156551476450879	24787/25728/25675/29739/24929/362242/29254/29715/25283/24404/63840/24903/29659/25352/29412/50672/24179/25682/24250/114099/24377/26198	Sod2/Apoe/Hmgcr/Gclm/Ptger3/Snta1/Mgll/Slc8a1/Gclc/Gpx1/Per2/Kng2/P2rx4/Sod3/Adra1a/Ednrb/Agt/Ppard/Cbs/Cysltr1/G6pd/COX2	22
BP	GO:0032373	positive regulation of sterol transport	8/1053	38/17710	0.0156551476450879	308100/25728/296371/362434/299609/299858/315500/85264	Acat2/Apoe/Pltp/Lpcat3/Abca7/Lrp1/Eepd1/Abcg1	8
BP	GO:0032376	positive regulation of cholesterol transport	8/1053	38/17710	0.0156551476450879	308100/25728/296371/362434/299609/299858/315500/85264	Acat2/Apoe/Pltp/Lpcat3/Abca7/Lrp1/Eepd1/Abcg1	8
BP	GO:0070670	response to interleukin-4	8/1053	38/17710	0.0156551476450879	25617/300079/301252/50671/303903/64205/64529/114519	Hspa5/Rpl3/Hsp90ab1/Fasn/Parp14/Rplp0/Ctsb/Nfil3	8
BP	GO:0043112	receptor metabolic process	23/1053	197/17710	0.0157733017929333	499010/25728/25235/79128/25313/24929/25029/50566/686590/89783/192249/64531/63865/300652/363235/140726/303734/54226/304286/25441/306636/29337/24511	Syne1/Apoe/Ghr/Dab2/Egf/Ptger3/Calcrl/Grem1/Iqsec1/Laptm5/Ehd3/Synj2bp/Lgmn/Sorl1/Als2/Cacng5/Tbc1d16/App/Lmtk2/Fcer1g/Efnb2/Plcg2/Itgb1	23
BP	GO:2000181	negative regulation of blood vessel morphogenesis	17/1053	128/17710	0.0157749188829504	25112/497811/64531/29158/29139/363265/24791/287526/79252/681544/171016/24617/117183/306628/24179/24644/300289	Gadd45a/Xdh/Synj2bp/Fbln5/Dcn/Col4a3/Sparc/Serpinf1/Adamts1/LOC681544/Hrg/Serpine1/Rgcc/Col4a2/Agt/Pgk1/Amot	17
BP	GO:0009651	response to salt stress	10/1053	56/17710	0.0159211049845571	25065/24192/25240/29344/299331/25386/29639/301252/25293/24179	Slc12a1/Akr1b1/Aqp1/Zfp36l1/Hsp90aa1/Aqp2/Fxyd2/Hsp90ab1/Aqp4/Agt	10
BP	GO:0030514	negative regulation of BMP signaling pathway	10/1053	56/17710	0.0159211049845571	65164/114208/310552/29216/50566/83727/362342/266803/300652/84402	Htra1/Skil/Sfrp2/Lrp2/Grem1/Fbn1/Hipk2/Sostdc1/Sorl1/Sfrp1	10
BP	GO:0061900	glial cell activation	10/1053	56/17710	0.0159211049845571	25021/361749/24516/299858/300438/252917/54226/24854/689415/24179	Itgam/Il33/Jun/Lrp1/Ldlr/Nr1d1/App/Clu/Mt2A/Agt	10
BP	GO:0002028	regulation of sodium ion transport	14/1053	96/17710	0.0162125354138082	29517/24784/29686/24211/362013/296655/362242/29715/29639/29366/287422/29659/25650/361833	Sgk1/Slc9a3/Scn1b/Atp1a1/Ahcyl1/Stom/Snta1/Slc8a1/Fxyd2/Serpine2/Per1/P2rx4/Atp1b1/Ank3	14
BP	GO:0006816	calcium ion transport	43/1053	452/17710	0.0163971017259076	64032/308589/29547/116996/114846/24627/25313/66025/24929/246771/296456/25029/25262/24772/24932/298006/313052/29715/192249/315272/24873/25386/115771/63878/140726/54226/24617/29659/29693/246215/245953/25650/58976/246759/29412/50672/290796/24629/29337/24179/25106/114099/24377	Ccn2/Sphk2/Homer2/Il16/Gsto1/Pde4d/Egf/Lpar3/Ptger3/Slc25a25/Itgav/Calcrl/Itpr1/Cxcl12/Cd4/Ccl21/Epb41/Slc8a1/Ehd3/Ano6/Vdr/Aqp2/Usp2/Stc2/Cacng5/App/Serpine1/P2rx4/Atp2a2/Tpcn1/Tmem37/Atp1b1/Slc30a1/Cxcl9/Adra1a/Ednrb/Saraf/Pdgfrb/Plcg2/Agt/Rgn/Cysltr1/G6pd	43
BP	GO:0002573	myeloid leukocyte differentiation	26/1053	234/17710	0.0163971017259076	25021/25513/83727/311437/24932/689176/24516/362634/25587/29344/314386/362800/78969/25745/24825/54259/50671/54226/25441/29339/305501/84402/25338/289287/307403/29168	Itgam/Pik3r1/Fbn1/Rassf2/Cd4/Tmem64/Jun/C1qc/Id2/Zfp36l1/Gpr68/Itgb8/Trib1/Myh9/Tf/Inpp5d/Fasn/App/Fcer1g/Apcs/Ikzf1/Sfrp1/Ninj1/Gpr137b/Csf1r/Ubd	26
BP	GO:0097191	extrinsic apoptotic signaling pathway	26/1053	234/17710	0.0163971017259076	24426/361749/25513/79128/246775/114208/310552/60430/29739/114517/296456/25263/24446/81536/29496/314979/29381/25626/25283/24404/301575/24617/100911483/84402/24179/246331	Gstp1/Il33/Pik3r1/Dab2/Tnfsf10/Skil/Sfrp2/Mcl1/Gclm/Itga6/Itgav/Mal/Hgf/Sgpp1/Erbb3/Deptor/Acvr1b/Krt8/Gclc/Gpx1/Itm2c/Serpine1/Ndufa13/Sfrp1/Agt/Nrp1	26
BP	GO:0003018	vascular process in circulatory system	25/1053	222/17710	0.0165435005137085	24787/25728/25675/29739/64157/24929/362242/29254/29715/25283/24404/63840/24903/29659/25352/29412/50672/56765/24179/25682/24250/114099/300289/24377/26198	Sod2/Apoe/Hmgcr/Gclm/Ddah1/Ptger3/Snta1/Mgll/Slc8a1/Gclc/Gpx1/Per2/Kng2/P2rx4/Sod3/Adra1a/Ednrb/Plvap/Agt/Ppard/Cbs/Cysltr1/Amot/G6pd/COX2	25
BP	GO:0051402	neuron apoptotic process	33/1053	322/17710	0.0166761478627361	24890/24787/25728/308444/25021/25550/619558/60430/29739/25617/362342/29336/24516/360406/63865/29496/299858/192235/25283/24404/301252/316256/303010/25498/54226/29619/24330/24567/292023/24179/246331/63879/24377	Esr1/Sod2/Apoe/Axl/Itgam/Slc1a1/Retreg1/Mcl1/Gclm/Hspa5/Hipk2/Sigmar1/Jun/Ptprf/Lgmn/Erbb3/Lrp1/Hyou1/Gclc/Gpx1/Hsp90ab1/Tnfrsf21/Cpeb4/Npm1/App/Btg2/Egr1/Mt1/Aars1/Agt/Nrp1/Xiap/G6pd	33
BP	GO:1902105	regulation of leukocyte differentiation	33/1053	322/17710	0.0166761478627361	29142/308444/25084/25021/25380/25513/294797/83727/311437/362282/297077/24932/689176/24516/362634/25587/29344/314386/78969/353227/84399/54259/303836/29339/305501/361103/84402/25338/289287/307403/294269/309621/25145	Vnn1/Axl/Il4r/Itgam/Anxa1/Pik3r1/Il7r/Fbn1/Rassf2/Pck1/Tmem176a/Cd4/Tmem64/Jun/C1qc/Id2/Zfp36l1/Gpr68/Trib1/Zbtb16/Ihh/Inpp5d/Bcl6/Apcs/Ikzf1/Zmiz1/Sfrp1/Ninj1/Gpr137b/Csf1r/RT1-Da/RT1-Ba/Cd24	33
BP	GO:0045638	negative regulation of myeloid cell differentiation	13/1053	86/17710	0.0166761478627361	79426/25513/83727/362634/29344/314386/78969/353227/54259/29339/84402/289287/291671	Zfp36/Pik3r1/Fbn1/C1qc/Zfp36l1/Gpr68/Trib1/Zbtb16/Inpp5d/Apcs/Sfrp1/Gpr137b/Hspa9	13
BP	GO:0031638	zymogen activation	11/1053	66/17710	0.0166850661112268	24594/312705/298298/63865/25425/29366/303073/24617/25697/116568/24644	Klk1b3/C1r/Dhcr24/Lgmn/Ctsh/Serpine2/Cyfip2/Serpine1/Ctsl/Ggt1/Pgk1	11
BP	GO:0061045	negative regulation of wound healing	12/1053	76/17710	0.0169096158965229	25728/25675/24929/83580/29366/303701/24903/681544/171016/25266/24617/114851	Apoe/Hmgcr/Ptger3/Thbd/Serpine2/C1qtnf1/Kng2/LOC681544/Hrg/Pdgfa/Serpine1/Cdkn1a	12
BP	GO:0032872	regulation of stress-activated MAPK cascade	26/1053	235/17710	0.0172088793628486	365057/64032/25718/24426/25675/79128/310552/83617/50566/311437/24446/362342/140898/25112/298006/497811/316539/114856/287422/303285/54226/288444/114553/84402/291005/24250	Map3k5/Ccn2/Igf1r/Gstp1/Hmgcr/Dab2/Sfrp2/Hipk3/Grem1/Rassf2/Hgf/Hipk2/Arhgef5/Gadd45a/Ccl21/Xdh/Epha4/Dusp1/Per1/Traf4/App/Hsph1/Ncf1/Sfrp1/Gadd45g/Cbs	26
BP	GO:0048593	camera-type eye morphogenesis	18/1053	141/17710	0.017859606331785	308843/24188/25550/25703/29146/362342/25240/83839/313592/191571/363071/691517/84399/303398/140586/60357/305501/83720	Tsku/Aldh1a1/Slc1a1/Rbp4/Jag1/Hipk2/Aqp1/Calb1/Col8a2/Fat3/Stra6/Megf11/Ihh/Tbx2/Sox9/Prom1/Ikzf1/Fat1	18
BP	GO:1900408	negative regulation of cellular response to oxidative stress	10/1053	57/17710	0.0178815668311011	29142/24787/24446/116484/24468/24404/363285/83427/288444/25524	Vnn1/Sod2/Hgf/Txn1/Hspa8/Gpx1/Scly/Rack1/Hsph1/Psap	10
BP	GO:0010831	positive regulation of myotube differentiation	8/1053	39/17710	0.0179999010857593	361512/25084/293692/24772/81812/246759/29455/306600	Ehd2/Il4r/Ehd1/Cxcl12/Thra/Cxcl9/Gdf15/Atp11a	8
BP	GO:0019432	triglyceride biosynthetic process	8/1053	39/17710	0.0179999010857593	252900/29653/362282/300438/316737/78968/24539/25106	Dgat2/Gpam/Pck1/Ldlr/Lpin2/Srebf1/Lpl/Rgn	8
BP	GO:0098868	bone growth	8/1053	39/17710	0.0179999010857593	308843/116662/298101/298189/297894/29158/140586/29441	Tsku/Ecm1/Col27a1/Bnc2/Matn1/Fbln5/Sox9/Por	8
BP	GO:0051146	striated muscle cell differentiation	33/1053	324/17710	0.0180809437297522	499010/361512/25084/293692/25271/311055/50566/24772/117095/29715/25216/288770/25745/25747/25626/679701/24404/25285/24660/81812/360626/29276/246759/360950/29412/29455/306600/306636/24629/64202/24179/24511/24377	Syne1/Ehd2/Il4r/Ehd1/Rxra/Tanc1/Grem1/Cxcl12/Bhlhe41/Slc8a1/Sdc1/Naca/Myh9/Ppara/Krt8/Barx2/Gpx1/Igfbp5/Pmp22/Thra/Krt19/Csrp1/Cxcl9/Wdr1/Adra1a/Gdf15/Atp11a/Efnb2/Pdgfrb/Calr/Agt/Itgb1/G6pd	33
BP	GO:0001885	endothelial cell development	13/1053	87/17710	0.0180809437297522	26955/24627/497010/680616/24646/83718/24404/50671/689710/50672/24179/85251/81521	Afdn/Pde4d/Eng/Ppp1r16b/Abcb1b/Clic4/Gpx1/Fasn/Heg1/Ednrb/Agt/Col18a1/Msn	13
BP	GO:0046689	response to mercury ion	6/1053	23/17710	0.0180809437297522	25550/81660/25240/25386/25661/25548	Slc1a1/Gatm/Aqp1/Aqp2/Fn1/Slc34a1	6
BP	GO:0072311	glomerular epithelial cell differentiation	6/1053	23/17710	0.0180809437297522	29146/85497/170672/60357/50672/25145	Jag1/Klf15/Nphs2/Prom1/Ednrb/Cd24	6
BP	GO:1901739	regulation of myoblast fusion	6/1053	23/17710	0.0180809437297522	361512/25084/293692/24772/246759/29455	Ehd2/Il4r/Ehd1/Cxcl12/Cxcl9/Gdf15	6
BP	GO:2001026	regulation of endothelial cell chemotaxis	6/1053	23/17710	0.0180809437297522	292401/63865/681544/171016/29659/81814	Smoc2/Lgmn/LOC681544/Hrg/P2rx4/Tmsb4x	6
BP	GO:0002791	regulation of peptide secretion	36/1053	363/17710	0.0180809437297522	25728/29657/25757/25380/170912/25703/25675/690163/294806/25027/25313/113965/24929/25735/25427/25248/298648/314386/299858/25745/64534/300652/63840/25508/78968/252917/54226/24560/117030/24957/60447/24399/84402/361805/25682/85264	Apoe/Arntl/Cpt1a/Anxa1/A1cf/Rbp4/Hmgcr/Oxct1/C1qtnf3/Slc16a1/Egf/Hadh/Ptger3/Hnf4a/Cyp51/Cnr1/Tardbp/Gpr68/Lrp1/Myh9/Pim3/Sorl1/Per2/Pam/Srebf1/Nr1d1/App/Cd200/Erp29/Glul/Clock/Glud1/Sfrp1/Uqcc2/Ppard/Abcg1	36
BP	GO:0001893	maternal placenta development	9/1053	48/17710	0.0180809437297522	24890/25271/24873/63878/24617/64529/25697/81818/25682	Esr1/Rxra/Vdr/Stc2/Serpine1/Ctsb/Ctsl/Vim/Ppard	9
BP	GO:0033013	tetrapyrrole metabolic process	9/1053	48/17710	0.0180809437297522	116599/84608/25715/24296/24861/289257/306198/80848/361439	Blvra/Slco1a6/Slc11a2/Cyp1a1/Ugt1a1/Spta1/Clybl/Cubn/Abcb10	9
BP	GO:0046685	response to arsenic-containing substance	9/1053	48/17710	0.0180809437297522	114846/309465/24646/25341/29642/24296/25283/287526/114851	Gsto1/Gsto2/Abcb1b/Tnfrsf11b/Slc38a2/Cyp1a1/Gclc/Serpinf1/Cdkn1a	9
BP	GO:0006544	glycine metabolic process	5/1053	16/17710	0.0180809437297522	293779/309312/83784/114123/287379	Glyat/Gldc/Agxt2/Sardh/Shmt1	5
BP	GO:0019184	nonribosomal peptide biosynthetic process	5/1053	16/17710	0.0180809437297522	25550/29739/25458/25283/116568	Slc1a1/Gclm/Gss/Gclc/Ggt1	5
BP	GO:0042921	glucocorticoid receptor signaling pathway	5/1053	16/17710	0.0180809437297522	29657/170917/299691/287422/60447	Arntl/Cry2/Cry1/Per1/Clock	5
BP	GO:0071501	cellular response to sterol depletion	5/1053	16/17710	0.0180809437297522	64194/362434/684811/300095/78968	Insig1/Lpcat3/Arhgef10l/Srebf2/Srebf1	5
BP	GO:1903364	positive regulation of cellular protein catabolic process	19/1053	153/17710	0.0180809437297522	25728/361749/79128/361930/25313/29216/89783/313974/299331/299858/362900/78969/300438/25283/83427/24854/94342/25106/81521	Apoe/Il33/Dab2/Bbs7/Egf/Lrp2/Laptm5/Trib2/Hsp90aa1/Lrp1/Rnf19a/Trib1/Ldlr/Gclc/Rack1/Clu/Bag6/Rgn/Msn	19
BP	GO:1903707	negative regulation of hemopoiesis	19/1053	153/17710	0.0180809437297522	79426/25084/25380/25513/83727/297077/362634/25587/29344/314386/78969/353227/84399/54259/303836/29339/84402/289287/291671	Zfp36/Il4r/Anxa1/Pik3r1/Fbn1/Tmem176a/C1qc/Id2/Zfp36l1/Gpr68/Trib1/Zbtb16/Ihh/Inpp5d/Bcl6/Apcs/Sfrp1/Gpr137b/Hspa9	19
BP	GO:0032535	regulation of cellular component size	41/1053	429/17710	0.0181413332348551	25728/286758/29211/309429/683593/294797/66025/25065/311647/25240/29254/24772/312812/298006/362587/299331/299858/314979/25745/685357/315272/25386/64302/301057/301252/363235/25661/25498/303073/303298/29754/29477/289257/25353/360950/361256/25293/54300/246331/81814/81521	Apoe/Aqp11/Sptbn2/Kank1/Jmy/Il7r/Lpar3/Slc12a1/Prex1/Aqp1/Mgll/Cxcl12/Eps8/Ccl21/Macf1/Hsp90aa1/Lrp1/Deptor/Myh9/Baiap2l2/Ano6/Aqp2/Rpl4/Vill/Hsp90ab1/Als2/Fn1/Npm1/Cyfip2/Rap1gap2/Atp5mc1/Mapt/Spta1/Spp1/Wdr1/Svil/Aqp4/Slc12a3/Nrp1/Tmsb4x/Msn	41
BP	GO:0043523	regulation of neuron apoptotic process	30/1053	287/17710	0.018751282935044	24890/24787/25728/308444/25021/25550/619558/60430/29739/362342/29336/24516/360406/63865/29496/299858/192235/25283/301252/303010/25498/54226/29619/24330/24567/292023/24179/246331/63879/24377	Esr1/Sod2/Apoe/Axl/Itgam/Slc1a1/Retreg1/Mcl1/Gclm/Hipk2/Sigmar1/Jun/Ptprf/Lgmn/Erbb3/Lrp1/Hyou1/Gclc/Hsp90ab1/Cpeb4/Npm1/App/Btg2/Egr1/Mt1/Aars1/Agt/Nrp1/Xiap/G6pd	30
BP	GO:0043281	regulation of cysteine-type endopeptidase activity involved in apoptotic process	25/1053	225/17710	0.0189005800321971	365057/64032/25550/191568/246775/310552/83476/24446/25309/25240/298298/89783/497811/25715/79240/25420/25425/24404/363265/83427/54226/29441/100911483/94199/63879	Map3k5/Ccn2/Slc1a1/Naip6/Tnfsf10/Sfrp2/Ccn1/Hgf/Cycs/Aqp1/Dhcr24/Laptm5/Xdh/Slc11a2/Nr4a1/Cryab/Ctsh/Gpx1/Col4a3/Rack1/App/Por/Ndufa13/Dpep1/Xiap	25
BP	GO:0045542	positive regulation of cholesterol biosynthetic process	4/1053	10/17710	0.0189005800321971	300095/78968/29441/85264	Srebf2/Srebf1/Por/Abcg1	4
BP	GO:0006119	oxidative phosphorylation	17/1053	131/17710	0.0189005800321971	296658/245958/25309/297990/29223/24184/298942/301458/25282/288740/361805/64539/26194/26198/26204/26202/26203	Ndufa8/Atp5f1e/Cycs/Ndufb6/Ak4/Ak2/Dld/Ndufs1/Cox6a1/Iscu/Uqcc2/Ndufv3/ND2/COX2/COX3/ND5/ND6	17
BP	GO:0055076	transition metal ion homeostasis	17/1053	131/17710	0.0189005800321971	24787/29292/25319/25550/24268/499991/50655/366568/300051/25715/24825/54226/288740/58976/619385/24567/689415	Sod2/Ftl1/Fth1/Slc1a1/Cp/Steap4/Aco1/Slc30a3/Slc39a4/Slc11a2/Tf/App/Iscu/Slc30a1/Ncoa4/Mt1/Mt2A	17
BP	GO:0071384	cellular response to corticosteroid stimulus	17/1053	131/17710	0.0189005800321971	29517/79426/25718/24426/25380/117560/24450/362282/25240/313729/29344/24861/287526/24617/59085/309621/309622	Sgk1/Zfp36/Igf1r/Gstp1/Anxa1/Klf9/Hmgcs2/Pck1/Aqp1/Errfi1/Zfp36l1/Ugt1a1/Serpinf1/Serpine1/Asl/RT1-Ba/RT1-Bb	17
BP	GO:0010721	negative regulation of cell development	39/1053	404/17710	0.0191136646252263	25728/361585/308843/309429/79128/24929/83727/29146/260321/313644/25587/299858/25747/191571/300438/300652/84032/171086/316539/301575/360459/24660/303298/252917/25125/140586/54226/25353/50672/306636/81818/307594/260326/64202/246331/24511/25145/293860/24377	Apoe/Ube3a/Tsku/Kank1/Dab2/Ptger3/Fbn1/Jag1/Fkbp4/Rap1gap/Id2/Lrp1/Ppara/Fat3/Ldlr/Sorl1/Col3a1/Trak2/Epha4/Itm2c/Bmerb1/Pmp22/Rap1gap2/Nr1d1/Stat3/Sox9/App/Spp1/Ednrb/Efnb2/Vim/Mib1/Adgrg1/Calr/Nrp1/Itgb1/Cd24/Flna/G6pd	39
BP	GO:2000116	regulation of cysteine-type endopeptidase activity	27/1053	250/17710	0.0191325188287494	365057/64032/25550/191568/246775/310552/83476/24446/25309/25240/298298/89783/497811/63865/25715/79240/25420/25425/24404/363265/303073/83427/54226/29441/100911483/94199/63879	Map3k5/Ccn2/Slc1a1/Naip6/Tnfsf10/Sfrp2/Ccn1/Hgf/Cycs/Aqp1/Dhcr24/Laptm5/Xdh/Lgmn/Slc11a2/Nr4a1/Cryab/Ctsh/Gpx1/Col4a3/Cyfip2/Rack1/App/Por/Ndufa13/Dpep1/Xiap	27
BP	GO:0001974	blood vessel remodeling	10/1053	58/17710	0.0194860527775149	308444/29146/25307/56083/299858/681544/171016/24250/25181/293860	Axl/Jag1/Cst3/Tgm2/Lrp1/LOC681544/Hrg/Cbs/Bgn/Flna	10
BP	GO:0070302	regulation of stress-activated protein kinase signaling cascade	26/1053	238/17710	0.0194860527775149	365057/64032/25718/24426/25675/79128/310552/83617/50566/311437/24446/362342/140898/25112/298006/497811/316539/114856/287422/303285/54226/288444/114553/84402/291005/24250	Map3k5/Ccn2/Igf1r/Gstp1/Hmgcr/Dab2/Sfrp2/Hipk3/Grem1/Rassf2/Hgf/Hipk2/Arhgef5/Gadd45a/Ccl21/Xdh/Epha4/Dusp1/Per1/Traf4/App/Hsph1/Ncf1/Sfrp1/Gadd45g/Cbs	26
BP	GO:0031345	negative regulation of cell projection organization	25/1053	226/17710	0.0197947238540768	25728/361585/308843/309429/79128/260321/298006/360406/313644/299858/191571/171086/316539/301575/24660/303298/360606/681544/171016/25353/306636/81818/246331/24511/293860	Apoe/Ube3a/Tsku/Kank1/Dab2/Fkbp4/Ccl21/Ptprf/Rap1gap/Lrp1/Fat3/Trak2/Epha4/Itm2c/Pmp22/Rap1gap2/Itga3/LOC681544/Hrg/Spp1/Efnb2/Vim/Nrp1/Itgb1/Flna	25
BP	GO:0048015	phosphatidylinositol-mediated signaling	21/1053	178/17710	0.0199653307208757	361585/25718/361659/25513/25313/24248/680616/24446/29344/29496/29139/315189/25661/29366/140586/25266/114553/24629/307403/24179/25682	Ube3a/Igf1r/Plekha1/Pik3r1/Egf/Cat/Ppp1r16b/Hgf/Zfp36l1/Erbb3/Dcn/Prr5/Fn1/Serpine2/Sox9/Pdgfa/Ncf1/Pdgfrb/Csf1r/Agt/Ppard	21
BP	GO:0042775	mitochondrial ATP synthesis coupled electron transport	12/1053	78/17710	0.0199653307208757	296658/25309/297990/298942/301458/25282/288740/64539/26194/26204/26202/26203	Ndufa8/Cycs/Ndufb6/Dld/Ndufs1/Cox6a1/Iscu/Ndufv3/ND2/COX3/ND5/ND6	12
BP	GO:0043524	negative regulation of neuron apoptotic process	22/1053	190/17710	0.0200457080868204	24787/25728/308444/25550/619558/29739/362342/24516/63865/29496/299858/192235/25283/301252/303010/25498/29619/24567/292023/24179/246331/63879	Sod2/Apoe/Axl/Slc1a1/Retreg1/Gclm/Hipk2/Jun/Lgmn/Erbb3/Lrp1/Hyou1/Gclc/Hsp90ab1/Cpeb4/Npm1/Btg2/Mt1/Aars1/Agt/Nrp1/Xiap	22
BP	GO:0048592	eye morphogenesis	22/1053	190/17710	0.0200457080868204	308843/24188/25550/25703/83727/29146/362342/25240/83839/313592/191571/363071/691517/85250/84399/303398/25125/140586/155012/60357/305501/83720	Tsku/Aldh1a1/Slc1a1/Rbp4/Fbn1/Jag1/Hipk2/Aqp1/Calb1/Col8a2/Fat3/Stra6/Megf11/Col5a2/Ihh/Tbx2/Stat3/Sox9/Cfh/Prom1/Ikzf1/Fat1	22
BP	GO:0007044	cell-substrate junction assembly	14/1053	99/17710	0.0200711612633971	294027/50566/24771/313494/362587/299858/25745/316313/25661/301509/681544/171016/305332/246331	Col17a1/Grem1/Sdc4/Tln1/Macf1/Lrp1/Myh9/Dst/Fn1/Tns1/LOC681544/Hrg/Limch1/Nrp1	14
BP	GO:0051702	interaction with symbiont	14/1053	99/17710	0.0200711612633971	25151/25728/25104/296655/60431/24516/298648/24468/24404/25661/171016/114553/29339/307403	Igf2r/Apoe/Pc/Stom/Vapb/Jun/Tardbp/Hspa8/Gpx1/Fn1/Hrg/Ncf1/Apcs/Csf1r	14
BP	GO:0002762	negative regulation of myeloid leukocyte differentiation	9/1053	49/17710	0.0201449190795602	25513/83727/362634/314386/78969/54259/29339/84402/289287	Pik3r1/Fbn1/C1qc/Gpr68/Trib1/Inpp5d/Apcs/Sfrp1/Gpr137b	9
BP	GO:1900744	regulation of p38MAPK cascade	9/1053	49/17710	0.0201449190795602	365057/24446/25112/497811/114856/287422/288444/114553/291005	Map3k5/Hgf/Gadd45a/Xdh/Dusp1/Per1/Hsph1/Ncf1/Gadd45g	9
BP	GO:1901031	regulation of response to reactive oxygen species	9/1053	49/17710	0.0201449190795602	24446/116484/29158/315427/24468/83427/288444/25524/25106	Hgf/Txn1/Fbln5/Sesn3/Hspa8/Rack1/Hsph1/Psap/Rgn	9
BP	GO:0042698	ovulation cycle	16/1053	121/17710	0.0202881797621711	24890/308444/25718/361659/25380/24188/25617/25745/24468/116660/25508/287526/79252/24854/24330/24179	Esr1/Axl/Igf1r/Plekha1/Anxa1/Aldh1a1/Hspa5/Myh9/Hspa8/Ptprn/Pam/Serpinf1/Adamts1/Clu/Egr1/Agt	16
BP	GO:0044344	cellular response to fibroblast growth factor stimulus	16/1053	121/17710	0.0202881797621711	64032/292401/79426/499308/29739/29344/299236/79240/25283/29393/83504/24617/84402/81818/29633/291936	Ccn2/Smoc2/Zfp36/Flrt1/Gclm/Zfp36l1/Flrt2/Nr4a1/Gclc/Col1a1/Kl/Serpine1/Sfrp1/Vim/Ndst1/Hhip	16
BP	GO:0022408	negative regulation of cell-cell adhesion	23/1053	203/17710	0.0210913160500039	25084/25380/25513/310663/24929/29146/24771/113955/24772/298006/89783/171577/25747/316256/84399/29366/303701/303836/24903/117183/309621/309622/25145	Il4r/Anxa1/Pik3r1/Tnfaip8l2/Ptger3/Jag1/Sdc4/Gpnmb/Cxcl12/Ccl21/Laptm5/Epcam/Ppara/Tnfrsf21/Ihh/Serpine2/C1qtnf1/Bcl6/Kng2/Rgcc/RT1-Ba/RT1-Bb/Cd24	23
BP	GO:0016055	Wnt signaling pathway	41/1053	434/17710	0.0215619044546712	25728/308843/171049/29657/58919/309429/79128/310552/83465/25313/295654/50566/499949/85497/689176/78975/362587/25216/266803/299858/29582/24331/300673/84424/83427/25640/29393/360606/140586/303735/54226/498233/50672/84402/361217/291130/24330/361832/103689969/302526/63879	Apoe/Tsku/Folr1/Arntl/Ccnd1/Kank1/Dab2/Sfrp2/Celsr2/Egf/Ttc21b/Grem1/Apcdd1l/Klf15/Tmem64/Prkaa2/Macf1/Sdc1/Sostdc1/Lrp1/Mgat3/Cela1/Bcl9l/Tle3/Rack1/Hnf1b/Col1a1/Itga3/Sox9/Rnf213/App/Lgr6/Ednrb/Sfrp1/Spin1/Dcdc2/Egr1/Bicc1/Kdm6a/Atp6ap2/Xiap	41
BP	GO:0006414	translational elongation	10/1053	59/17710	0.0215858156023058	293408/499782/29565/64640/140661/171361/83427/498555/292023/100360413	Hbs1l/Rpl12/Eef2/Rpl30/Rplp1/Eef1a1/Rack1/LOC498555/Aars1/LOC100360413	10
BP	GO:0050867	positive regulation of cell activation	36/1053	368/17710	0.0215858156023058	64032/29142/308444/308589/116996/25084/25021/25380/361749/29653/25205/294797/25253/362282/24932/298006/171046/353227/84399/54259/286934/303836/25441/289257/305501/361103/24518/306636/24629/294228/294269/309621/309622/294273/114851/25145	Ccn2/Vnn1/Axl/Sphk2/Il16/Il4r/Itgam/Anxa1/Il33/Gpam/Il6st/Il7r/Dpp4/Pck1/Cd4/Ccl21/Tcf3/Zbtb16/Ihh/Inpp5d/Havcr1/Bcl6/Fcer1g/Spta1/Ikzf1/Zmiz1/Jund/Efnb2/Pdgfrb/RT1-S3/RT1-Da/RT1-Ba/RT1-Bb/RT1-DMb/Cdkn1a/Cd24	36
BP	GO:0031333	negative regulation of protein complex assembly	19/1053	156/17710	0.0215858156023058	29517/29211/309429/25617/311676/64194/260321/312812/25745/300652/25420/301057/81812/140586/289257/24854/361256/679578/81814	Sgk1/Sptbn2/Kank1/Hspa5/Pmepa1/Insig1/Fkbp4/Eps8/Myh9/Sorl1/Cryab/Vill/Thra/Sox9/Spta1/Clu/Svil/Ldlrad4/Tmsb4x	19
BP	GO:0010875	positive regulation of cholesterol efflux	6/1053	24/17710	0.0215858156023058	25728/296371/299609/299858/315500/85264	Apoe/Pltp/Abca7/Lrp1/Eepd1/Abcg1	6
BP	GO:0015748	organophosphate ester transport	15/1053	111/17710	0.0219524420823457	25728/365652/246771/296371/24646/299609/314824/315272/300438/25634/498015/689414/306600/361352/85264	Apoe/Cert1/Slc25a25/Pltp/Abcb1b/Abca7/Osbpl8/Ano6/Ldlr/G6pc1/Pitpnc1/Slc25a42/Atp11a/Slc66a2/Abcg1	15
BP	GO:0061041	regulation of wound healing	20/1053	168/17710	0.0219937379346772	292401/25728/25380/309429/25675/24929/83580/25745/315272/29366/303701/24903/681544/171016/25266/24617/25441/24511/25682/114851	Smoc2/Apoe/Anxa1/Kank1/Hmgcr/Ptger3/Thbd/Myh9/Ano6/Serpine2/C1qtnf1/Kng2/LOC681544/Hrg/Pdgfa/Serpine1/Fcer1g/Itgb1/Ppard/Cdkn1a	20
BP	GO:0010952	positive regulation of peptidase activity	22/1053	192/17710	0.0222809113339333	365057/64032/25550/246775/310552/83476/25309/89783/497811/63865/25715/300786/25425/25661/316539/363265/303073/83427/25125/54226/29569/100911483	Map3k5/Ccn2/Slc1a1/Tnfsf10/Sfrp2/Ccn1/Cycs/Laptm5/Xdh/Lgmn/Slc11a2/Clpx/Ctsh/Fn1/Epha4/Col4a3/Cyfip2/Rack1/Stat3/App/Pcolce/Ndufa13	22
BP	GO:0030111	regulation of Wnt signaling pathway	32/1053	317/17710	0.0224314008301591	25728/308843/171049/29657/309429/79128/310552/25313/295654/50566/499949/85497/689176/362587/266803/299858/84424/83427/25640/29393/360606/140586/303735/54226/498233/84402/361217/291130/24330/361832/302526/63879	Apoe/Tsku/Folr1/Arntl/Kank1/Dab2/Sfrp2/Egf/Ttc21b/Grem1/Apcdd1l/Klf15/Tmem64/Macf1/Sostdc1/Lrp1/Tle3/Rack1/Hnf1b/Col1a1/Itga3/Sox9/Rnf213/App/Lgr6/Sfrp1/Spin1/Dcdc2/Egr1/Bicc1/Atp6ap2/Xiap	32
BP	GO:0019221	cytokine-mediated signaling pathway	39/1053	409/17710	0.0227362621398272	308444/116996/25084/293618/25550/361749/25205/25235/310132/81680/294797/24684/116662/24772/24932/298006/360406/89783/171081/25626/83681/301252/116660/360480/287474/287910/25125/24575/303903/363938/25441/246759/56765/58954/24330/307403/361388/25145/81814	Axl/Il16/Il4r/Ifitm1/Slc1a1/Il33/Il6st/Ghr/Osmr/Lifr/Il7r/Prlr/Ecm1/Cxcl12/Cd4/Ccl21/Ptprf/Laptm5/Csf2rb/Krt8/Cish/Hsp90ab1/Ptprn/Cdip1/Txndc17/Ccl6/Stat3/Mx1/Parp14/Oas2/Fcer1g/Cxcl9/Plvap/Klf6/Egr1/Csf1r/Gab1/Cd24/Tmsb4x	39
BP	GO:0042572	retinol metabolic process	9/1053	50/17710	0.0227362621398272	252900/24188/25703/24192/296972/246298/24296/100125372/29225	Dgat2/Aldh1a1/Rbp4/Akr1b1/Akr1b10/Retsat/Cyp1a1/Ces1f/Ces1e	9
BP	GO:1904407	positive regulation of nitric oxide metabolic process	9/1053	50/17710	0.0227362621398272	24890/24787/83784/64157/299331/287722/54226/24854/24179	Esr1/Sod2/Agxt2/Ddah1/Hsp90aa1/Tmem106a/App/Clu/Agt	9
BP	GO:0046209	nitric oxide metabolic process	13/1053	90/17710	0.022741995164279	24890/24787/83784/64157/299331/287722/54226/29441/29659/24854/80773/24179/25106	Esr1/Sod2/Agxt2/Ddah1/Hsp90aa1/Tmem106a/App/Por/P2rx4/Clu/Cyb5b/Agt/Rgn	13
BP	GO:0006555	methionine metabolic process	5/1053	17/17710	0.022741995164279	81508/362013/29443/312192/362657	Bhmt/Ahcyl1/Ahcy/Ahcyl2/Mthfr	5
BP	GO:0031958	corticosteroid receptor signaling pathway	5/1053	17/17710	0.022741995164279	29657/170917/299691/287422/60447	Arntl/Cry2/Cry1/Per1/Clock	5
BP	GO:0045989	positive regulation of striated muscle contraction	5/1053	17/17710	0.022741995164279	64032/24211/299331/289734/29412	Ccn2/Atp1a1/Hsp90aa1/Smtn/Adra1a	5
BP	GO:0070206	protein trimerization	5/1053	17/17710	0.022741995164279	499991/84352/29336/54226/306198	Steap4/Col1a2/Sigmar1/App/Clybl	5
BP	GO:0071260	cellular response to mechanical stimulus	17/1053	134/17710	0.022741995164279	25718/361749/24211/497010/25240/25112/690976/25745/29642/25283/29393/140586/24617/64529/24330/24179/24511	Igf1r/Il33/Atp1a1/Eng/Aqp1/Gadd45a/Cnn2/Myh9/Slc38a2/Gclc/Col1a1/Sox9/Serpine1/Ctsb/Egr1/Agt/Itgb1	17
BP	GO:0014002	astrocyte development	8/1053	41/17710	0.022741995164279	311862/299858/300438/252917/54226/81818/689415/24179	Lamc3/Lrp1/Ldlr/Nr1d1/App/Vim/Mt2A/Agt	8
BP	GO:0051180	vitamin transport	8/1053	41/17710	0.022741995164279	171049/25703/25351/29216/363071/24384/80848/50621	Folr1/Rbp4/Slc2a2/Lrp2/Stra6/Gc/Cubn/Slc23a1	8
BP	GO:0071371	cellular response to gonadotropin stimulus	8/1053	41/17710	0.022741995164279	29637/29739/25587/25283/24825/24617/29441/24330	Hmgcs1/Gclm/Id2/Gclc/Tf/Serpine1/Por/Egr1	8
BP	GO:0007519	skeletal muscle tissue development	23/1053	205/17710	0.0230992852765232	29657/25675/114208/288770/29496/29565/29139/315133/79240/24468/115771/300673/24404/24660/690286/29619/259241/64529/361256/24330/307403/361805/83514	Arntl/Hmgcr/Skil/Naca/Erbb3/Eef2/Dcn/Ddx17/Nr4a1/Hspa8/Usp2/Bcl9l/Gpx1/Pmp22/Hlf/Btg2/Nr1d2/Ctsb/Svil/Egr1/Csf1r/Uqcc2/Tsc22d3	23
BP	GO:0006733	oxidoreduction coenzyme metabolic process	21/1053	181/17710	0.0231664182846963	24533/293504/25675/24651/25062/24534/78975/117548/25747/25630/25125/688283/54226/246245/360887/25116/84484/24362/117276/24644/24377	Ldha/Qprt/Hmgcr/Pklr/Gpd2/Ldhb/Prkaa2/Kif1b/Ppara/Pkm/Stat3/Afmid/App/Fmo2/Coq8a/Hsd11b1/Slc4a4/Fbp1/Pfkfb3/Pgk1/G6pd	21
BP	GO:0045333	cellular respiration	21/1053	181/17710	0.0231664182846963	24787/246771/296658/24248/25309/50655/297990/298596/298942/79250/301458/25282/288740/24368/64539/294362/26194/26198/26204/26202/26203	Sod2/Slc25a25/Ndufa8/Cat/Cycs/Aco1/Ndufb6/Sdhb/Dld/Aco2/Ndufs1/Cox6a1/Iscu/Fh/Ndufv3/Cisd1/ND2/COX2/COX3/ND5/ND6	21
BP	GO:0015807	L-amino acid transport	12/1053	80/17710	0.0234038838250251	25550/294881/688389/313089/29642/252919/63840/155205/360539/287532/24179/24511	Slc1a1/Slc7a12/LOC688389/Slc7a13/Slc38a2/Slc38a3/Per2/Slc36a1/Slc47a1/Slc43a2/Agt/Itgb1	12
BP	GO:0198738	cell-cell signaling by wnt	41/1053	437/17710	0.0234038838250251	25728/308843/171049/29657/58919/309429/79128/310552/83465/25313/295654/50566/499949/85497/689176/78975/362587/25216/266803/299858/29582/24331/300673/84424/83427/25640/29393/360606/140586/303735/54226/498233/50672/84402/361217/291130/24330/361832/103689969/302526/63879	Apoe/Tsku/Folr1/Arntl/Ccnd1/Kank1/Dab2/Sfrp2/Celsr2/Egf/Ttc21b/Grem1/Apcdd1l/Klf15/Tmem64/Prkaa2/Macf1/Sdc1/Sostdc1/Lrp1/Mgat3/Cela1/Bcl9l/Tle3/Rack1/Hnf1b/Col1a1/Itga3/Sox9/Rnf213/App/Lgr6/Ednrb/Sfrp1/Spin1/Dcdc2/Egr1/Bicc1/Kdm6a/Atp6ap2/Xiap	41
BP	GO:0016064	immunoglobulin mediated immune response	18/1053	146/17710	0.0234038838250251	25084/117517/312705/192262/29687/362634/54259/303836/155012/25441/29339/294228/24231/24233/406161/294269/309621/309622	Il4r/C7/C1r/C1s/C1qb/C1qc/Inpp5d/Bcl6/Cfh/Fcer1g/Apcs/RT1-S3/C2/C4a/C4b/RT1-Da/RT1-Ba/RT1-Bb	18
BP	GO:0032368	regulation of lipid transport	18/1053	146/17710	0.0234038838250251	308100/25728/79128/25313/296456/170917/296371/114206/362434/299609/299691/299858/300095/315500/303701/25353/24179/85264	Acat2/Apoe/Dab2/Egf/Itgav/Cry2/Pltp/Tmf1/Lpcat3/Abca7/Cry1/Lrp1/Srebf2/Eepd1/C1qtnf1/Spp1/Agt/Abcg1	18
BP	GO:0010976	positive regulation of neuron projection development	37/1053	384/17710	0.02356204273771	29517/26955/25728/29686/25718/293692/114208/66025/25617/114517/362173/24446/362339/25262/24772/25248/360406/362587/299858/64302/171361/65178/25661/316539/29366/287526/360606/29754/29477/79252/64457/24179/246331/24511/24591/25145/293860	Sgk1/Afdn/Apoe/Scn1b/Igf1r/Ehd1/Skil/Lpar3/Hspa5/Itga6/Caprin1/Hgf/Creb3l2/Itpr1/Cxcl12/Cnr1/Ptprf/Macf1/Lrp1/Rpl4/Eef1a1/Snap91/Fn1/Epha4/Serpine2/Serpinf1/Itga3/Atp5mc1/Mapt/Adamts1/Ndrg4/Agt/Nrp1/Itgb1/Neu1/Cd24/Flna	37
BP	GO:1902883	negative regulation of response to oxidative stress	10/1053	60/17710	0.02356204273771	29142/24787/24446/116484/24468/24404/363285/83427/288444/25524	Vnn1/Sod2/Hgf/Txn1/Hspa8/Gpx1/Scly/Rack1/Hsph1/Psap	10
BP	GO:0014013	regulation of gliogenesis	19/1053	158/17710	0.0239540424606797	26955/361749/25205/29216/25587/299858/300438/24825/316256/316539/29366/360459/24660/252917/303828/29659/304785/360950/81818	Afdn/Il33/Il6st/Lrp2/Id2/Lrp1/Ldlr/Tf/Tnfrsf21/Epha4/Serpine2/Bmerb1/Pmp22/Nr1d1/Etv5/P2rx4/Slc45a3/Wdr1/Vim	19
BP	GO:0050870	positive regulation of T cell activation	23/1053	206/17710	0.0242004746557543	29142/25084/25380/29653/25205/294797/25253/362282/24932/298006/353227/84399/303836/289257/305501/361103/306636/294228/294269/309621/309622/294273/25145	Vnn1/Il4r/Anxa1/Gpam/Il6st/Il7r/Dpp4/Pck1/Cd4/Ccl21/Zbtb16/Ihh/Bcl6/Spta1/Ikzf1/Zmiz1/Efnb2/RT1-S3/RT1-Da/RT1-Ba/RT1-Bb/RT1-DMb/Cd24	23
BP	GO:0051149	positive regulation of muscle cell differentiation	13/1053	91/17710	0.0244466130428932	24787/361512/25084/293692/24962/497010/50566/24772/81812/246759/29455/306600/306636	Sod2/Ehd2/Il4r/Ehd1/Cth/Eng/Grem1/Cxcl12/Thra/Cxcl9/Gdf15/Atp11a/Efnb2	13
BP	GO:0016525	negative regulation of angiogenesis	16/1053	124/17710	0.0246583747872004	25112/64531/29158/29139/363265/24791/287526/79252/681544/171016/24617/117183/306628/24179/24644/300289	Gadd45a/Synj2bp/Fbln5/Dcn/Col4a3/Sparc/Serpinf1/Adamts1/LOC681544/Hrg/Serpine1/Rgcc/Col4a2/Agt/Pgk1/Amot	16
BP	GO:1905330	regulation of morphogenesis of an epithelium	16/1053	124/17710	0.0246583747872004	24890/79128/294809/310552/25313/25271/50566/24446/301287/25640/303398/140586/303828/25266/84402/24179	Esr1/Dab2/Adamts12/Sfrp2/Egf/Rxra/Grem1/Hgf/Pkhd1/Hnf1b/Tbx2/Sox9/Etv5/Pdgfa/Sfrp1/Agt	16
BP	GO:0008210	estrogen metabolic process	7/1053	33/17710	0.0248382787209556	361659/29277/24296/24861/24267/83808/286989	Plekha1/Cyp2c11/Cyp1a1/Ugt1a1/Comt/Ugt2b35/Ugt2b7	7
BP	GO:0030574	collagen catabolic process	7/1053	33/17710	0.0248382787209556	292808/50654/25307/498011/64529/25697/24511	Pepd/Ctss/Cst3/Mrc2/Ctsb/Ctsl/Itgb1	7
BP	GO:0071353	cellular response to interleukin-4	7/1053	33/17710	0.0248382787209556	25617/300079/301252/50671/303903/64205/114519	Hspa5/Rpl3/Hsp90ab1/Fasn/Parp14/Rplp0/Nfil3	7
BP	GO:0071901	negative regulation of protein serine/threonine kinase activity	15/1053	113/17710	0.0248534517075903	25728/24426/25675/310552/83617/25112/29715/300652/114856/498008/689710/24903/84402/24179/114851	Apoe/Gstp1/Hmgcr/Sfrp2/Hipk3/Gadd45a/Slc8a1/Sorl1/Dusp1/Hexim1/Heg1/Kng2/Sfrp1/Agt/Cdkn1a	15
BP	GO:0031346	positive regulation of cell projection organization	45/1053	493/17710	0.0248540857408291	29517/26955/25728/29686/25718/361674/293692/25513/114208/66025/25617/114517/362173/24446/362339/25240/25262/24772/312812/25248/298006/360406/362587/313663/299331/299858/366957/64302/171361/65178/25661/316539/29366/287526/360606/29754/29477/79252/64457/24179/246331/24511/24591/25145/293860	Sgk1/Afdn/Apoe/Scn1b/Igf1r/Eps8l2/Ehd1/Pik3r1/Skil/Lpar3/Hspa5/Itga6/Caprin1/Hgf/Creb3l2/Aqp1/Itpr1/Cxcl12/Eps8/Cnr1/Ccl21/Ptprf/Macf1/Crocc/Hsp90aa1/Lrp1/Rac2/Rpl4/Eef1a1/Snap91/Fn1/Epha4/Serpine2/Serpinf1/Itga3/Atp5mc1/Mapt/Adamts1/Ndrg4/Agt/Nrp1/Itgb1/Neu1/Cd24/Flna	45
BP	GO:0009065	glutamine family amino acid catabolic process	6/1053	25/17710	0.024985926794063	64313/64157/362474/680409/114027/24399	Oat/Ddah1/Adhfe1/Prodh1/Dao/Glud1	6
BP	GO:0036010	protein localization to endosome	6/1053	25/17710	0.024985926794063	361601/25313/29582/300652/246331/81521	Abhd17c/Egf/Mgat3/Sorl1/Nrp1/Msn	6
BP	GO:1902547	regulation of cellular response to vascular endothelial growth factor stimulus	6/1053	25/17710	0.024985926794063	292401/294809/497811/29139/681544/171016	Smoc2/Adamts12/Xdh/Dcn/LOC681544/Hrg	6
BP	GO:1990000	amyloid fibril formation	6/1053	25/17710	0.024985926794063	25728/300438/25420/29477/54226/24854	Apoe/Ldlr/Cryab/Mapt/App/Clu	6
BP	GO:0043901	negative regulation of multi-organism process	22/1053	195/17710	0.024985926794063	116698/79426/65164/293618/361730/25526/296456/60431/24516/298648/78969/25745/498008/24575/286918/363938/29339/498538/378947/361296/64202/116510	Trim28/Zfp36/Htra1/Ifitm1/Tkfc/Ptgds/Itgav/Vapb/Jun/Tardbp/Trib1/Myh9/Hexim1/Mx1/Mx2/Oas2/Apcs/Trim35/Bst2/Rnf125/Calr/Timp1	22
BP	GO:0002399	MHC class II protein complex assembly	4/1053	11/17710	0.024985926794063	294269/309621/309622/294273	RT1-Da/RT1-Ba/RT1-Bb/RT1-DMb	4
BP	GO:0002503	peptide antigen assembly with MHC class II protein complex	4/1053	11/17710	0.024985926794063	294269/309621/309622/294273	RT1-Da/RT1-Ba/RT1-Bb/RT1-DMb	4
BP	GO:0003418	growth plate cartilage chondrocyte differentiation	4/1053	11/17710	0.024985926794063	308843/298101/297894/140586	Tsku/Col27a1/Matn1/Sox9	4
BP	GO:0006591	ornithine metabolic process	4/1053	11/17710	0.024985926794063	64313/25735/24609/59085	Oat/Hnf4a/Odc1/Asl	4
BP	GO:0010046	response to mycotoxin	4/1053	11/17710	0.024985926794063	24646/286934/81822/24330	Abcb1b/Havcr1/Actb/Egr1	4
BP	GO:0010728	regulation of hydrogen peroxide biosynthetic process	4/1053	11/17710	0.024985926794063	24787/25309/25125/26198	Sod2/Cycs/Stat3/COX2	4
BP	GO:0030223	neutrophil differentiation	4/1053	11/17710	0.024985926794063	78969/54259/50671/305501	Trib1/Inpp5d/Fasn/Ikzf1	4
BP	GO:0030647	aminoglycoside antibiotic metabolic process	4/1053	11/17710	0.024985926794063	24192/296972/25548/307092	Akr1b1/Akr1b10/Slc34a1/Akr1c1	4
BP	GO:0046439	L-cysteine metabolic process	4/1053	11/17710	0.024985926794063	362013/29443/312192/24250	Ahcyl1/Ahcy/Ahcyl2/Cbs	4
BP	GO:0060312	regulation of blood vessel remodeling	4/1053	11/17710	0.024985926794063	25307/299858/681544/171016	Cst3/Lrp1/LOC681544/Hrg	4
BP	GO:0090205	positive regulation of cholesterol metabolic process	4/1053	11/17710	0.024985926794063	300095/78968/29441/85264	Srebf2/Srebf1/Por/Abcg1	4
BP	GO:0090715	immunological memory formation process	4/1053	11/17710	0.024985926794063	362282/362924/303836/294269	Pck1/St3gal1/Bcl6/RT1-Da	4
BP	GO:0097068	response to thyroxine	4/1053	11/17710	0.024985926794063	29739/116484/25283/291671	Gclm/Txn1/Gclc/Hspa9	4
BP	GO:0097501	stress response to metal ion	4/1053	11/17710	0.024985926794063	25617/58976/24567/689415	Hspa5/Slc30a1/Mt1/Mt2A	4
BP	GO:1905907	negative regulation of amyloid fibril formation	4/1053	11/17710	0.024985926794063	25728/300438/25420/24854	Apoe/Ldlr/Cryab/Clu	4
BP	GO:0010543	regulation of platelet activation	8/1053	42/17710	0.0250364291067669	25728/24929/29366/303701/681544/171016/25266/25441	Apoe/Ptger3/Serpine2/C1qtnf1/LOC681544/Hrg/Pdgfa/Fcer1g	8
BP	GO:0038084	vascular endothelial growth factor signaling pathway	8/1053	42/17710	0.0250364291067669	292401/497811/29139/681544/171016/24629/361388/246331	Smoc2/Xdh/Dcn/LOC681544/Hrg/Pdgfrb/Gab1/Nrp1	8
BP	GO:0007611	learning or memory	33/1053	334/17710	0.0250463464420085	29517/25728/361585/171093/25550/25675/24627/24590/311055/81660/83839/25248/24516/63865/299609/25715/300438/315606/363071/140666/287526/360606/81812/29477/54226/24267/29619/24399/291130/24330/64457/24179/24511	Sgk1/Apoe/Ube3a/Shank2/Slc1a1/Hmgcr/Pde4d/Mme/Tanc1/Gatm/Calb1/Cnr1/Jun/Lgmn/Abca7/Slc11a2/Ldlr/Kmt2a/Stra6/Rcan2/Serpinf1/Itga3/Thra/Mapt/App/Comt/Btg2/Glud1/Dcdc2/Egr1/Ndrg4/Agt/Itgb1	33
BP	GO:0070372	regulation of ERK1 and ERK2 cascade	33/1053	334/17710	0.0250463464420085	64032/24890/25728/24426/25675/79128/294806/25313/686753/83476/140898/113955/24772/24932/298006/24516/313729/64531/299609/299858/25745/301287/25661/114856/287910/54226/25266/29412/24629/307403/64457/246331/25346	Ccn2/Esr1/Apoe/Gstp1/Hmgcr/Dab2/C1qtnf3/Egf/Npnt/Ccn1/Arhgef5/Gpnmb/Cxcl12/Cd4/Ccl21/Jun/Errfi1/Synj2bp/Abca7/Lrp1/Myh9/Pkhd1/Fn1/Dusp1/Ccl6/App/Pdgfa/Adra1a/Pdgfrb/Csf1r/Ndrg4/Nrp1/Ros1	33
BP	GO:1902893	regulation of pri-miRNA transcription by RNA polymerase II	10/1053	61/17710	0.0252713370409904	29227/24516/300095/25747/78968/25125/140586/54226/24330/25682	Nfib/Jun/Srebf2/Ppara/Srebf1/Stat3/Sox9/App/Egr1/Ppard	10
BP	GO:0030968	endoplasmic reticulum unfolded protein response	11/1053	71/17710	0.0252713370409904	58919/373544/25513/25617/60431/362339/286906/299609/315760/63878/54226	Ccnd1/Ermp1/Pik3r1/Hspa5/Vapb/Creb3l2/Pdia6/Abca7/Parp16/Stc2/App	11
BP	GO:0034308	primary alcohol metabolic process	11/1053	71/17710	0.0252713370409904	252900/24188/25703/24192/296972/246298/24296/113956/64305/100125372/29225	Dgat2/Aldh1a1/Rbp4/Akr1b1/Akr1b10/Retsat/Cyp1a1/Pecr/Sult1b1/Ces1f/Ces1e	11
BP	GO:0044419	interspecies interaction between organisms	42/1053	454/17710	0.0254264545103604	25151/116698/25728/308444/79426/293618/25104/296655/25253/296456/60431/24772/24932/298006/24516/298648/25211/64640/171350/25747/24468/24404/301252/25661/286934/498008/24575/286918/24903/171016/114553/363938/246215/289424/29339/246759/64529/498538/378947/25697/307403/246331	Igf2r/Trim28/Apoe/Axl/Zfp36/Ifitm1/Pc/Stom/Dpp4/Itgav/Vapb/Cxcl12/Cd4/Ccl21/Jun/Tardbp/Lyz2/Rpl30/Pabpc1/Ppara/Hspa8/Gpx1/Hsp90ab1/Fn1/Havcr1/Hexim1/Mx1/Mx2/Kng2/Hrg/Ncf1/Oas2/Tpcn1/Xpr1/Apcs/Cxcl9/Ctsb/Trim35/Bst2/Ctsl/Csf1r/Nrp1	42
BP	GO:2001057	reactive nitrogen species metabolic process	13/1053	92/17710	0.0255344664297324	24890/24787/83784/64157/299331/287722/54226/29441/29659/24854/80773/24179/25106	Esr1/Sod2/Agxt2/Ddah1/Hsp90aa1/Tmem106a/App/Por/P2rx4/Clu/Cyb5b/Agt/Rgn	13
BP	GO:0051924	regulation of calcium ion transport	30/1053	296/17710	0.025781552226058	308589/29547/116996/114846/24627/25313/66025/24929/25262/24772/24932/313052/29715/192249/24873/25386/115771/63878/54226/24617/29659/25650/58976/246759/290796/24629/29337/24179/25106/24377	Sphk2/Homer2/Il16/Gsto1/Pde4d/Egf/Lpar3/Ptger3/Itpr1/Cxcl12/Cd4/Epb41/Slc8a1/Ehd3/Vdr/Aqp2/Usp2/Stc2/App/Serpine1/P2rx4/Atp1b1/Slc30a1/Cxcl9/Saraf/Pdgfrb/Plcg2/Agt/Rgn/G6pd	30
BP	GO:0060541	respiratory system development	30/1053	296/17710	0.025781552226058	64032/64191/25703/24627/24268/24590/24450/25333/29227/313729/363071/25425/316325/84032/25285/24791/78968/114247/360606/81812/140586/689710/25266/59085/25116/25697/50621/24629/291936/94342	Ccn2/Dhcr7/Rbp4/Pde4d/Cp/Mme/Hmgcs2/Mgp/Nfib/Errfi1/Stra6/Ctsh/Hs6st1/Col3a1/Igfbp5/Sparc/Srebf1/Slfn4/Itga3/Thra/Sox9/Heg1/Pdgfa/Asl/Hsd11b1/Ctsl/Slc23a1/Pdgfrb/Hhip/Bag6	30
BP	GO:0042136	neurotransmitter biosynthetic process	15/1053	114/17710	0.025781552226058	24890/24787/24188/83784/64157/114123/299331/287379/54226/29659/64040/24854/80773/24179/25106	Esr1/Sod2/Aldh1a1/Agxt2/Ddah1/Sardh/Hsp90aa1/Shmt1/App/P2rx4/Aldh9a1/Clu/Cyb5b/Agt/Rgn	15
BP	GO:0042116	macrophage activation	14/1053	103/17710	0.0258232173263337	25084/25021/361749/24516/300438/245977/252917/287722/54226/24560/24854/24518/289287/29337	Il4r/Itgam/Il33/Jun/Ldlr/Adgrf5/Nr1d1/Tmem106a/App/Cd200/Clu/Jund/Gpr137b/Plcg2	14
BP	GO:0070555	response to interleukin-1	20/1053	172/17710	0.0261489273494333	25728/25380/25235/294809/24929/362282/298006/362657/497811/25283/25661/287910/252917/140586/54226/24617/84402/25293/24330/291671	Apoe/Anxa1/Ghr/Adamts12/Ptger3/Pck1/Ccl21/Mthfr/Xdh/Gclc/Fn1/Ccl6/Nr1d1/Sox9/App/Serpine1/Sfrp1/Aqp4/Egr1/Hspa9	20
BP	GO:0071241	cellular response to inorganic substance	32/1053	323/17710	0.0269984859637302	317385/25550/100362255/25617/25240/24516/78975/83718/25587/63865/362862/25386/25715/24468/24296/24825/25661/287526/54226/171016/24617/114553/29659/24518/24362/25548/24567/689415/64202/29337/94199/361833	Fus/Slc1a1/Adgrv1/Hspa5/Aqp1/Jun/Prkaa2/Clic4/Id2/Lgmn/Hsp90b1/Aqp2/Slc11a2/Hspa8/Cyp1a1/Tf/Fn1/Serpinf1/App/Hrg/Serpine1/Ncf1/P2rx4/Jund/Fbp1/Slc34a1/Mt1/Mt2A/Calr/Plcg2/Dpep1/Ank3	32
BP	GO:0019724	B cell mediated immunity	18/1053	149/17710	0.0269984859637302	25084/117517/312705/192262/29687/362634/54259/303836/155012/25441/29339/294228/24231/24233/406161/294269/309621/309622	Il4r/C7/C1r/C1s/C1qb/C1qc/Inpp5d/Bcl6/Cfh/Fcer1g/Apcs/RT1-S3/C2/C4a/C4b/RT1-Da/RT1-Ba/RT1-Bb	18
BP	GO:0002455	humoral immune response mediated by circulating immunoglobulin	9/1053	52/17710	0.0269984859637302	117517/312705/192262/29687/362634/29339/24231/24233/406161	C7/C1r/C1s/C1qb/C1qc/Apcs/C2/C4a/C4b	9
BP	GO:0055093	response to hyperoxia	9/1053	52/17710	0.0269984859637302	24787/24248/116484/24296/29393/24617/24330/24629/114851	Sod2/Cat/Txn1/Cyp1a1/Col1a1/Serpine1/Egr1/Pdgfrb/Cdkn1a	9
BP	GO:0007548	sex differentiation	37/1053	389/17710	0.0269984859637302	24890/308444/361585/361659/58919/373544/25703/29637/246775/310552/25617/29216/25307/25735/114206/260321/298298/25216/25745/29381/363071/116660/192255/25640/140586/117056/79252/25266/24617/84402/25697/24629/260326/24179/24511/294337/293860	Esr1/Axl/Ube3a/Plekha1/Ccnd1/Ermp1/Rbp4/Hmgcs1/Tnfsf10/Sfrp2/Hspa5/Lrp2/Cst3/Hnf4a/Tmf1/Fkbp4/Dhcr24/Sdc1/Myh9/Acvr1b/Stra6/Ptprn/Ubb/Hnf1b/Sox9/H3f3b/Adamts1/Pdgfa/Serpine1/Sfrp1/Ctsl/Pdgfrb/Adgrg1/Agt/Itgb1/Col6a1/Flna	37
BP	GO:0007626	locomotory behavior	27/1053	259/17710	0.0269984859637302	24787/25728/171563/361585/171093/25550/29360/365871/25253/362342/24772/312812/83839/25587/115771/140666/316351/363235/316539/24660/102551403/29477/54226/303828/59085/24330/25524	Sod2/Apoe/Nav2/Ube3a/Shank2/Slc1a1/Selenop/Ciart/Dpp4/Hipk2/Cxcl12/Eps8/Calb1/Id2/Usp2/Rcan2/Npas2/Als2/Epha4/Pmp22/Ankfn1/Mapt/App/Etv5/Asl/Egr1/Psap	27
BP	GO:0006071	glycerol metabolic process	5/1053	18/17710	0.0269984859637302	252900/361730/25062/362282/79223	Dgat2/Tkfc/Gpd2/Pck1/Gk	5
BP	GO:0006991	response to sterol depletion	5/1053	18/17710	0.0269984859637302	64194/362434/684811/300095/78968	Insig1/Lpcat3/Arhgef10l/Srebf2/Srebf1	5
BP	GO:0010867	positive regulation of triglyceride biosynthetic process	5/1053	18/17710	0.0269984859637302	252900/29653/300438/78968/25106	Dgat2/Gpam/Ldlr/Srebf1/Rgn	5
BP	GO:0016114	terpenoid biosynthetic process	5/1053	18/17710	0.0269984859637302	685750/24188/29637/24450/24296	Aldh8a1/Aldh1a1/Hmgcs1/Hmgcs2/Cyp1a1	5
BP	GO:0055119	relaxation of cardiac muscle	5/1053	18/17710	0.0269984859637302	24627/24211/29659/29693/25650	Pde4d/Atp1a1/P2rx4/Atp2a2/Atp1b1	5
BP	GO:0098719	sodium ion import across plasma membrane	5/1053	18/17710	0.0269984859637302	24784/64522/29715/25552/25548	Slc9a3/Slc5a2/Slc8a1/Slc5a1/Slc34a1	5
BP	GO:1905146	lysosomal protein catabolic process	5/1053	18/17710	0.0269984859637302	29216/299858/29582/300438/25524	Lrp2/Lrp1/Mgat3/Ldlr/Psap	5
BP	GO:0061097	regulation of protein tyrosine kinase activity	13/1053	93/17710	0.0271873513730399	25313/50566/313729/29496/316539/83427/54226/288444/114553/29412/307403/24179/25145	Egf/Grem1/Errfi1/Erbb3/Epha4/Rack1/App/Hsph1/Ncf1/Adra1a/Csf1r/Agt/Cd24	13
BP	GO:0002763	positive regulation of myeloid leukocyte differentiation	11/1053	72/17710	0.0271873513730399	25021/24932/689176/24516/25587/29344/314386/78969/305501/25338/307403	Itgam/Cd4/Tmem64/Jun/Id2/Zfp36l1/Gpr68/Trib1/Ikzf1/Ninj1/Csf1r	11
BP	GO:0002931	response to ischemia	11/1053	72/17710	0.0271873513730399	365057/25309/29565/192235/25661/63840/303010/29659/24330/307403/29168	Map3k5/Cycs/Eef2/Hyou1/Fn1/Per2/Cpeb4/P2rx4/Egr1/Csf1r/Ubd	11
BP	GO:0031103	axon regeneration	11/1053	72/17710	0.0271873513730399	25728/25718/171049/25271/24516/360406/299858/316539/25353/338475/293860	Apoe/Igf1r/Folr1/Rxra/Jun/Ptprf/Lrp1/Epha4/Spp1/Nrep/Flna	11
BP	GO:2001169	regulation of ATP biosynthetic process	11/1053	72/17710	0.0271873513730399	308589/29223/78975/25747/25125/54226/84484/24362/117276/81814/26198	Sphk2/Ak4/Prkaa2/Ppara/Stat3/App/Slc4a4/Fbp1/Pfkfb3/Tmsb4x/COX2	11
BP	GO:0003416	endochondral bone growth	7/1053	34/17710	0.0271873513730399	308843/116662/298101/298189/297894/140586/29441	Tsku/Ecm1/Col27a1/Bnc2/Matn1/Sox9/Por	7
BP	GO:0018149	peptide cross-linking	7/1053	34/17710	0.0271873513730399	25380/56083/299609/29139/84032/25661/25181	Anxa1/Tgm2/Abca7/Dcn/Col3a1/Fn1/Bgn	7
BP	GO:0032967	positive regulation of collagen biosynthetic process	7/1053	34/17710	0.0271873513730399	64032/497010/84399/24617/117183/81818/24629	Ccn2/Eng/Ihh/Serpine1/Rgcc/Vim/Pdgfrb	7
BP	GO:0055083	monovalent inorganic anion homeostasis	7/1053	34/17710	0.0271873513730399	25065/24264/363085/289424/25353/25548/54300	Slc12a1/Ckb/Ca12/Xpr1/Spp1/Slc34a1/Slc12a3	7
BP	GO:0060008	Sertoli cell differentiation	7/1053	34/17710	0.0271873513730399	24890/25307/25216/140586/25697/24511/293860	Esr1/Cst3/Sdc1/Sox9/Ctsl/Itgb1/Flna	7
BP	GO:0030301	cholesterol transport	14/1053	104/17710	0.0271873513730399	308100/25728/308843/25313/296371/362434/54225/299609/299858/300095/300438/315500/291699/85264	Acat2/Apoe/Tsku/Egf/Pltp/Lpcat3/Apob/Abca7/Lrp1/Srebf2/Ldlr/Eepd1/Stard4/Abcg1	14
BP	GO:0097306	cellular response to alcohol	14/1053	104/17710	0.0271873513730399	24787/25728/29211/29637/297822/29304/78975/300644/25661/24861/79252/24617/84402/58954	Sod2/Apoe/Sptbn2/Hmgcs1/Tp53inp1/Rps6/Prkaa2/Gramd1b/Fn1/Ugt1a1/Adamts1/Serpine1/Sfrp1/Klf6	14
BP	GO:0002696	positive regulation of leukocyte activation	34/1053	350/17710	0.0271873513730399	29142/308444/308589/116996/25084/25021/25380/361749/29653/25205/294797/25253/362282/24932/298006/171046/353227/84399/54259/286934/303836/25441/289257/305501/361103/24518/306636/294228/294269/309621/309622/294273/114851/25145	Vnn1/Axl/Sphk2/Il16/Il4r/Itgam/Anxa1/Il33/Gpam/Il6st/Il7r/Dpp4/Pck1/Cd4/Ccl21/Tcf3/Zbtb16/Ihh/Inpp5d/Havcr1/Bcl6/Fcer1g/Spta1/Ikzf1/Zmiz1/Jund/Efnb2/RT1-S3/RT1-Da/RT1-Ba/RT1-Bb/RT1-DMb/Cdkn1a/Cd24	34
BP	GO:0032456	endocytic recycling	10/1053	62/17710	0.0271873513730399	361512/293692/294978/192249/300652/503269/303337/304286/60562/64457	Ehd2/Ehd1/RGD1307100/Ehd3/Sorl1/Rab17/Rab11fip4/Lmtk2/Stx6/Ndrg4	10
BP	GO:0006984	ER-nucleus signaling pathway	8/1053	43/17710	0.0274768266570969	25617/64194/362434/684811/299609/300095/78968/29693	Hspa5/Insig1/Lpcat3/Arhgef10l/Abca7/Srebf2/Srebf1/Atp2a2	8
BP	GO:0071634	regulation of transforming growth factor beta production	8/1053	43/17710	0.0274768266570969	308843/296456/362800/301252/25661/24560/25145/302526	Tsku/Itgav/Itgb8/Hsp90ab1/Fn1/Cd200/Cd24/Atp6ap2	8
BP	GO:0120009	intermembrane lipid transfer	8/1053	43/17710	0.0274768266570969	25728/365652/296371/54225/314824/300644/291699/85264	Apoe/Cert1/Pltp/Apob/Osbpl8/Gramd1b/Stard4/Abcg1	8
BP	GO:0050729	positive regulation of inflammatory response	18/1053	150/17710	0.0280525887459931	24523/116996/361749/50654/24929/56083/25248/300438/25125/54226/24903/24617/25441/60447/24539/25338/294228/25145	Klk1/Il16/Il33/Ctss/Ptger3/Tgm2/Cnr1/Ldlr/Stat3/App/Kng2/Serpine1/Fcer1g/Clock/Lpl/Ninj1/RT1-S3/Cd24	18
BP	GO:2001233	regulation of apoptotic signaling pathway	40/1053	431/17710	0.0282367627181562	29142/24787/24426/79128/246775/114208/310552/60430/29739/24962/114517/296456/25263/24446/24772/297822/500474/314979/192235/300799/25283/25425/24404/301575/83427/192255/24660/287417/288444/24617/117030/24854/116646/290596/100911483/84402/170465/24179/246331/309295	Vnn1/Sod2/Gstp1/Dab2/Tnfsf10/Skil/Sfrp2/Mcl1/Gclm/Cth/Itga6/Itgav/Mal/Hgf/Cxcl12/Tp53inp1/Rnf183/Deptor/Hyou1/Dapk2/Gclc/Ctsh/Gpx1/Itm2c/Rack1/Ubb/Pmp22/Rpl26/Hsph1/Serpine1/Erp29/Clu/Tpt1/Ghitm/Ndufa13/Sfrp1/Acaa2/Agt/Nrp1/Ikbkg	40
BP	GO:0031102	neuron projection regeneration	12/1053	83/17710	0.0283509726962399	25728/25718/171049/25271/24446/24516/360406/299858/316539/25353/338475/293860	Apoe/Igf1r/Folr1/Rxra/Hgf/Jun/Ptprf/Lrp1/Epha4/Spp1/Nrep/Flna	12
BP	GO:0034330	cell junction organization	31/1053	312/17710	0.0283509726962399	26955/294027/310655/50566/25735/24771/313494/29304/362587/299858/170910/25745/301287/316313/25661/301509/316539/24660/689710/681544/171016/81822/305332/360950/306636/307403/24179/246331/24511/300920/293860	Afdn/Col17a1/Cgn/Grem1/Hnf4a/Sdc4/Tln1/Rps6/Macf1/Lrp1/Mtdh/Myh9/Pkhd1/Dst/Fn1/Tns1/Epha4/Pmp22/Heg1/LOC681544/Hrg/Actb/Limch1/Wdr1/Efnb2/Csf1r/Agt/Nrp1/Itgb1/Cldn2/Flna	31
BP	GO:0015698	inorganic anion transport	20/1053	174/17710	0.0283509726962399	83500/25550/170917/25065/297386/83718/79425/29440/315272/94272/170943/289424/84484/25552/361074/25548/266730/54300/25346/60586	Slc22a8/Slc1a1/Cry2/Slc12a1/Slc4a5/Clic4/Clcnka/Slc26a4/Ano6/Clic5/Slc25a10/Xpr1/Slc4a4/Slc5a1/Slc25a30/Slc34a1/Slc17a3/Slc12a3/Ros1/Clcn4	20
BP	GO:0001763	morphogenesis of a branching structure	26/1053	248/17710	0.0283509726962399	24890/310552/25313/686753/25271/497010/50566/56083/24446/24772/25333/83718/24873/25425/301287/84399/25640/140586/303828/25266/84402/290905/25697/291936/24179/246331	Esr1/Sfrp2/Egf/Npnt/Rxra/Eng/Grem1/Tgm2/Hgf/Cxcl12/Mgp/Clic4/Vdr/Ctsh/Pkhd1/Ihh/Hnf1b/Sox9/Etv5/Pdgfa/Sfrp1/Col4a1/Ctsl/Hhip/Agt/Nrp1	26
BP	GO:0010842	retina layer formation	6/1053	26/17710	0.0283509726962399	25550/362342/83839/191571/691517/60357	Slc1a1/Hipk2/Calb1/Fat3/Megf11/Prom1	6
BP	GO:0043171	peptide catabolic process	6/1053	26/17710	0.0283509726962399	171105/81641/64017/25425/94199/116568	Lnpep/Anpep/Enpep/Ctsh/Dpep1/Ggt1	6
BP	GO:0060143	positive regulation of syncytium formation by plasma membrane fusion	6/1053	26/17710	0.0283509726962399	361512/25084/293692/24772/246759/29455	Ehd2/Il4r/Ehd1/Cxcl12/Cxcl9/Gdf15	6
BP	GO:0072337	modified amino acid transport	6/1053	26/17710	0.0283509726962399	171049/83500/29216/313089/29642/50690	Folr1/Slc22a8/Lrp2/Slc7a13/Slc38a2/Slc6a8	6
BP	GO:0032970	regulation of actin filament-based process	39/1053	418/17710	0.0284100866474317	64032/29211/309429/683593/25513/24627/24211/24929/24771/311647/140898/312812/298006/684811/64373/690976/299858/25745/366957/685357/315795/301057/25508/303073/681544/171016/29693/289257/305332/360950/117183/378947/25697/361256/24629/307403/246331/81814/293860	Ccn2/Sptbn2/Kank1/Jmy/Pik3r1/Pde4d/Atp1a1/Ptger3/Sdc4/Prex1/Arhgef5/Eps8/Ccl21/Arhgef10l/Rhob/Cnn2/Lrp1/Myh9/Rac2/Baiap2l2/Cgnl1/Vill/Pam/Cyfip2/LOC681544/Hrg/Atp2a2/Spta1/Limch1/Wdr1/Rgcc/Bst2/Ctsl/Svil/Pdgfrb/Csf1r/Nrp1/Tmsb4x/Flna	39
BP	GO:0036294	cellular response to decreased oxygen levels	23/1053	211/17710	0.028966447864696	64157/25735/362282/25240/25262/29223/29715/29344/299923/25715/192235/303010/63878/25498/24617/59085/117183/84402/24330/170465/25682/24250/24644	Ddah1/Hnf4a/Pck1/Aqp1/Itpr1/Ak4/Slc8a1/Zfp36l1/Ndrg1/Slc11a2/Hyou1/Cpeb4/Stc2/Npm1/Serpine1/Asl/Rgcc/Sfrp1/Egr1/Acaa2/Ppard/Cbs/Pgk1	23
BP	GO:0055117	regulation of cardiac muscle contraction	11/1053	73/17710	0.0293715871711745	64032/24627/24211/29715/192249/299331/29659/29693/25650/289734/29412	Ccn2/Pde4d/Atp1a1/Slc8a1/Ehd3/Hsp90aa1/P2rx4/Atp2a2/Atp1b1/Smtn/Adra1a	11
BP	GO:0051260	protein homooligomerization	21/1053	187/17710	0.0297983370176869	24787/286758/317385/293692/24962/56083/499991/29336/192249/100361923/25386/363235/287379/29477/303735/54226/288591/64040/306198/25338/25293	Sod2/Aqp11/Fus/Ehd1/Cth/Tgm2/Steap4/Sigmar1/Ehd3/Ikzf4/Aqp2/Als2/Shmt1/Mapt/Rnf213/App/Tmem120a/Aldh9a1/Clybl/Ninj1/Aqp4	21
BP	GO:0019362	pyridine nucleotide metabolic process	19/1053	163/17710	0.0298491666198797	24533/293504/24651/25062/24534/78975/117548/25747/25630/25125/688283/54226/246245/25116/84484/24362/117276/24644/24377	Ldha/Qprt/Pklr/Gpd2/Ldhb/Prkaa2/Kif1b/Ppara/Pkm/Stat3/Afmid/App/Fmo2/Hsd11b1/Slc4a4/Fbp1/Pfkfb3/Pgk1/G6pd	19
BP	GO:0046496	nicotinamide nucleotide metabolic process	19/1053	163/17710	0.0298491666198797	24533/293504/24651/25062/24534/78975/117548/25747/25630/25125/688283/54226/246245/25116/84484/24362/117276/24644/24377	Ldha/Qprt/Pklr/Gpd2/Ldhb/Prkaa2/Kif1b/Ppara/Pkm/Stat3/Afmid/App/Fmo2/Hsd11b1/Slc4a4/Fbp1/Pfkfb3/Pgk1/G6pd	19
BP	GO:0050792	regulation of viral process	23/1053	212/17710	0.0305091156981809	25151/116698/25728/308444/79426/293618/25104/296655/60431/24932/24516/298648/171350/25747/24468/498008/24575/286918/363938/29339/498538/378947/307403	Igf2r/Trim28/Apoe/Axl/Zfp36/Ifitm1/Pc/Stom/Vapb/Cd4/Jun/Tardbp/Pabpc1/Ppara/Hspa8/Hexim1/Mx1/Mx2/Oas2/Apcs/Trim35/Bst2/Csf1r	23
BP	GO:1903201	regulation of oxidative stress-induced cell death	12/1053	84/17710	0.0307688502740268	29142/24787/25021/60430/24446/116484/24468/24404/83427/54226/288444/25524	Vnn1/Sod2/Itgam/Mcl1/Hgf/Txn1/Hspa8/Gpx1/Rack1/App/Hsph1/Psap	12
BP	GO:0048661	positive regulation of smooth muscle cell proliferation	15/1053	117/17710	0.0308239479124045	365057/25718/25675/24627/25029/56083/24192/24516/25587/25285/79252/79242/24330/24629/24179	Map3k5/Igf1r/Hmgcr/Pde4d/Calcrl/Tgm2/Akr1b1/Jun/Id2/Igfbp5/Adamts1/Hpgd/Egr1/Pdgfrb/Agt	15
BP	GO:0008584	male gonad development	22/1053	200/17710	0.0309606520766896	24890/361659/58919/25703/29637/246775/310552/29216/25307/114206/25216/192255/140586/117056/25266/84402/25697/24629/260326/24511/294337/293860	Esr1/Plekha1/Ccnd1/Rbp4/Hmgcs1/Tnfsf10/Sfrp2/Lrp2/Cst3/Tmf1/Sdc1/Ubb/Sox9/H3f3b/Pdgfa/Sfrp1/Ctsl/Pdgfrb/Adgrg1/Itgb1/Col6a1/Flna	22
BP	GO:0061462	protein localization to lysosome	8/1053	44/17710	0.0309606520766896	361957/89783/24468/300652/140726/24854/619385/289287	Mfsd1/Laptm5/Hspa8/Sorl1/Cacng5/Clu/Ncoa4/Gpr137b	8
BP	GO:0010714	positive regulation of collagen metabolic process	7/1053	35/17710	0.0310136379378275	64032/497010/84399/24617/117183/81818/24629	Ccn2/Eng/Ihh/Serpine1/Rgcc/Vim/Pdgfrb	7
BP	GO:0042537	benzene-containing compound metabolic process	7/1053	35/17710	0.0310136379378275	84029/499689/501072/24157/24861/688283/29416	Hao2/Gstm4/Acaa1b/Acaa1a/Ugt1a1/Afmid/Aadat	7
BP	GO:0001649	osteoblast differentiation	24/1053	225/17710	0.0311607209261037	24890/25205/310552/686753/83476/50566/311437/29146/311604/25279/113955/689176/25587/56813/25285/84399/83427/29393/140586/117056/25353/24518/84402/81814	Esr1/Il6st/Sfrp2/Npnt/Ccn1/Grem1/Rassf2/Jag1/Zhx3/Cyp24a1/Gpnmb/Tmem64/Id2/Pth1r/Igfbp5/Ihh/Rack1/Col1a1/Sox9/H3f3b/Spp1/Jund/Sfrp1/Tmsb4x	24
BP	GO:0120032	regulation of plasma membrane bounded cell projection assembly	24/1053	225/17710	0.0311607209261037	499010/361674/309429/25513/25096/25735/25240/312812/298006/313644/313663/362724/314198/366669/299331/366957/503269/303734/498095/681544/171016/29659/291130/246331	Syne1/Eps8l2/Kank1/Pik3r1/Pld1/Hnf4a/Aqp1/Eps8/Ccl21/Rap1gap/Crocc/Sh3yl1/Cdkl1/Syne2/Hsp90aa1/Rac2/Rab17/Tbc1d16/Dynlt2b/LOC681544/Hrg/P2rx4/Dcdc2/Nrp1	24
BP	GO:0046328	regulation of JNK cascade	20/1053	176/17710	0.0314326783237742	365057/64032/25718/24426/79128/310552/83617/311437/362342/140898/25112/298006/316539/287422/303285/54226/114553/84402/291005/24250	Map3k5/Ccn2/Igf1r/Gstp1/Dab2/Sfrp2/Hipk3/Rassf2/Hipk2/Arhgef5/Gadd45a/Ccl21/Epha4/Per1/Traf4/App/Ncf1/Sfrp1/Gadd45g/Cbs	20
BP	GO:0055123	digestive system development	20/1053	176/17710	0.0314326783237742	25718/24188/25205/310552/24450/25271/25587/24331/24296/363071/84032/84399/25640/303398/81812/25266/59085/50672/84402/114851	Igf1r/Aldh1a1/Il6st/Sfrp2/Hmgcs2/Rxra/Id2/Cela1/Cyp1a1/Stra6/Col3a1/Ihh/Hnf1b/Tbx2/Thra/Pdgfa/Asl/Ednrb/Sfrp1/Cdkn1a	20
BP	GO:0016032	viral process	32/1053	328/17710	0.0315983790676721	25151/116698/25728/308444/79426/293618/25104/296655/25253/296456/60431/24932/24516/298648/171350/25747/24468/301252/286934/498008/24575/286918/363938/246215/289424/29339/64529/498538/378947/25697/307403/246331	Igf2r/Trim28/Apoe/Axl/Zfp36/Ifitm1/Pc/Stom/Dpp4/Itgav/Vapb/Cd4/Jun/Tardbp/Pabpc1/Ppara/Hspa8/Hsp90ab1/Havcr1/Hexim1/Mx1/Mx2/Oas2/Tpcn1/Xpr1/Apcs/Ctsb/Trim35/Bst2/Ctsl/Csf1r/Nrp1	32
BP	GO:0030072	peptide hormone secretion	30/1053	302/17710	0.0317209242760033	29657/25757/25380/25703/25675/690163/25027/113965/24929/25735/25240/25248/298648/314386/299858/25745/64534/116660/63840/78968/25640/252917/24957/685277/60447/24399/84402/361805/25682/85264	Arntl/Cpt1a/Anxa1/Rbp4/Hmgcr/Oxct1/Slc16a1/Hadh/Ptger3/Hnf4a/Aqp1/Cnr1/Tardbp/Gpr68/Lrp1/Myh9/Pim3/Ptprn/Per2/Srebf1/Hnf1b/Nr1d1/Glul/Ildr2/Clock/Glud1/Sfrp1/Uqcc2/Ppard/Abcg1	30
BP	GO:0071774	response to fibroblast growth factor	16/1053	129/17710	0.0318271148881033	64032/292401/79426/499308/29739/29344/299236/79240/25283/29393/83504/24617/84402/81818/29633/291936	Ccn2/Smoc2/Zfp36/Flrt1/Gclm/Zfp36l1/Flrt2/Nr4a1/Gclc/Col1a1/Kl/Serpine1/Sfrp1/Vim/Ndst1/Hhip	16
BP	GO:0010872	regulation of cholesterol esterification	4/1053	12/17710	0.0319326997776908	25728/291699/24179/85264	Apoe/Stard4/Agt/Abcg1	4
BP	GO:0048251	elastic fiber assembly	4/1053	12/17710	0.0319326997776908	292734/29158/84032/287382	Ltbp4/Fbln5/Col3a1/Mfap4	4
BP	GO:0060068	vagina development	4/1053	12/17710	0.0319326997776908	24890/308444/25703/29216	Esr1/Axl/Rbp4/Lrp2	4
BP	GO:0060452	positive regulation of cardiac muscle contraction	4/1053	12/17710	0.0319326997776908	64032/299331/289734/29412	Ccn2/Hsp90aa1/Smtn/Adra1a	4
BP	GO:1900747	negative regulation of vascular endothelial growth factor signaling pathway	4/1053	12/17710	0.0319326997776908	497811/29139/681544/171016	Xdh/Dcn/LOC681544/Hrg	4
BP	GO:1990834	response to odorant	4/1053	12/17710	0.0319326997776908	25084/24468/25425/25697	Il4r/Hspa8/Ctsh/Ctsl	4
BP	GO:0046546	development of primary male sexual characteristics	22/1053	201/17710	0.031997309990051	24890/361659/58919/25703/29637/246775/310552/29216/25307/114206/25216/192255/140586/117056/25266/84402/25697/24629/260326/24511/294337/293860	Esr1/Plekha1/Ccnd1/Rbp4/Hmgcs1/Tnfsf10/Sfrp2/Lrp2/Cst3/Tmf1/Sdc1/Ubb/Sox9/H3f3b/Pdgfa/Sfrp1/Ctsl/Pdgfrb/Adgrg1/Itgb1/Col6a1/Flna	22
BP	GO:0003044	regulation of systemic arterial blood pressure mediated by a chemical signal	9/1053	54/17710	0.031997309990051	24787/24627/64017/29412/50672/25117/24179/302526/24377	Sod2/Pde4d/Enpep/Adra1a/Ednrb/Hsd11b2/Agt/Atp6ap2/G6pd	9
BP	GO:0010039	response to iron ion	9/1053	54/17710	0.031997309990051	58919/25513/50655/25715/24296/24825/25661/171016/24377	Ccnd1/Pik3r1/Aco1/Slc11a2/Cyp1a1/Tf/Fn1/Hrg/G6pd	9
BP	GO:0006085	acetyl-CoA biosynthetic process	5/1053	19/17710	0.031997309990051	296259/311569/298490/298942/690211	Acss1/Acss2/Ppcs/Dld/Dip2a	5
BP	GO:0010544	negative regulation of platelet activation	5/1053	19/17710	0.031997309990051	25728/24929/29366/303701/25266	Apoe/Ptger3/Serpine2/C1qtnf1/Pdgfa	5
BP	GO:0038183	bile acid signaling pathway	5/1053	19/17710	0.031997309990051	308100/252900/25675/64392/24873	Acat2/Dgat2/Hmgcr/Aldh1l1/Vdr	5
BP	GO:0042135	neurotransmitter catabolic process	5/1053	19/17710	0.031997309990051	309312/114123/690195/24267/29441	Gldc/Sardh/Prima1/Comt/Por	5
BP	GO:1900153	positive regulation of nuclear-transcribed mRNA catabolic process, deadenylation-dependent decay	5/1053	19/17710	0.031997309990051	79426/29344/171350/192178/29619	Zfp36/Zfp36l1/Pabpc1/Tnrc6b/Btg2	5
BP	GO:2000846	regulation of corticosteroid hormone secretion	5/1053	19/17710	0.031997309990051	79128/170917/299691/303701/24179	Dab2/Cry2/Cry1/C1qtnf1/Agt	5
BP	GO:1901343	negative regulation of vasculature development	17/1053	141/17710	0.031997309990051	25112/497811/64531/29158/29139/363265/24791/287526/79252/681544/171016/24617/117183/306628/24179/24644/300289	Gadd45a/Xdh/Synj2bp/Fbln5/Dcn/Col4a3/Sparc/Serpinf1/Adamts1/LOC681544/Hrg/Serpine1/Rgcc/Col4a2/Agt/Pgk1/Amot	17
BP	GO:0008347	glial cell migration	10/1053	64/17710	0.031997309990051	366669/299858/25661/316539/360459/24660/29659/361103/81818/260326	Syne2/Lrp1/Fn1/Epha4/Bmerb1/Pmp22/P2rx4/Zmiz1/Vim/Adgrg1	10
BP	GO:0032371	regulation of sterol transport	10/1053	64/17710	0.031997309990051	308100/25728/25313/296371/362434/299609/299858/300095/315500/85264	Acat2/Apoe/Egf/Pltp/Lpcat3/Abca7/Lrp1/Srebf2/Eepd1/Abcg1	10
BP	GO:0032374	regulation of cholesterol transport	10/1053	64/17710	0.031997309990051	308100/25728/25313/296371/362434/299609/299858/300095/315500/85264	Acat2/Apoe/Egf/Pltp/Lpcat3/Abca7/Lrp1/Srebf2/Eepd1/Abcg1	10
BP	GO:0043407	negative regulation of MAP kinase activity	10/1053	64/17710	0.031997309990051	25728/24426/25675/310552/83617/300652/114856/24903/84402/24179	Apoe/Gstp1/Hmgcr/Sfrp2/Hipk3/Sorl1/Dusp1/Kng2/Sfrp1/Agt	10
BP	GO:0051058	negative regulation of small GTPase mediated signal transduction	10/1053	64/17710	0.031997309990051	309429/315795/360606/29543/689710/303836/29412/24362/291974/24511	Kank1/Cgnl1/Itga3/Timp2/Heg1/Bcl6/Adra1a/Fbp1/Ripor1/Itgb1	10
BP	GO:0030193	regulation of blood coagulation	12/1053	85/17710	0.032417421308244	25728/24929/83580/315272/29366/303701/24903/681544/171016/25266/24617/25441	Apoe/Ptger3/Thbd/Ano6/Serpine2/C1qtnf1/Kng2/LOC681544/Hrg/Pdgfa/Serpine1/Fcer1g	12
BP	GO:0022612	gland morphogenesis	19/1053	165/17710	0.032417421308244	24890/25718/24268/25271/56083/24446/25262/29227/266803/29496/24873/25285/303398/140586/303828/25266/84402/246331/81521	Esr1/Igf1r/Cp/Rxra/Tgm2/Hgf/Itpr1/Nfib/Sostdc1/Erbb3/Vdr/Igfbp5/Tbx2/Sox9/Etv5/Pdgfa/Sfrp1/Nrp1/Msn	19
BP	GO:0051056	regulation of small GTPase mediated signal transduction	25/1053	239/17710	0.032417421308244	292947/25728/361674/309429/296456/56083/686590/312812/313644/315055/315795/84032/303298/360606/29543/689710/303836/29412/24362/24629/260326/291974/246331/24511/300289	Arfgef3/Apoe/Eps8l2/Kank1/Itgav/Tgm2/Iqsec1/Eps8/Rap1gap/Dennd3/Cgnl1/Col3a1/Rap1gap2/Itga3/Timp2/Heg1/Bcl6/Adra1a/Fbp1/Pdgfrb/Adgrg1/Ripor1/Nrp1/Itgb1/Amot	25
BP	GO:0070633	transepithelial transport	6/1053	27/17710	0.032417421308244	362013/25240/25262/25552/50672/50621	Ahcyl1/Aqp1/Itpr1/Slc5a1/Ednrb/Slc23a1	6
BP	GO:0070841	inclusion body assembly	6/1053	27/17710	0.032417421308244	25728/300652/24660/24854/29168/25524	Apoe/Sorl1/Pmp22/Clu/Ubd/Psap	6
BP	GO:0072010	glomerular epithelium development	6/1053	27/17710	0.032417421308244	29146/85497/170672/60357/50672/25145	Jag1/Klf15/Nphs2/Prom1/Ednrb/Cd24	6
BP	GO:1901032	negative regulation of response to reactive oxygen species	6/1053	27/17710	0.032417421308244	24446/116484/24468/83427/288444/25524	Hgf/Txn1/Hspa8/Rack1/Hsph1/Psap	6
BP	GO:1903206	negative regulation of hydrogen peroxide-induced cell death	6/1053	27/17710	0.032417421308244	24446/116484/24468/83427/288444/25524	Hgf/Txn1/Hspa8/Rack1/Hsph1/Psap	6
BP	GO:2001039	negative regulation of cellular response to drug	6/1053	27/17710	0.032417421308244	24446/116484/24468/83427/288444/25524	Hgf/Txn1/Hspa8/Rack1/Hsph1/Psap	6
BP	GO:0010165	response to X-ray	8/1053	45/17710	0.0338961060461505	58919/25380/310552/29216/83580/316794/84402/114851	Ccnd1/Anxa1/Sfrp2/Lrp2/Thbd/Brcc3/Sfrp1/Cdkn1a	8
BP	GO:0002790	peptide secretion	42/1053	465/17710	0.0339846175332245	25728/29657/25757/25380/170912/25703/25675/690163/294806/25027/25313/113965/24929/25735/25427/25240/25248/298648/314386/299858/25745/64534/300652/116660/63840/25508/78968/25640/252917/54226/24560/117030/24957/685277/60447/50672/24399/84402/361805/25682/85264/25524	Apoe/Arntl/Cpt1a/Anxa1/A1cf/Rbp4/Hmgcr/Oxct1/C1qtnf3/Slc16a1/Egf/Hadh/Ptger3/Hnf4a/Cyp51/Aqp1/Cnr1/Tardbp/Gpr68/Lrp1/Myh9/Pim3/Sorl1/Ptprn/Per2/Pam/Srebf1/Hnf1b/Nr1d1/App/Cd200/Erp29/Glul/Ildr2/Clock/Ednrb/Glud1/Sfrp1/Uqcc2/Ppard/Abcg1/Psap	42
BP	GO:0002274	myeloid leukocyte activation	26/1053	253/17710	0.0343725330509882	308589/116996/25084/25021/361749/25526/25248/24516/362800/299923/366957/300438/245977/25633/286934/252917/287722/54226/24560/24617/25441/24854/24518/289287/29337/29168	Sphk2/Il16/Il4r/Itgam/Il33/Ptgds/Cnr1/Jun/Itgb8/Ndrg1/Rac2/Ldlr/Adgrf5/Dnase1/Havcr1/Nr1d1/Tmem106a/App/Cd200/Serpine1/Fcer1g/Clu/Jund/Gpr137b/Plcg2/Ubd	26
BP	GO:0072350	tricarboxylic acid metabolic process	7/1053	36/17710	0.03464208611217	50655/298596/79250/59085/24368/24399/25548	Aco1/Sdhb/Aco2/Asl/Fh/Glud1/Slc34a1	7
BP	GO:0022409	positive regulation of cell-cell adhesion	28/1053	279/17710	0.0347526404845026	29142/26955/25084/25380/29653/24627/25205/294797/25253/114517/362282/24932/298006/313644/353227/84399/303836/289257/305501/361103/306636/294228/294269/309621/309622/294273/361833/25145	Vnn1/Afdn/Il4r/Anxa1/Gpam/Pde4d/Il6st/Il7r/Dpp4/Itga6/Pck1/Cd4/Ccl21/Rap1gap/Zbtb16/Ihh/Bcl6/Spta1/Ikzf1/Zmiz1/Efnb2/RT1-S3/RT1-Da/RT1-Ba/RT1-Bb/RT1-DMb/Ank3/Cd24	28
BP	GO:0097193	intrinsic apoptotic signaling pathway	30/1053	305/17710	0.0347526404845026	365057/29142/24787/683593/25513/114208/310538/310552/60430/362342/25262/24772/500474/81536/192235/300799/24404/360480/83427/192255/287417/29477/288444/117030/24854/116646/100911483/94342/114851/309295	Map3k5/Vnn1/Sod2/Jmy/Pik3r1/Skil/Fnip2/Sfrp2/Mcl1/Hipk2/Itpr1/Cxcl12/Rnf183/Sgpp1/Hyou1/Dapk2/Gpx1/Cdip1/Rack1/Ubb/Rpl26/Mapt/Hsph1/Erp29/Clu/Tpt1/Ndufa13/Bag6/Cdkn1a/Ikbkg	30
BP	GO:0006109	regulation of carbohydrate metabolic process	22/1053	203/17710	0.0347526404845026	252900/294806/25313/25735/78975/25659/299691/25745/25747/56813/24861/360622/25125/303701/54226/304785/25116/84484/24362/117276/25563/25106	Dgat2/C1qtnf3/Egf/Hnf4a/Prkaa2/Khk/Cry1/Myh9/Ppara/Pth1r/Ugt1a1/Igfbp4/Stat3/C1qtnf1/App/Slc45a3/Hsd11b1/Slc4a4/Fbp1/Pfkfb3/Tff3/Rgn	22
BP	GO:0043903	regulation of symbiosis, encompassing mutualism through parasitism	24/1053	228/17710	0.0347526404845026	25151/116698/25728/308444/79426/293618/25104/296655/296456/60431/24932/24516/298648/171350/25747/24468/498008/24575/286918/363938/29339/498538/378947/307403	Igf2r/Trim28/Apoe/Axl/Zfp36/Ifitm1/Pc/Stom/Itgav/Vapb/Cd4/Jun/Tardbp/Pabpc1/Ppara/Hspa8/Hexim1/Mx1/Mx2/Oas2/Apcs/Trim35/Bst2/Csf1r	24
BP	GO:0060491	regulation of cell projection assembly	24/1053	228/17710	0.0347526404845026	499010/361674/309429/25513/25096/25735/25240/312812/298006/313644/313663/362724/314198/366669/299331/366957/503269/303734/498095/681544/171016/29659/291130/246331	Syne1/Eps8l2/Kank1/Pik3r1/Pld1/Hnf4a/Aqp1/Eps8/Ccl21/Rap1gap/Crocc/Sh3yl1/Cdkl1/Syne2/Hsp90aa1/Rac2/Rab17/Tbc1d16/Dynlt2b/LOC681544/Hrg/P2rx4/Dcdc2/Nrp1	24
BP	GO:0008630	intrinsic apoptotic signaling pathway in response to DNA damage	14/1053	108/17710	0.0347645376799691	24787/25513/114208/310538/310552/60430/362342/24772/360480/287417/24854/116646/94342/114851	Sod2/Pik3r1/Skil/Fnip2/Sfrp2/Mcl1/Hipk2/Cxcl12/Cdip1/Rpl26/Clu/Tpt1/Bag6/Cdkn1a	14
BP	GO:0051181	cofactor transport	9/1053	55/17710	0.0350864724115763	286758/171049/83500/29216/171016/689414/361206/80848/50621	Aqp11/Folr1/Slc22a8/Lrp2/Hrg/Slc25a42/Slc25a48/Cubn/Slc23a1	9
BP	GO:0042246	tissue regeneration	13/1053	97/17710	0.0350864724115763	308444/25380/310448/81660/288770/25630/24404/24617/498233/25338/81818/25682/114851	Axl/Anxa1/Igsf10/Gatm/Naca/Pkm/Gpx1/Serpine1/Lgr6/Ninj1/Vim/Ppard/Cdkn1a	13
BP	GO:0048754	branching morphogenesis of an epithelial tube	21/1053	191/17710	0.0352746377610686	24890/310552/25313/686753/497010/50566/24772/25333/83718/24873/25425/301287/84399/25640/140586/303828/290905/25697/291936/24179/246331	Esr1/Sfrp2/Egf/Npnt/Eng/Grem1/Cxcl12/Mgp/Clic4/Vdr/Ctsh/Pkhd1/Ihh/Hnf1b/Sox9/Etv5/Col4a1/Ctsl/Hhip/Agt/Nrp1	21
BP	GO:0001505	regulation of neurotransmitter levels	38/1053	412/17710	0.0353232848318422	24890/24787/24904/29211/293779/24188/25550/309312/83784/64157/114123/25248/690195/299331/65135/79240/65178/63840/287379/287722/54226/24267/29441/29659/29693/24957/64040/58976/24854/29412/259269/306460/291450/25672/80773/24179/24511/25106	Esr1/Sod2/Slc22a1/Sptbn2/Glyat/Aldh1a1/Slc1a1/Gldc/Agxt2/Ddah1/Sardh/Cnr1/Prima1/Hsp90aa1/Dpys/Nr4a1/Snap91/Per2/Shmt1/Tmem106a/App/Comt/Por/P2rx4/Atp2a2/Glul/Aldh9a1/Slc30a1/Clu/Adra1a/Erc2/Enpp6/Aldh7a1/Nr3c2/Cyb5b/Agt/Itgb1/Rgn	38
BP	GO:0014706	striated muscle tissue development	41/1053	453/17710	0.0355867068414875	499010/29657/25703/25675/114208/25271/497010/29216/50566/29715/25587/288770/29496/29565/29139/315133/25747/79240/24468/115771/300673/24404/24660/303398/690286/689710/29619/259241/64529/29412/306636/361256/24330/24629/307403/64202/24179/24511/361805/83514/24377	Syne1/Arntl/Rbp4/Hmgcr/Skil/Rxra/Eng/Lrp2/Grem1/Slc8a1/Id2/Naca/Erbb3/Eef2/Dcn/Ddx17/Ppara/Nr4a1/Hspa8/Usp2/Bcl9l/Gpx1/Pmp22/Tbx2/Hlf/Heg1/Btg2/Nr1d2/Ctsb/Adra1a/Efnb2/Svil/Egr1/Pdgfrb/Csf1r/Calr/Agt/Itgb1/Uqcc2/Tsc22d3/G6pd	41
BP	GO:0006754	ATP biosynthetic process	17/1053	143/17710	0.0356481191079087	308589/24651/114630/245958/29223/78975/25747/25630/29754/25125/54226/84484/24362/117276/81814/24644/26198	Sphk2/Pklr/Atp5mc3/Atp5f1e/Ak4/Prkaa2/Ppara/Pkm/Atp5mc1/Stat3/App/Slc4a4/Fbp1/Pfkfb3/Tmsb4x/Pgk1/COX2	17
BP	GO:0050730	regulation of peptidyl-tyrosine phosphorylation	28/1053	280/17710	0.0360378398550009	25205/25235/310552/25313/50566/25735/24446/24932/313729/29496/316539/83427/54226/303903/681544/171016/288444/25266/114553/29412/84402/24629/307403/29337/24179/246331/24511/25145	Il6st/Ghr/Sfrp2/Egf/Grem1/Hnf4a/Hgf/Cd4/Errfi1/Erbb3/Epha4/Rack1/App/Parp14/LOC681544/Hrg/Hsph1/Pdgfa/Ncf1/Adra1a/Sfrp1/Pdgfrb/Csf1r/Plcg2/Agt/Nrp1/Itgb1/Cd24	28
BP	GO:0006081	cellular aldehyde metabolic process	11/1053	76/17710	0.0369347681667553	685750/25703/293949/79128/83784/296972/117548/64040/25116/50672/24377	Aldh8a1/Rbp4/Hoga1/Dab2/Agxt2/Akr1b10/Kif1b/Aldh9a1/Hsd11b1/Ednrb/G6pd	11
BP	GO:0050890	cognition	35/1053	373/17710	0.0371240809400671	29517/25728/361585/171093/25550/25675/24627/24590/311055/81660/83839/25248/24516/63865/299609/29582/25715/300438/315606/363071/140666/287526/360606/81812/29477/54226/24267/29619/24399/291130/24330/64457/24179/24511/294269	Sgk1/Apoe/Ube3a/Shank2/Slc1a1/Hmgcr/Pde4d/Mme/Tanc1/Gatm/Calb1/Cnr1/Jun/Lgmn/Abca7/Mgat3/Slc11a2/Ldlr/Kmt2a/Stra6/Rcan2/Serpinf1/Itga3/Thra/Mapt/App/Comt/Btg2/Glud1/Dcdc2/Egr1/Ndrg4/Agt/Itgb1/RT1-Da	35
BP	GO:0007041	lysosomal transport	14/1053	109/17710	0.0372450888685234	25151/89783/192249/64373/299858/315055/24468/300652/171086/363235/140726/24854/619385/25524	Igf2r/Laptm5/Ehd3/Rhob/Lrp1/Dennd3/Hspa8/Sorl1/Trak2/Als2/Cacng5/Clu/Ncoa4/Psap	14
BP	GO:0019882	antigen processing and presentation	14/1053	109/17710	0.0372450888685234	50654/298006/25294/25441/290644/25697/64202/294228/294269/309621/309622/294273/24973/25524	Ctss/Ccl21/Azgp1/Fcer1g/Ifi30/Ctsl/Calr/RT1-S3/RT1-Da/RT1-Ba/RT1-Bb/RT1-DMb/RT1-A1/Psap	14
BP	GO:0032640	tumor necrosis factor production	20/1053	180/17710	0.0376212071956337	308444/79426/308589/24426/361749/25513/113955/297989/313729/25125/287722/54226/363938/289014/25441/24854/24539/29337/294228/25145	Axl/Zfp36/Sphk2/Gstp1/Il33/Pik3r1/Gpnmb/Ddx58/Errfi1/Stat3/Tmem106a/App/Oas2/Mapkapk2/Fcer1g/Clu/Lpl/Plcg2/RT1-S3/Cd24	20
BP	GO:0032680	regulation of tumor necrosis factor production	20/1053	180/17710	0.0376212071956337	308444/79426/308589/24426/361749/25513/113955/297989/313729/25125/287722/54226/363938/289014/25441/24854/24539/29337/294228/25145	Axl/Zfp36/Sphk2/Gstp1/Il33/Pik3r1/Gpnmb/Ddx58/Errfi1/Stat3/Tmem106a/App/Oas2/Mapkapk2/Fcer1g/Clu/Lpl/Plcg2/RT1-S3/Cd24	20
BP	GO:0033574	response to testosterone	12/1053	87/17710	0.0376212071956337	25718/25513/24450/50572/114856/25498/286934/304429/25353/690050/64202/81521	Igf1r/Pik3r1/Hmgcs2/Slco1a1/Dusp1/Npm1/Havcr1/Psph/Spp1/Tpmt/Calr/Msn	12
BP	GO:1900046	regulation of hemostasis	12/1053	87/17710	0.0376212071956337	25728/24929/83580/315272/29366/303701/24903/681544/171016/25266/24617/25441	Apoe/Ptger3/Thbd/Ano6/Serpine2/C1qtnf1/Kng2/LOC681544/Hrg/Pdgfa/Serpine1/Fcer1g	12
BP	GO:0042304	regulation of fatty acid biosynthetic process	8/1053	46/17710	0.0376212071956337	25380/140868/25735/64194/25287/304785/24179/25106	Anxa1/Fabp5/Hnf4a/Insig1/Acadl/Slc45a3/Agt/Rgn	8
BP	GO:0060416	response to growth hormone	8/1053	46/17710	0.0376212071956337	25513/25235/24450/25285/25125/59085/29455/25548	Pik3r1/Ghr/Hmgcs2/Igfbp5/Stat3/Asl/Gdf15/Slc34a1	8
BP	GO:0090184	positive regulation of kidney development	8/1053	46/17710	0.0376212071956337	50566/140586/25266/60357/24330/24629/24179/25145	Grem1/Sox9/Pdgfa/Prom1/Egr1/Pdgfrb/Agt/Cd24	8
BP	GO:2001236	regulation of extrinsic apoptotic signaling pathway	19/1053	168/17710	0.0376212071956337	24426/79128/246775/114208/310552/60430/29739/114517/296456/25263/24446/314979/25283/24404/301575/24617/84402/24179/246331	Gstp1/Dab2/Tnfsf10/Skil/Sfrp2/Mcl1/Gclm/Itga6/Itgav/Mal/Hgf/Deptor/Gclc/Gpx1/Itm2c/Serpine1/Sfrp1/Agt/Nrp1	19
BP	GO:0045732	positive regulation of protein catabolic process	24/1053	230/17710	0.0376212071956337	25728/361749/79128/361930/25313/29216/89783/313974/299331/299858/362900/78969/300438/300652/25283/83427/140586/54226/24854/100911483/94342/25106/501546/81521	Apoe/Il33/Dab2/Bbs7/Egf/Lrp2/Laptm5/Trib2/Hsp90aa1/Lrp1/Rnf19a/Trib1/Ldlr/Sorl1/Gclc/Rack1/Sox9/App/Clu/Ndufa13/Bag6/Rgn/Huwe1/Msn	24
BP	GO:0006760	folic acid-containing compound metabolic process	6/1053	28/17710	0.0376212071956337	85309/171049/114123/64392/362657/287379	Folh1/Folr1/Sardh/Aldh1l1/Mthfr/Shmt1	6
BP	GO:0060009	Sertoli cell development	6/1053	28/17710	0.0376212071956337	24890/25307/25216/140586/24511/293860	Esr1/Cst3/Sdc1/Sox9/Itgb1/Flna	6
BP	GO:1903010	regulation of bone development	6/1053	28/17710	0.0376212071956337	50566/83727/314386/29441/25338/25106	Grem1/Fbn1/Gpr68/Por/Ninj1/Rgn	6
BP	GO:0002695	negative regulation of leukocyte activation	22/1053	205/17710	0.0377904635240854	308444/25084/25380/310663/24771/113955/25248/89783/25587/300438/245977/316256/84399/54259/252917/24560/303836/24903/84402/309621/309622/25145	Axl/Il4r/Anxa1/Tnfaip8l2/Sdc4/Gpnmb/Cnr1/Laptm5/Id2/Ldlr/Adgrf5/Tnfrsf21/Ihh/Inpp5d/Nr1d1/Cd200/Bcl6/Kng2/Sfrp1/RT1-Ba/RT1-Bb/Cd24	22
BP	GO:0070849	response to epidermal growth factor	10/1053	66/17710	0.0377904635240854	79426/24426/79128/313729/29344/192272/171361/29393/140586/24617	Zfp36/Gstp1/Dab2/Errfi1/Zfp36l1/Acot2/Eef1a1/Col1a1/Sox9/Serpine1	10
BP	GO:0097006	regulation of plasma lipoprotein particle levels	10/1053	66/17710	0.0377904635240854	25728/252900/293692/296371/362434/54225/299609/300438/24539/85264	Apoe/Dgat2/Ehd1/Pltp/Lpcat3/Apob/Abca7/Ldlr/Lpl/Abcg1	10
BP	GO:1903428	positive regulation of reactive oxygen species biosynthetic process	10/1053	66/17710	0.0377904635240854	24890/24787/83784/64157/299331/54226/24854/29337/24179/26198	Esr1/Sod2/Agxt2/Ddah1/Hsp90aa1/App/Clu/Plcg2/Agt/COX2	10
BP	GO:0007039	protein catabolic process in the vacuole	5/1053	20/17710	0.0378193114081206	29216/299858/29582/300438/25524	Lrp2/Lrp1/Mgat3/Ldlr/Psap	5
BP	GO:0010888	negative regulation of lipid storage	5/1053	20/17710	0.0378193114081206	296456/314824/25747/25682/85264	Itgav/Osbpl8/Ppara/Ppard/Abcg1	5
BP	GO:0030540	female genitalia development	5/1053	20/17710	0.0378193114081206	24890/308444/25703/29216/363071	Esr1/Axl/Rbp4/Lrp2/Stra6	5
BP	GO:0043651	linoleic acid metabolic process	5/1053	20/17710	0.0378193114081206	24426/499353/298423/24421/65030	Gstp1/Cyp2c24/Cyp4a3/Gsta1/Ephx2	5
BP	GO:0060973	cell migration involved in heart development	5/1053	20/17710	0.0378193114081206	171049/497010/24629/64457/246331	Folr1/Eng/Pdgfrb/Ndrg4/Nrp1	5
BP	GO:0006090	pyruvate metabolic process	15/1053	121/17710	0.037942044709589	24533/25104/293949/24651/362282/78975/298942/25747/25630/25125/54226/84484/24362/117276/24644	Ldha/Pc/Hoga1/Pklr/Pck1/Prkaa2/Dld/Ppara/Pkm/Stat3/App/Slc4a4/Fbp1/Pfkfb3/Pgk1	15
BP	GO:0032094	response to food	9/1053	56/17710	0.037942044709589	25235/25027/246771/25747/24296/78968/25634/25117/24377	Ghr/Slc16a1/Slc25a25/Ppara/Cyp1a1/Srebf1/G6pc1/Hsd11b2/G6pd	9
BP	GO:0061383	trabecula morphogenesis	9/1053	56/17710	0.037942044709589	25703/497010/50566/288770/24873/29393/79252/689710/84402	Rbp4/Eng/Grem1/Naca/Vdr/Col1a1/Adamts1/Heg1/Sfrp1	9
BP	GO:1903202	negative regulation of oxidative stress-induced cell death	9/1053	56/17710	0.037942044709589	29142/24787/24446/116484/24468/24404/83427/288444/25524	Vnn1/Sod2/Hgf/Txn1/Hspa8/Gpx1/Rack1/Hsph1/Psap	9
BP	GO:1903573	negative regulation of response to endoplasmic reticulum stress	9/1053	56/17710	0.037942044709589	286758/293719/25617/362434/286906/299609/192235/24854/309295	Aqp11/Ubxn1/Hspa5/Lpcat3/Pdia6/Abca7/Hyou1/Clu/Ikbkg	9
BP	GO:0035909	aorta morphogenesis	7/1053	37/17710	0.0383660529289634	497010/29146/299858/84032/303398/306636/24629	Eng/Jag1/Lrp1/Col3a1/Tbx2/Efnb2/Pdgfrb	7
BP	GO:2001171	positive regulation of ATP biosynthetic process	7/1053	37/17710	0.0383660529289634	78975/25747/25125/54226/84484/81814/26198	Prkaa2/Ppara/Stat3/App/Slc4a4/Tmsb4x/COX2	7
BP	GO:1903050	regulation of proteolysis involved in cellular protein catabolic process	24/1053	231/17710	0.0388459963817834	25728/361585/286758/293719/361749/79128/361930/25313/362342/114206/89783/313974/362900/299899/78969/25283/24404/301252/316539/83427/192255/24854/94342/25106	Apoe/Ube3a/Aqp11/Ubxn1/Il33/Dab2/Bbs7/Egf/Hipk2/Tmf1/Laptm5/Trib2/Rnf19a/Eif3h/Trib1/Gclc/Gpx1/Hsp90ab1/Epha4/Rack1/Ubb/Clu/Bag6/Rgn	24
BP	GO:0032760	positive regulation of tumor necrosis factor production	14/1053	110/17710	0.0388962671648392	308589/361749/25513/297989/25125/287722/54226/363938/289014/25441/24854/24539/29337/294228	Sphk2/Il33/Pik3r1/Ddx58/Stat3/Tmem106a/App/Oas2/Mapkapk2/Fcer1g/Clu/Lpl/Plcg2/RT1-S3	14
BP	GO:0050886	endocrine process	14/1053	110/17710	0.0388962671648392	79128/294806/64017/170917/25240/114206/299691/24873/303701/50672/25117/24179/302526/24377	Dab2/C1qtnf3/Enpep/Cry2/Aqp1/Tmf1/Cry1/Vdr/C1qtnf1/Ednrb/Hsd11b2/Agt/Atp6ap2/G6pd	14
BP	GO:0019058	viral life cycle	26/1053	257/17710	0.0392807597389511	116698/25728/308444/293618/25104/296655/25253/296456/60431/24932/171350/25747/24468/301252/286934/24575/286918/363938/246215/289424/29339/64529/498538/378947/25697/246331	Trim28/Apoe/Axl/Ifitm1/Pc/Stom/Dpp4/Itgav/Vapb/Cd4/Pabpc1/Ppara/Hspa8/Hsp90ab1/Havcr1/Mx1/Mx2/Oas2/Tpcn1/Xpr1/Apcs/Ctsb/Trim35/Bst2/Ctsl/Nrp1	26
BP	GO:0007595	lactation	12/1053	88/17710	0.0392807597389511	58919/24684/24268/24646/497811/24873/25508/24267/363938/64205/24384/26198	Ccnd1/Prlr/Cp/Abcb1b/Xdh/Vdr/Pam/Comt/Oas2/Rplp0/Gc/COX2	12
BP	GO:0051193	regulation of cofactor metabolic process	12/1053	88/17710	0.0392807597389511	24787/25309/78975/25747/25125/54226/25116/84484/306198/24362/117276/26198	Sod2/Cycs/Prkaa2/Ppara/Stat3/App/Hsd11b1/Slc4a4/Clybl/Fbp1/Pfkfb3/COX2	12
BP	GO:0071674	mononuclear cell migration	12/1053	88/17710	0.0392807597389511	25380/50566/24772/298006/63865/315272/114856/287910/54226/24617/25338/307403	Anxa1/Grem1/Cxcl12/Ccl21/Lgmn/Ano6/Dusp1/Ccl6/App/Serpine1/Ninj1/Csf1r	12
BP	GO:0009812	flavonoid metabolic process	4/1053	13/17710	0.0392807597389511	24296/24861/29441/64305	Cyp1a1/Ugt1a1/Por/Sult1b1	4
BP	GO:0010248	establishment or maintenance of transmembrane electrochemical gradient	4/1053	13/17710	0.0392807597389511	24904/24211/25745/25650	Slc22a1/Atp1a1/Myh9/Atp1b1	4
BP	GO:0019755	one-carbon compound transport	4/1053	13/17710	0.0392807597389511	286758/25240/25293/54302	Aqp11/Aqp1/Aqp4/Slc14a2	4
BP	GO:0032060	bleb assembly	4/1053	13/17710	0.0392807597389511	66025/25314/315272/24660	Lpar3/Emp1/Ano6/Pmp22	4
BP	GO:0038063	collagen-activated tyrosine kinase receptor signaling pathway	4/1053	13/17710	0.0392807597389511	363265/29393/306628/290905	Col4a3/Col1a1/Col4a2/Col4a1	4
BP	GO:0048012	hepatocyte growth factor receptor signaling pathway	4/1053	13/17710	0.0392807597389511	64536/294809/24446/246331	Esm1/Adamts12/Hgf/Nrp1	4
BP	GO:0060213	positive regulation of nuclear-transcribed mRNA poly(A) tail shortening	4/1053	13/17710	0.0392807597389511	79426/171350/192178/29619	Zfp36/Pabpc1/Tnrc6b/Btg2	4
BP	GO:0060346	bone trabecula formation	4/1053	13/17710	0.0392807597389511	50566/24873/29393/84402	Grem1/Vdr/Col1a1/Sfrp1	4
BP	GO:1904386	response to L-phenylalanine derivative	4/1053	13/17710	0.0392807597389511	29739/116484/25283/291671	Gclm/Txn1/Gclc/Hspa9	4
BP	GO:2001135	regulation of endocytic recycling	4/1053	13/17710	0.0392807597389511	361512/293692/300652/64457	Ehd2/Ehd1/Sorl1/Ndrg4	4
BP	GO:1903706	regulation of hemopoiesis	39/1053	430/17710	0.0392959833376837	29142/308444/79426/25084/25021/25380/25513/294797/83727/311437/29146/362282/297077/24932/689176/24516/362634/25587/29344/314386/78969/29381/353227/84399/54259/25125/303836/29339/305501/361103/84402/25338/289287/291671/307403/361439/294269/309621/25145	Vnn1/Axl/Zfp36/Il4r/Itgam/Anxa1/Pik3r1/Il7r/Fbn1/Rassf2/Jag1/Pck1/Tmem176a/Cd4/Tmem64/Jun/C1qc/Id2/Zfp36l1/Gpr68/Trib1/Acvr1b/Zbtb16/Ihh/Inpp5d/Stat3/Bcl6/Apcs/Ikzf1/Zmiz1/Sfrp1/Ninj1/Gpr137b/Hspa9/Csf1r/Abcb10/RT1-Da/RT1-Ba/Cd24	39
BP	GO:0071322	cellular response to carbohydrate stimulus	24/1053	232/17710	0.0400913093287698	25718/25675/690163/29739/25029/362282/116484/78975/29344/314386/299858/25745/64534/25283/24404/25661/116660/83427/287526/252917/24617/25293/25682/85264	Igf1r/Hmgcr/Oxct1/Gclm/Calcrl/Pck1/Txn1/Prkaa2/Zfp36l1/Gpr68/Lrp1/Myh9/Pim3/Gclc/Gpx1/Fn1/Ptprn/Rack1/Serpinf1/Nr1d1/Serpine1/Aqp4/Ppard/Abcg1	24
BP	GO:1903037	regulation of leukocyte cell-cell adhesion	31/1053	323/17710	0.0401545290176262	29142/25084/25380/29653/25205/294797/310663/25253/24771/362282/113955/24772/24932/298006/89783/25747/353227/316256/84399/303836/24903/289257/305501/361103/306636/294228/294269/309621/309622/294273/25145	Vnn1/Il4r/Anxa1/Gpam/Il6st/Il7r/Tnfaip8l2/Dpp4/Sdc4/Pck1/Gpnmb/Cxcl12/Cd4/Ccl21/Laptm5/Ppara/Zbtb16/Tnfrsf21/Ihh/Bcl6/Kng2/Spta1/Ikzf1/Zmiz1/Efnb2/RT1-S3/RT1-Da/RT1-Ba/RT1-Bb/RT1-DMb/Cd24	31
BP	GO:0051592	response to calcium ion	20/1053	182/17710	0.0401545290176262	317385/58919/100362255/362013/25617/25333/24516/78975/83718/79425/25216/63865/24873/25386/114856/24791/54226/24518/29337/94199	Fus/Ccnd1/Adgrv1/Ahcyl1/Hspa5/Mgp/Jun/Prkaa2/Clic4/Clcnka/Sdc1/Lgmn/Vdr/Aqp2/Dusp1/Sparc/App/Jund/Plcg2/Dpep1	20
BP	GO:0010830	regulation of myotube differentiation	10/1053	67/17710	0.0403772689415133	361512/25084/293692/24772/117095/288770/81812/246759/29455/306600	Ehd2/Il4r/Ehd1/Cxcl12/Bhlhe41/Naca/Thra/Cxcl9/Gdf15/Atp11a	10
BP	GO:0060688	regulation of morphogenesis of a branching structure	10/1053	67/17710	0.0403772689415133	24890/25271/50566/24446/25640/140586/303828/25266/84402/24179	Esr1/Rxra/Grem1/Hgf/Hnf1b/Sox9/Etv5/Pdgfa/Sfrp1/Agt	10
BP	GO:0007266	Rho protein signal transduction	16/1053	134/17710	0.0405211459088896	25728/361674/309429/84352/312812/64531/84032/360606/689710/303836/29412/24629/260326/291974/246331/24511	Apoe/Eps8l2/Kank1/Col1a2/Eps8/Synj2bp/Col3a1/Itga3/Heg1/Bcl6/Adra1a/Pdgfrb/Adgrg1/Ripor1/Nrp1/Itgb1	16
BP	GO:0015804	neutral amino acid transport	8/1053	47/17710	0.0405741062320401	29323/25550/29464/313089/29642/252919/155205/287532	Slc6a18/Slc1a1/Slc6a6/Slc7a13/Slc38a2/Slc38a3/Slc36a1/Slc43a2	8
BP	GO:0046460	neutral lipid biosynthetic process	8/1053	47/17710	0.0405741062320401	252900/29653/362282/300438/316737/78968/24539/25106	Dgat2/Gpam/Pck1/Ldlr/Lpin2/Srebf1/Lpl/Rgn	8
BP	GO:0046463	acylglycerol biosynthetic process	8/1053	47/17710	0.0405741062320401	252900/29653/362282/300438/316737/78968/24539/25106	Dgat2/Gpam/Pck1/Ldlr/Lpin2/Srebf1/Lpl/Rgn	8
BP	GO:0089718	amino acid import across plasma membrane	8/1053	47/17710	0.0405741062320401	25550/29464/63840/155205/360539/287532/24179/24511	Slc1a1/Slc6a6/Per2/Slc36a1/Slc47a1/Slc43a2/Agt/Itgb1	8
BP	GO:0045773	positive regulation of axon extension	9/1053	57/17710	0.0410912465498936	25728/24772/362587/299858/64302/25661/29754/29477/246331	Apoe/Cxcl12/Macf1/Lrp1/Rpl4/Fn1/Atp5mc1/Mapt/Nrp1	9
BP	GO:0046580	negative regulation of Ras protein signal transduction	9/1053	57/17710	0.0410912465498936	309429/360606/29543/689710/303836/29412/24362/291974/24511	Kank1/Itga3/Timp2/Heg1/Bcl6/Adra1a/Fbp1/Ripor1/Itgb1	9
BP	GO:0050435	amyloid-beta metabolic process	9/1053	57/17710	0.0410912465498936	25728/24590/64570/299609/29582/300652/316539/24854/85264	Apoe/Mme/Nat8/Abca7/Mgat3/Sorl1/Epha4/Clu/Abcg1	9
BP	GO:0046661	male sex differentiation	24/1053	233/17710	0.0415680530952867	24890/361659/58919/25703/29637/246775/310552/29216/25307/114206/260321/298298/25216/192255/140586/117056/25266/84402/25697/24629/260326/24511/294337/293860	Esr1/Plekha1/Ccnd1/Rbp4/Hmgcs1/Tnfsf10/Sfrp2/Lrp2/Cst3/Tmf1/Fkbp4/Dhcr24/Sdc1/Ubb/Sox9/H3f3b/Pdgfa/Sfrp1/Ctsl/Pdgfrb/Adgrg1/Itgb1/Col6a1/Flna	24
BP	GO:0071453	cellular response to oxygen levels	24/1053	233/17710	0.0415680530952867	64157/25735/362282/25240/25262/116484/29223/29715/29344/299923/25715/192235/303010/63878/25498/24617/59085/117183/84402/24330/170465/25682/24250/24644	Ddah1/Hnf4a/Pck1/Aqp1/Itpr1/Txn1/Ak4/Slc8a1/Zfp36l1/Ndrg1/Slc11a2/Hyou1/Cpeb4/Stc2/Npm1/Serpine1/Asl/Rgcc/Sfrp1/Egr1/Acaa2/Ppard/Cbs/Pgk1	24
BP	GO:0050818	regulation of coagulation	12/1053	89/17710	0.0421484012925967	25728/24929/83580/315272/29366/303701/24903/681544/171016/25266/24617/25441	Apoe/Ptger3/Thbd/Ano6/Serpine2/C1qtnf1/Kng2/LOC681544/Hrg/Pdgfa/Serpine1/Fcer1g	12
BP	GO:0033688	regulation of osteoblast proliferation	6/1053	29/17710	0.0423243795689549	25718/83476/296456/50566/29158/84402	Igf1r/Ccn1/Itgav/Grem1/Fbln5/Sfrp1	6
BP	GO:0060343	trabecula formation	6/1053	29/17710	0.0423243795689549	25703/50566/24873/29393/79252/84402	Rbp4/Grem1/Vdr/Col1a1/Adamts1/Sfrp1	6
BP	GO:1902932	positive regulation of alcohol biosynthetic process	6/1053	29/17710	0.0423243795689549	25745/300095/56813/78968/29441/85264	Myh9/Srebf2/Pth1r/Srebf1/Por/Abcg1	6
BP	GO:0072524	pyridine-containing compound metabolic process	19/1053	171/17710	0.0425404436770782	24533/293504/24651/25062/24534/78975/117548/25747/25630/25125/688283/54226/246245/25116/84484/24362/117276/24644/24377	Ldha/Qprt/Pklr/Gpd2/Ldhb/Prkaa2/Kif1b/Ppara/Pkm/Stat3/Afmid/App/Fmo2/Hsd11b1/Slc4a4/Fbp1/Pfkfb3/Pgk1/G6pd	19
BP	GO:0050869	negative regulation of B cell activation	7/1053	38/17710	0.0426530739822369	89783/25587/316256/54259/303836/84402/25145	Laptm5/Id2/Tnfrsf21/Inpp5d/Bcl6/Sfrp1/Cd24	7
BP	GO:0044403	symbiont process	36/1053	392/17710	0.0426657030916503	25151/116698/25728/308444/79426/293618/25104/296655/25253/296456/60431/24932/24516/298648/171350/25747/24468/24404/301252/25661/286934/498008/24575/286918/171016/114553/363938/246215/289424/29339/64529/498538/378947/25697/307403/246331	Igf2r/Trim28/Apoe/Axl/Zfp36/Ifitm1/Pc/Stom/Dpp4/Itgav/Vapb/Cd4/Jun/Tardbp/Pabpc1/Ppara/Hspa8/Gpx1/Hsp90ab1/Fn1/Havcr1/Hexim1/Mx1/Mx2/Hrg/Ncf1/Oas2/Tpcn1/Xpr1/Apcs/Ctsb/Trim35/Bst2/Ctsl/Csf1r/Nrp1	36
BP	GO:0001678	cellular glucose homeostasis	24/1053	234/17710	0.0433882725523653	25718/25675/25513/690163/29739/362282/85497/116484/78975/314386/299858/25745/64534/25283/24404/25661/116660/83427/287526/252917/24617/25293/25682/85264	Igf1r/Hmgcr/Pik3r1/Oxct1/Gclm/Pck1/Klf15/Txn1/Prkaa2/Gpr68/Lrp1/Myh9/Pim3/Gclc/Gpx1/Fn1/Ptprn/Rack1/Serpinf1/Nr1d1/Serpine1/Aqp4/Ppard/Abcg1	24
BP	GO:1903557	positive regulation of tumor necrosis factor superfamily cytokine production	14/1053	112/17710	0.043557035092366	308589/361749/25513/297989/25125/287722/54226/363938/289014/25441/24854/24539/29337/294228	Sphk2/Il33/Pik3r1/Ddx58/Stat3/Tmem106a/App/Oas2/Mapkapk2/Fcer1g/Clu/Lpl/Plcg2/RT1-S3	14
BP	GO:0048705	skeletal system morphogenesis	26/1053	260/17710	0.0438964222438804	64032/308843/29345/361659/25235/310552/50566/64194/298101/297894/25586/314694/24873/679701/84032/84399/29393/497986/81812/140586/29441/84402/29633/24629/291936/24250	Ccn2/Tsku/Serpinh1/Plekha1/Ghr/Sfrp2/Grem1/Insig1/Col27a1/Matn1/Alpl/Chst11/Vdr/Barx2/Col3a1/Ihh/Col1a1/Hoxb6/Thra/Sox9/Por/Sfrp1/Ndst1/Pdgfrb/Hhip/Cbs	26
BP	GO:0050821	protein stabilization	20/1053	184/17710	0.0439541584658436	170912/25513/361957/311437/298436/78962/299331/171046/115771/25420/301252/316539/25498/25650/289687/24854/290644/64202/94342/293860	A1cf/Pik3r1/Mfsd1/Rassf2/Tspan1/Per3/Hsp90aa1/Tcf3/Usp2/Cryab/Hsp90ab1/Epha4/Npm1/Atp1b1/Gba3/Clu/Ifi30/Calr/Bag6/Flna	20
BP	GO:0071706	tumor necrosis factor superfamily cytokine production	20/1053	184/17710	0.0439541584658436	308444/79426/308589/24426/361749/25513/113955/297989/313729/25125/287722/54226/363938/289014/25441/24854/24539/29337/294228/25145	Axl/Zfp36/Sphk2/Gstp1/Il33/Pik3r1/Gpnmb/Ddx58/Errfi1/Stat3/Tmem106a/App/Oas2/Mapkapk2/Fcer1g/Clu/Lpl/Plcg2/RT1-S3/Cd24	20
BP	GO:1903555	regulation of tumor necrosis factor superfamily cytokine production	20/1053	184/17710	0.0439541584658436	308444/79426/308589/24426/361749/25513/113955/297989/313729/25125/287722/54226/363938/289014/25441/24854/24539/29337/294228/25145	Axl/Zfp36/Sphk2/Gstp1/Il33/Pik3r1/Gpnmb/Ddx58/Errfi1/Stat3/Tmem106a/App/Oas2/Mapkapk2/Fcer1g/Clu/Lpl/Plcg2/RT1-S3/Cd24	20
BP	GO:0006417	regulation of translation	39/1053	434/17710	0.0439711701689053	293408/24890/79426/24440/25096/29288/25271/499782/362173/500199/312490/50655/313593/298648/29344/29565/64640/192178/25630/140661/25285/63840/303010/25498/83427/287379/287417/287422/25125/54226/29619/63912/81818/64202/292023/361805/114488/100362640/81764	Hbs1l/Esr1/Zfp36/Hbb/Pld1/Rps3a/Rxra/Rpl12/Caprin1/Ptcd3/Paip2b/Aco1/Ago3/Tardbp/Zfp36l1/Eef2/Rpl30/Tnrc6b/Pkm/Rplp1/Igfbp5/Per2/Cpeb4/Npm1/Rack1/Shmt1/Rpl26/Per1/Stat3/App/Btg2/Niban1/Vim/Calr/Aars1/Uqcc2/Rbm3/Rps4x/Rpl10	39
BP	GO:0007494	midgut development	5/1053	21/17710	0.0439711701689053	24188/24450/25271/59085/50672	Aldh1a1/Hmgcs2/Rxra/Asl/Ednrb	5
BP	GO:0035930	corticosteroid hormone secretion	5/1053	21/17710	0.0439711701689053	79128/170917/299691/303701/24179	Dab2/Cry2/Cry1/C1qtnf1/Agt	5
BP	GO:0046851	negative regulation of bone remodeling	5/1053	21/17710	0.0439711701689053	50566/25341/54259/84402/289287	Grem1/Tnfrsf11b/Inpp5d/Sfrp1/Gpr137b	5
BP	GO:0048311	mitochondrion distribution	5/1053	21/17710	0.0439711701689053	297386/64531/171086/303300/29477	Slc4a5/Synj2bp/Trak2/Cluh/Mapt	5
BP	GO:0055064	chloride ion homeostasis	5/1053	21/17710	0.0439711701689053	25065/24264/363085/25353/54300	Slc12a1/Ckb/Ca12/Spp1/Slc12a3	5
BP	GO:0072537	fibroblast activation	5/1053	21/17710	0.0439711701689053	29739/25283/252917/117183/24629	Gclm/Gclc/Nr1d1/Rgcc/Pdgfrb	5
BP	GO:1902894	negative regulation of pri-miRNA transcription by RNA polymerase II	5/1053	21/17710	0.0439711701689053	29227/25747/140586/54226/25682	Nfib/Ppara/Sox9/App/Ppard	5
BP	GO:0070664	negative regulation of leukocyte proliferation	13/1053	101/17710	0.0442151516619171	24426/361749/50566/24771/113955/89783/316256/84399/54259/24903/309621/309622/25145	Gstp1/Il33/Grem1/Sdc4/Gpnmb/Laptm5/Tnfrsf21/Ihh/Inpp5d/Kng2/RT1-Ba/RT1-Bb/Cd24	13
BP	GO:1903578	regulation of ATP metabolic process	13/1053	101/17710	0.0442151516619171	308589/29223/78975/25747/25125/54226/288740/84484/24362/117276/361805/81814/26198	Sphk2/Ak4/Prkaa2/Ppara/Stat3/App/Iscu/Slc4a4/Fbp1/Pfkfb3/Uqcc2/Tmsb4x/COX2	13
BP	GO:0030512	negative regulation of transforming growth factor beta receptor signaling pathway	11/1053	79/17710	0.0444762622056301	308843/65164/114208/25617/83727/311676/314694/299858/25747/300673/679578	Tsku/Htra1/Skil/Hspa5/Fbn1/Pmepa1/Chst11/Lrp1/Ppara/Bcl9l/Ldlrad4	11
BP	GO:0007520	myoblast fusion	8/1053	48/17710	0.0444762622056301	361512/25084/293692/311055/24772/25745/246759/29455	Ehd2/Il4r/Ehd1/Tanc1/Cxcl12/Myh9/Cxcl9/Gdf15	8
BP	GO:0045429	positive regulation of nitric oxide biosynthetic process	8/1053	48/17710	0.0444762622056301	24890/24787/83784/64157/299331/54226/24854/24179	Esr1/Sod2/Agxt2/Ddah1/Hsp90aa1/App/Clu/Agt	8
BP	GO:0045923	positive regulation of fatty acid metabolic process	8/1053	48/17710	0.0444762622056301	25757/25380/25735/25747/304785/24179/25682/25106	Cpt1a/Anxa1/Hnf4a/Ppara/Slc45a3/Agt/Ppard/Rgn	8
BP	GO:0006692	prostanoid metabolic process	9/1053	58/17710	0.0444762622056301	24426/25380/140868/25526/24192/24421/79242/307092/498940	Gstp1/Anxa1/Fabp5/Ptgds/Akr1b1/Gsta1/Hpgd/Akr1c1/Ces2h	9
BP	GO:0006693	prostaglandin metabolic process	9/1053	58/17710	0.0444762622056301	24426/25380/140868/25526/24192/24421/79242/307092/498940	Gstp1/Anxa1/Fabp5/Ptgds/Akr1b1/Gsta1/Hpgd/Akr1c1/Ces2h	9
BP	GO:0031529	ruffle organization	9/1053	58/17710	0.0444762622056301	361659/361674/309429/312812/298006/362724/29659/24629/307403	Plekha1/Eps8l2/Kank1/Eps8/Ccl21/Sh3yl1/P2rx4/Pdgfrb/Csf1r	9
BP	GO:0006942	regulation of striated muscle contraction	12/1053	90/17710	0.0445222318782778	64032/24627/24211/29715/192249/299331/79240/29659/29693/25650/289734/29412	Ccn2/Pde4d/Atp1a1/Slc8a1/Ehd3/Hsp90aa1/Nr4a1/P2rx4/Atp2a2/Atp1b1/Smtn/Adra1a	12
BP	GO:0009791	post-embryonic development	16/1053	136/17710	0.0445226844617648	24787/25151/266714/361659/64191/29360/83727/25262/50655/29715/54225/314694/24331/315606/689710/59085	Sod2/Igf2r/Myo7a/Plekha1/Dhcr7/Selenop/Fbn1/Itpr1/Aco1/Slc8a1/Apob/Chst11/Cela1/Kmt2a/Heg1/Asl	16
BP	GO:0070663	regulation of leukocyte proliferation	26/1053	261/17710	0.0448983736610929	24426/25380/361749/29653/25205/50566/24771/113955/24932/89783/171046/366957/316256/84399/54259/303836/25197/24903/289257/307403/294228/309621/309622/294273/114851/25145	Gstp1/Anxa1/Il33/Gpam/Il6st/Grem1/Sdc4/Gpnmb/Cd4/Laptm5/Tcf3/Rac2/Tnfrsf21/Ihh/Inpp5d/Bcl6/St6gal1/Kng2/Spta1/Csf1r/RT1-S3/RT1-Ba/RT1-Bb/RT1-DMb/Cdkn1a/Cd24	26
BP	GO:0006469	negative regulation of protein kinase activity	22/1053	210/17710	0.0453899943850606	25728/24426/25675/310552/83617/25112/313729/29715/314979/78969/300652/114856/25498/83427/498008/689710/24903/84402/291005/24179/114851/25106	Apoe/Gstp1/Hmgcr/Sfrp2/Hipk3/Gadd45a/Errfi1/Slc8a1/Deptor/Trib1/Sorl1/Dusp1/Npm1/Rack1/Hexim1/Heg1/Kng2/Sfrp1/Gadd45g/Agt/Cdkn1a/Rgn	22
BP	GO:0010770	positive regulation of cell morphogenesis involved in differentiation	21/1053	198/17710	0.0468366904450381	29517/26955/25728/79128/114208/66025/362173/311647/24772/360406/362587/299858/64302/65178/25661/316539/29754/29477/64202/246331/293860	Sgk1/Afdn/Apoe/Dab2/Skil/Lpar3/Caprin1/Prex1/Cxcl12/Ptprf/Macf1/Lrp1/Rpl4/Snap91/Fn1/Epha4/Atp5mc1/Mapt/Calr/Nrp1/Flna	21
BP	GO:0048565	digestive tract development	18/1053	161/17710	0.0471477667323908	24188/25205/310552/24450/25271/25587/24296/363071/84032/84399/25640/303398/81812/25266/59085/50672/84402/114851	Aldh1a1/Il6st/Sfrp2/Hmgcs2/Rxra/Id2/Cyp1a1/Stra6/Col3a1/Ihh/Hnf1b/Tbx2/Thra/Pdgfa/Asl/Ednrb/Sfrp1/Cdkn1a	18
BP	GO:1902475	L-alpha-amino acid transmembrane transport	10/1053	69/17710	0.047156576115962	25550/294881/688389/313089/252919/63840/360539/287532/24179/24511	Slc1a1/Slc7a12/LOC688389/Slc7a13/Slc38a3/Per2/Slc47a1/Slc43a2/Agt/Itgb1	10
BP	GO:0030510	regulation of BMP signaling pathway	13/1053	102/17710	0.0471931294190688	65164/114208/310552/83476/497010/29216/50566/83727/362342/266803/300652/360606/84402	Htra1/Skil/Sfrp2/Ccn1/Eng/Lrp2/Grem1/Fbn1/Hipk2/Sostdc1/Sorl1/Itga3/Sfrp1	13
BP	GO:0003158	endothelium development	17/1053	149/17710	0.0473497729883516	26955/24627/294809/497010/29146/680616/24646/83718/497811/64373/24404/50671/689710/50672/24179/85251/81521	Afdn/Pde4d/Adamts12/Eng/Jag1/Ppp1r16b/Abcb1b/Clic4/Xdh/Rhob/Gpx1/Fasn/Heg1/Ednrb/Agt/Col18a1/Msn	17
BP	GO:0006778	porphyrin-containing compound metabolic process	7/1053	39/17710	0.0473497729883516	116599/84608/25715/24296/24861/289257/361439	Blvra/Slco1a6/Slc11a2/Cyp1a1/Ugt1a1/Spta1/Abcb10	7
BP	GO:0034694	response to prostaglandin	7/1053	39/17710	0.0473497729883516	24450/298006/78975/54225/25661/79252/84402	Hmgcs2/Ccl21/Prkaa2/Apob/Fn1/Adamts1/Sfrp1	7
BP	GO:0055090	acylglycerol homeostasis	7/1053	39/17710	0.0473497729883516	25728/252900/25675/294806/25735/84608/24539	Apoe/Dgat2/Hmgcr/C1qtnf3/Hnf4a/Slco1a6/Lpl	7
BP	GO:0070328	triglyceride homeostasis	7/1053	39/17710	0.0473497729883516	25728/252900/25675/294806/25735/84608/24539	Apoe/Dgat2/Hmgcr/C1qtnf3/Hnf4a/Slco1a6/Lpl	7
BP	GO:0045453	bone resorption	11/1053	80/17710	0.0479908419715317	50654/689176/25341/366957/24825/56813/84399/54259/25353/289287/307403	Ctss/Tmem64/Tnfrsf11b/Rac2/Tf/Pth1r/Ihh/Inpp5d/Spp1/Gpr137b/Csf1r	11
BP	GO:0006882	cellular zinc ion homeostasis	6/1053	30/17710	0.0480161518870261	25550/366568/300051/58976/24567/689415	Slc1a1/Slc30a3/Slc39a4/Slc30a1/Mt1/Mt2A	6
BP	GO:0009266	response to temperature stimulus	24/1053	237/17710	0.0482122004867315	24787/24651/24450/24772/297822/497811/299331/24468/25283/301252/25287/24660/29754/81812/29477/29693/289560/245980/24539/24179/114851/114488/79223/26198	Sod2/Pklr/Hmgcs2/Cxcl12/Tp53inp1/Xdh/Hsp90aa1/Hspa8/Gclc/Hsp90ab1/Acadl/Pmp22/Atp5mc1/Thra/Mapt/Atp2a2/Igfbp7/Nr2f6/Lpl/Agt/Cdkn1a/Rbm3/Gk/COX2	24
BP	GO:0060349	bone morphogenesis	14/1053	114/17710	0.0482122004867315	308843/29345/25235/310552/64194/298101/297894/25586/84032/84399/29393/140586/29441/24250	Tsku/Serpinh1/Ghr/Sfrp2/Insig1/Col27a1/Matn1/Alpl/Col3a1/Ihh/Col1a1/Sox9/Por/Cbs	14
BP	GO:0006457	protein folding	19/1053	174/17710	0.0482122004867315	25617/260321/286906/299331/362862/24468/25420/300786/301252/29144/288444/117030/79563/24854/291671/291463/64202/294273/361810	Hspa5/Fkbp4/Pdia6/Hsp90aa1/Hsp90b1/Hspa8/Cryab/Clpx/Hsp90ab1/Canx/Hsph1/Erp29/Grpel1/Clu/Hspa9/Ppic/Calr/RT1-DMb/Fkbp5	19
BP	GO:0006825	copper ion transport	4/1053	14/17710	0.0482122004867315	24268/499991/260321/25715	Cp/Steap4/Fkbp4/Slc11a2	4
BP	GO:0009437	carnitine metabolic process	4/1053	14/17710	0.0482122004867315	25757/25287/29441/64040	Cpt1a/Acadl/Por/Aldh9a1	4
BP	GO:0010839	negative regulation of keratinocyte proliferation	4/1053	14/17710	0.0482122004867315	117560/24873/306636/25697	Klf9/Vdr/Efnb2/Ctsl	4
BP	GO:0043589	skin morphogenesis	4/1053	14/17710	0.0482122004867315	114517/84352/313729/29393	Itga6/Col1a2/Errfi1/Col1a1	4
BP	GO:0043649	dicarboxylic acid catabolic process	4/1053	14/17710	0.0482122004867315	293504/64392/362474/24399	Qprt/Aldh1l1/Adhfe1/Glud1	4
BP	GO:0046498	S-adenosylhomocysteine metabolic process	4/1053	14/17710	0.0482122004867315	362013/29443/312192/24267	Ahcyl1/Ahcy/Ahcyl2/Comt	4
BP	GO:0090713	immunological memory process	4/1053	14/17710	0.0482122004867315	362282/362924/303836/294269	Pck1/St3gal1/Bcl6/RT1-Da	4
BP	GO:1905048	regulation of metallopeptidase activity	4/1053	14/17710	0.0482122004867315	300652/25125/29543/116510	Sorl1/Stat3/Timp2/Timp1	4
BP	GO:0010257	NADH dehydrogenase complex assembly	9/1053	59/17710	0.0482122004867315	296658/297821/297990/362588/301458/100911483/26194/26202/26203	Ndufa8/Ndufaf6/Ndufb6/Ndufs5/Ndufs1/Ndufa13/ND2/ND5/ND6	9
BP	GO:0032981	mitochondrial respiratory chain complex I assembly	9/1053	59/17710	0.0482122004867315	296658/297821/297990/362588/301458/100911483/26194/26202/26203	Ndufa8/Ndufaf6/Ndufb6/Ndufs5/Ndufs1/Ndufa13/ND2/ND5/ND6	9
BP	GO:0071675	regulation of mononuclear cell migration	9/1053	59/17710	0.0482122004867315	50566/24772/63865/315272/114856/54226/24617/25338/307403	Grem1/Cxcl12/Lgmn/Ano6/Dusp1/App/Serpine1/Ninj1/Csf1r	9
BP	GO:0006972	hyperosmotic response	8/1053	49/17710	0.0486599110904269	29323/25065/24192/25240/313729/25386/29639/25293	Slc6a18/Slc12a1/Akr1b1/Aqp1/Errfi1/Aqp2/Fxyd2/Aqp4	8
BP	GO:1903580	positive regulation of ATP metabolic process	8/1053	49/17710	0.0486599110904269	78975/25747/25125/54226/288740/84484/81814/26198	Prkaa2/Ppara/Stat3/App/Iscu/Slc4a4/Tmsb4x/COX2	8
BP	GO:0050921	positive regulation of chemotaxis	18/1053	162/17710	0.0487703308031558	292401/116996/24772/298006/63865/366957/315272/300799/25661/54226/24617/29659/246759/24629/307403/64202/246331/81814	Smoc2/Il16/Cxcl12/Ccl21/Lgmn/Rac2/Ano6/Dapk2/Fn1/App/Serpine1/P2rx4/Cxcl9/Pdgfrb/Csf1r/Calr/Nrp1/Tmsb4x	18
BP	GO:0070661	leukocyte proliferation	32/1053	343/17710	0.0489484701115429	25021/24426/25380/361749/29653/25205/294797/50566/24771/113955/24772/24932/29304/89783/171046/366957/316256/84399/54259/303836/25197/24903/289257/24854/307403/294228/309621/309622/294273/114851/25145/81521	Itgam/Gstp1/Anxa1/Il33/Gpam/Il6st/Il7r/Grem1/Sdc4/Gpnmb/Cxcl12/Cd4/Rps6/Laptm5/Tcf3/Rac2/Tnfrsf21/Ihh/Inpp5d/Bcl6/St6gal1/Kng2/Spta1/Clu/Csf1r/RT1-S3/RT1-Ba/RT1-Bb/RT1-DMb/Cdkn1a/Cd24/Msn	32
BP	GO:0032956	regulation of actin cytoskeleton organization	34/1053	370/17710	0.0489484701115429	64032/29211/309429/683593/25513/24771/311647/140898/312812/298006/684811/64373/299858/25745/366957/685357/315795/301057/25508/303073/681544/171016/289257/305332/360950/117183/378947/25697/361256/24629/307403/246331/81814/293860	Ccn2/Sptbn2/Kank1/Jmy/Pik3r1/Sdc4/Prex1/Arhgef5/Eps8/Ccl21/Arhgef10l/Rhob/Lrp1/Myh9/Rac2/Baiap2l2/Cgnl1/Vill/Pam/Cyfip2/LOC681544/Hrg/Spta1/Limch1/Wdr1/Rgcc/Bst2/Ctsl/Svil/Pdgfrb/Csf1r/Nrp1/Tmsb4x/Flna	34
CC	GO:0045177	apical part of cell	91/1058	499/18062	6.25623282947549e-20	24784/29323/24904/26955/24523/29547/266714/171049/171093/293653/29211/365398/286961/83500/25380/25550/24627/79128/310132/65034/25096/25351/24211/25027/362013/64017/25253/29216/25065/25263/29146/24646/25240/297386/29464/313089/78975/83718/79425/171577/29440/63865/299331/29496/299609/299858/170910/300051/25745/25386/25715/300438/363060/24825/56780/252919/56813/301252/94272/245977/301287/25661/50326…	Slc9a3/Slc6a18/Slc22a1/Afdn/Klk1/Homer2/Myo7a/Folr1/Shank2/Acy3/Sptbn2/Slc22a12/Slc22a24/Slc22a8/Anxa1/Slc1a1/Pde4d/Dab2/Osmr/Pdzd2/Pld1/Slc2a2/Atp1a1/Slc16a1/Ahcyl1/Enpep/Dpp4/Lrp2/Slc12a1/Mal/Jag1/Abcb1b/Aqp1/Slc4a5/Slc6a6/Slc7a13/Prkaa2/Clic4/Clcnka/Epcam/Slc26a4/Lgmn/Hsp90aa1/Erbb3/Abca7/Lrp1/Mtdh/Slc39a4/Myh9/Aqp2/Slc11a2/Ldlr/Plet1/Tf/Acp3/Slc38a3/Pth1r/Hsp90ab1/Clic5/Adgrf5/Pkhd1/Fn1/Rab17…	91
CC	GO:0016324	apical plasma membrane	77/1058	399/18062	2.07779125844669e-18	24784/29323/24904/266714/171049/171093/293653/29211/365398/286961/83500/25380/25550/24627/79128/310132/25096/25351/24211/25027/362013/64017/25253/29216/25065/25263/29146/24646/25240/297386/29464/313089/78975/79425/171577/29440/299331/29496/299609/170910/300051/25745/25386/25715/363060/24825/252919/56813/301252/94272/301287/25661/503269/286934/360539/29242/60577/83504/25650/60357/25552/64529/37894…	Slc9a3/Slc6a18/Slc22a1/Myo7a/Folr1/Shank2/Acy3/Sptbn2/Slc22a12/Slc22a24/Slc22a8/Anxa1/Slc1a1/Pde4d/Dab2/Osmr/Pld1/Slc2a2/Atp1a1/Slc16a1/Ahcyl1/Enpep/Dpp4/Lrp2/Slc12a1/Mal/Jag1/Abcb1b/Aqp1/Slc4a5/Slc6a6/Slc7a13/Prkaa2/Clcnka/Epcam/Slc26a4/Hsp90aa1/Erbb3/Abca7/Mtdh/Slc39a4/Myh9/Aqp2/Slc11a2/Plet1/Tf/Slc38a3/Pth1r/Hsp90ab1/Clic5/Pkhd1/Fn1/Rab17/Havcr1/Slc47a1/Ca4/Slc15a2/Kl/Atp1b1/Prom1/Slc5a1/Ctsb/…	77
CC	GO:0022626	cytosolic ribosome	35/1058	139/18062	2.04909297565855e-11	499133/293418/29288/499782/81775/297755/122772/29304/100363012/25348/64640/300079/122799/140661/64302/29283/100362987/287167/360504/287417/360572/81767/360649/64307/64205/245981/498555/81776/290641/291434/81765/81729/100362640/292964/81764	RGD1562402/Rpl27a/Rps3a/Rpl12/Rps21/Rpl7/Rps20/Rps6/Rps21-ps1/Rps29/Rpl30/Rpl3/Rps25/Rplp1/Rpl4/Rpl29/LOC100362987/Hba-a3/Hba-a2/Rpl26/Rpl23a/Rpl19/RGD1359290/Rpl24/Rplp0/Rpl15/LOC498555/Rps24/Rpl18a/Rpl17/Rpl13/Rpl10a/Rps4x/Rpl36a/Rpl10	35
CC	GO:0044420	extracellular matrix component	35/1058	145/18062	5.93366136241652e-11	309368/292401/292734/114846/686753/311862/114517/83727/25307/84352/298101/29158/315714/25683/24825/84032/85250/25661/301562/363265/24791/287382/24660/287526/29393/29543/79252/64387/289486/306628/290905/24511/85251/294337/116510	Lama2/Smoc2/Ltbp4/Gsto1/Npnt/Lamc3/Itga6/Fbn1/Cst3/Col1a2/Col27a1/Fbln5/Loxl1/Col12a1/Tf/Col3a1/Col5a2/Fn1/Col4a4/Col4a3/Sparc/Mfap4/Pmp22/Serpinf1/Col1a1/Timp2/Adamts1/Ccdc80/Fras1/Col4a2/Col4a1/Itgb1/Col18a1/Col6a1/Timp1	35
CC	GO:0005578	proteinaceous extracellular matrix	34/1058	144/18062	2.01814887299784e-10	309368/292401/171563/114846/310670/686753/311862/114517/83727/25307/84352/298101/315714/25683/24825/84032/85250/25661/301562/363265/24791/24660/287526/29393/29543/79252/64387/289486/306628/290905/24511/85251/294337/116510	Lama2/Smoc2/Nav2/Gsto1/Adamtsl4/Npnt/Lamc3/Itga6/Fbn1/Cst3/Col1a2/Col27a1/Loxl1/Col12a1/Tf/Col3a1/Col5a2/Fn1/Col4a4/Col4a3/Sparc/Pmp22/Serpinf1/Col1a1/Timp2/Adamts1/Ccdc80/Fras1/Col4a2/Col4a1/Itgb1/Col18a1/Col6a1/Timp1	34
CC	GO:0031012	extracellular matrix	55/1058	342/18062	7.06312189459963e-10	309368/64032/292401/25728/292734/171563/308843/294027/114846/294809/310670/686753/83476/311862/114517/83727/25307/56083/84352/25333/298101/313592/297894/25586/29158/29139/25341/315714/25683/24825/84032/85250/25661/84399/301562/363265/367313/24791/287382/24660/287526/29393/29543/79252/64387/84400/289486/306628/290905/24511/85251/294337/361821/116510/25181	Lama2/Ccn2/Smoc2/Apoe/Ltbp4/Nav2/Tsku/Col17a1/Gsto1/Adamts12/Adamtsl4/Npnt/Ccn1/Lamc3/Itga6/Fbn1/Cst3/Tgm2/Col1a2/Mgp/Col27a1/Col8a2/Matn1/Alpl/Fbln5/Dcn/Tnfrsf11b/Loxl1/Col12a1/Tf/Col3a1/Col5a2/Fn1/Ihh/Col4a4/Col4a3/Col6a3/Sparc/Mfap4/Pmp22/Serpinf1/Col1a1/Timp2/Adamts1/Ccdc80/Prelp/Fras1/Col4a2/Col4a1/Itgb1/Col18a1/Col6a1/Col6a2/Timp1/Bgn	55
CC	GO:0005903	brush border	32/1058	139/18062	1.33240198380405e-09	24784/29323/81641/171049/64522/171093/365398/25351/24590/310655/64017/24929/29216/296199/25240/312812/29440/299331/25745/29642/25715/56813/301252/286934/25485/29242/60357/25552/25548/80848/50621/293860	Slc9a3/Slc6a18/Anpep/Folr1/Slc5a2/Shank2/Slc22a12/Slc2a2/Mme/Cgn/Enpep/Ptger3/Lrp2/Snx5/Aqp1/Eps8/Slc26a4/Hsp90aa1/Myh9/Slc38a2/Slc11a2/Pth1r/Hsp90ab1/Havcr1/Myo1d/Ca4/Prom1/Slc5a1/Slc34a1/Cubn/Slc23a1/Flna	32
CC	GO:0022625	cytosolic large ribosomal subunit	23/1058	76/18062	2.22378277996309e-09	499133/293418/499782/297755/64640/300079/140661/64302/29283/287417/360572/81767/360649/64307/64205/245981/498555/290641/291434/81765/81729/292964/81764	RGD1562402/Rpl27a/Rpl12/Rpl7/Rpl30/Rpl3/Rplp1/Rpl4/Rpl29/Rpl26/Rpl23a/Rpl19/RGD1359290/Rpl24/Rplp0/Rpl15/LOC498555/Rpl18a/Rpl17/Rpl13/Rpl10a/Rpl36a/Rpl10	23
CC	GO:0098862	cluster of actin-based cell projections	39/1058	203/18062	2.5112250497543e-09	24784/29323/81641/29547/266714/171049/64522/361674/171093/365398/100362255/25351/24590/310655/64017/24929/29216/296199/25240/312812/83839/29440/299331/25745/29642/25715/56813/301252/94272/286934/25485/29242/60357/25552/25548/291130/80848/50621/293860	Slc9a3/Slc6a18/Anpep/Homer2/Myo7a/Folr1/Slc5a2/Eps8l2/Shank2/Slc22a12/Adgrv1/Slc2a2/Mme/Cgn/Enpep/Ptger3/Lrp2/Snx5/Aqp1/Eps8/Calb1/Slc26a4/Hsp90aa1/Myh9/Slc38a2/Slc11a2/Pth1r/Hsp90ab1/Clic5/Havcr1/Myo1d/Ca4/Prom1/Slc5a1/Slc34a1/Dcdc2/Cubn/Slc23a1/Flna	39
CC	GO:0005581	collagen trimer	20/1058	60/18062	4.8374457842851e-09	294027/365652/84352/298101/29687/362634/29139/25683/84032/85250/301562/363265/367313/29393/303701/306628/290905/85251/294337/361821	Col17a1/Cert1/Col1a2/Col27a1/C1qb/C1qc/Dcn/Col12a1/Col3a1/Col5a2/Col4a4/Col4a3/Col6a3/Col1a1/C1qtnf1/Col4a2/Col4a1/Col18a1/Col6a1/Col6a2	20
CC	GO:0005844	polysome	22/1058	80/18062	3.38793275358606e-08	317385/294680/81775/297755/29304/100363012/25348/29565/64640/299899/122799/29283/64474/81767/64307/290641/81818/291434/64202/81729/100362640/292964	Fus/Btf3/Rps21/Rpl7/Rps6/Rps21-ps1/Rps29/Eef2/Rpl30/Eif3h/Rps25/Rpl29/Hdlbp/Rpl19/Rpl24/Rpl18a/Vim/Rpl17/Calr/Rpl10a/Rps4x/Rpl36a	22
CC	GO:0016323	basolateral plasma membrane	46/1058	293/18062	4.18501697085678e-08	24904/171049/83500/25380/25351/24211/25027/114517/25240/297386/29464/50572/313052/79425/171577/29715/64531/299331/29496/299858/25386/300438/29639/24825/252919/56813/89776/301252/503269/432363/360539/25485/29242/360606/29719/25650/84484/25552/79242/25548/25293/50621/307614/64457/361833/81521	Slc22a1/Folr1/Slc22a8/Anxa1/Slc2a2/Atp1a1/Slc16a1/Itga6/Aqp1/Slc4a5/Slc6a6/Slco1a1/Epb41/Clcnka/Epcam/Slc8a1/Synj2bp/Hsp90aa1/Erbb3/Lrp1/Aqp2/Ldlr/Fxyd2/Tf/Slc38a3/Pth1r/Slc22a7/Hsp90ab1/Rab17/Slco4c1/Slc47a1/Myo1d/Ca4/Itga3/Kcnj16/Atp1b1/Slc4a4/Slc5a1/Hpgd/Slc34a1/Aqp4/Slc23a1/Cdh16/Ndrg4/Ank3/Msn	46
CC	GO:0031253	cell projection membrane	51/1058	349/18062	5.91057208980122e-08	24784/29323/81641/171049/64522/361659/361674/171093/293692/365398/309429/25351/64017/24929/25253/29216/296456/25240/29464/312812/297989/362587/192249/362724/29440/366669/299331/299609/25715/171361/56813/301252/25485/29242/360606/29477/54226/60357/25552/305938/25548/25338/80848/25293/64457/29337/94199/24511/25145/302526/81521	Slc9a3/Slc6a18/Anpep/Folr1/Slc5a2/Plekha1/Eps8l2/Shank2/Ehd1/Slc22a12/Kank1/Slc2a2/Enpep/Ptger3/Dpp4/Lrp2/Itgav/Aqp1/Slc6a6/Eps8/Ddx58/Macf1/Ehd3/Sh3yl1/Slc26a4/Syne2/Hsp90aa1/Abca7/Slc11a2/Eef1a1/Pth1r/Hsp90ab1/Myo1d/Ca4/Itga3/Mapt/App/Prom1/Slc5a1/Spata13/Slc34a1/Ninj1/Cubn/Aqp4/Ndrg4/Plcg2/Dpep1/Itgb1/Cd24/Atp6ap2/Msn	51
CC	GO:0031526	brush border membrane	21/1058	76/18062	5.91057208980122e-08	24784/29323/81641/171049/64522/171093/365398/25351/64017/24929/29216/25240/29440/299331/25715/56813/301252/29242/25552/25548/80848	Slc9a3/Slc6a18/Anpep/Folr1/Slc5a2/Shank2/Slc22a12/Slc2a2/Enpep/Ptger3/Lrp2/Aqp1/Slc26a4/Hsp90aa1/Slc11a2/Pth1r/Hsp90ab1/Ca4/Slc5a1/Slc34a1/Cubn	21
CC	GO:0005604	basement membrane	26/1058	115/18062	7.46054942753503e-08	309368/292401/114846/686753/311862/114517/83727/25307/315714/24825/25661/301562/363265/24791/24660/287526/29543/79252/64387/289486/306628/290905/24511/85251/294337/116510	Lama2/Smoc2/Gsto1/Npnt/Lamc3/Itga6/Fbn1/Cst3/Loxl1/Tf/Fn1/Col4a4/Col4a3/Sparc/Pmp22/Serpinf1/Timp2/Adamts1/Ccdc80/Fras1/Col4a2/Col4a1/Itgb1/Col18a1/Col6a1/Timp1	26
CC	GO:0044391	ribosomal subunit	37/1058	221/18062	2.40375551228945e-07	499133/293418/29288/499782/81775/297755/122772/29304/100363012/25348/64640/300079/122799/140661/64302/29283/100362987/287167/360504/25498/83427/287417/360572/81767/360649/64307/64205/245981/498555/81776/290641/291434/81765/81729/100362640/292964/81764	RGD1562402/Rpl27a/Rps3a/Rpl12/Rps21/Rpl7/Rps20/Rps6/Rps21-ps1/Rps29/Rpl30/Rpl3/Rps25/Rplp1/Rpl4/Rpl29/LOC100362987/Hba-a3/Hba-a2/Npm1/Rack1/Rpl26/Rpl23a/Rpl19/RGD1359290/Rpl24/Rplp0/Rpl15/LOC498555/Rps24/Rpl18a/Rpl17/Rpl13/Rpl10a/Rps4x/Rpl36a/Rpl10	37
CC	GO:0044445	cytosolic part	42/1058	285/18062	1.05222778763438e-06	499133/24440/293418/191568/29288/499782/81775/297755/122772/83839/29304/100363012/25348/64640/300079/24468/122799/140661/64302/29283/100362987/287167/360504/25632/287417/360572/81767/360649/64307/64205/245981/498555/81776/290641/291434/81765/94342/81729/100362640/292964/81764/309295	RGD1562402/Hbb/Rpl27a/Naip6/Rps3a/Rpl12/Rps21/Rpl7/Rps20/Calb1/Rps6/Rps21-ps1/Rps29/Rpl30/Rpl3/Hspa8/Rps25/Rplp1/Rpl4/Rpl29/LOC100362987/Hba-a3/Hba-a2/Hba-a1/Rpl26/Rpl23a/Rpl19/RGD1359290/Rpl24/Rplp0/Rpl15/LOC498555/Rps24/Rpl18a/Rpl17/Rpl13/Bag6/Rpl10a/Rps4x/Rpl36a/Rpl10/Ikbkg	42
CC	GO:0005840	ribosome	42/1058	286/18062	1.10055982414413e-06	499133/293418/294680/29288/499782/81775/500199/297755/122772/29304/100363012/25348/29565/64640/299899/300079/122799/140661/64302/29283/100362987/287167/360504/25498/83427/29144/287417/360572/81767/360649/64307/64205/245981/498555/81776/290641/291434/81765/81729/100362640/292964/81764	RGD1562402/Rpl27a/Btf3/Rps3a/Rpl12/Rps21/Ptcd3/Rpl7/Rps20/Rps6/Rps21-ps1/Rps29/Eef2/Rpl30/Eif3h/Rpl3/Rps25/Rplp1/Rpl4/Rpl29/LOC100362987/Hba-a3/Hba-a2/Npm1/Rack1/Canx/Rpl26/Rpl23a/Rpl19/RGD1359290/Rpl24/Rplp0/Rpl15/LOC498555/Rps24/Rpl18a/Rpl17/Rpl13/Rpl10a/Rps4x/Rpl36a/Rpl10	42
CC	GO:0098644	complex of collagen trimers	9/1058	18/18062	6.95963617139514e-06	84352/298101/84032/85250/301562/363265/29393/306628/290905	Col1a2/Col27a1/Col3a1/Col5a2/Col4a4/Col4a3/Col1a1/Col4a2/Col4a1	9
CC	GO:0042788	polysomal ribosome	13/1058	40/18062	6.95963617139514e-06	294680/81775/100363012/25348/29565/64640/299899/29283/81767/64307/290641/81729/292964	Btf3/Rps21/Rps21-ps1/Rps29/Eef2/Rpl30/Eif3h/Rpl29/Rpl19/Rpl24/Rpl18a/Rpl10a/Rpl36a	13
CC	GO:0000323	lytic vacuole	56/1058	477/18062	1.38869678381452e-05	25728/60575/29292/293118/266714/25319/25380/361957/310538/50654/25029/24248/311401/25307/24192/500474/298436/89783/366568/63865/299331/25386/25715/300438/24468/171361/25425/56780/171072/316153/301252/301575/360480/155205/54226/303902/171016/246215/64529/619385/290644/25697/266730/80848/289287/24629/24567/64202/24591/294269/309621/294273/361833/25524/302526/60586	Apoe/Napsa/Ftl1/Prcp/Myo7a/Fth1/Anxa1/Mfsd1/Fnip2/Ctss/Calcrl/Cat/Sppl2a/Cst3/Akr1b1/Rnf183/Tspan1/Laptm5/Slc30a3/Lgmn/Hsp90aa1/Aqp2/Slc11a2/Ldlr/Hspa8/Eef1a1/Ctsh/Acp3/Sult1c2/Sult1c2a/Hsp90ab1/Itm2c/Cdip1/Slc36a1/App/Slc49a4/Hrg/Tpcn1/Ctsb/Ncoa4/Ifi30/Ctsl/Slc17a3/Cubn/Gpr137b/Pdgfrb/Mt1/Calr/Neu1/RT1-Da/RT1-Ba/RT1-DMb/Ank3/Psap/Atp6ap2/Clcn4	56
CC	GO:0005764	lysosome	56/1058	477/18062	1.38869678381452e-05	25728/60575/29292/293118/266714/25319/25380/361957/310538/50654/25029/24248/311401/25307/24192/500474/298436/89783/366568/63865/299331/25386/25715/300438/24468/171361/25425/56780/171072/316153/301252/301575/360480/155205/54226/303902/171016/246215/64529/619385/290644/25697/266730/80848/289287/24629/24567/64202/24591/294269/309621/294273/361833/25524/302526/60586	Apoe/Napsa/Ftl1/Prcp/Myo7a/Fth1/Anxa1/Mfsd1/Fnip2/Ctss/Calcrl/Cat/Sppl2a/Cst3/Akr1b1/Rnf183/Tspan1/Laptm5/Slc30a3/Lgmn/Hsp90aa1/Aqp2/Slc11a2/Ldlr/Hspa8/Eef1a1/Ctsh/Acp3/Sult1c2/Sult1c2a/Hsp90ab1/Itm2c/Cdip1/Slc36a1/App/Slc49a4/Hrg/Tpcn1/Ctsb/Ncoa4/Ifi30/Ctsl/Slc17a3/Cubn/Gpr137b/Pdgfrb/Mt1/Calr/Neu1/RT1-Da/RT1-Ba/RT1-DMb/Ank3/Psap/Atp6ap2/Clcn4	56
CC	GO:0043230	extracellular organelle	22/1058	117/18062	2.56208853878054e-05	24784/81641/25380/81508/25313/25065/25240/25586/29440/25386/25715/24468/301287/25661/29144/29242/287805/24617/60357/80848/54300/94342	Slc9a3/Anpep/Anxa1/Bhmt/Egf/Slc12a1/Aqp1/Alpl/Slc26a4/Aqp2/Slc11a2/Hspa8/Pkhd1/Fn1/Canx/Ca4/Gprc5c/Serpine1/Prom1/Cubn/Slc12a3/Bag6	22
CC	GO:0015934	large ribosomal subunit	24/1058	136/18062	2.67661303691276e-05	499133/293418/499782/297755/64640/300079/140661/64302/29283/25498/287417/360572/81767/360649/64307/64205/245981/498555/290641/291434/81765/81729/292964/81764	RGD1562402/Rpl27a/Rpl12/Rpl7/Rpl30/Rpl3/Rplp1/Rpl4/Rpl29/Npm1/Rpl26/Rpl23a/Rpl19/RGD1359290/Rpl24/Rplp0/Rpl15/LOC498555/Rpl18a/Rpl17/Rpl13/Rpl10a/Rpl36a/Rpl10	24
CC	GO:0070062	extracellular exosome	20/1058	105/18062	5.86579815143364e-05	24784/81641/25380/81508/25313/25065/25240/29440/25386/24468/301287/25661/29144/29242/287805/24617/60357/80848/54300/94342	Slc9a3/Anpep/Anxa1/Bhmt/Egf/Slc12a1/Aqp1/Slc26a4/Aqp2/Hspa8/Pkhd1/Fn1/Canx/Ca4/Gprc5c/Serpine1/Prom1/Cubn/Slc12a3/Bag6	20
CC	GO:1903561	extracellular vesicle	21/1058	115/18062	6.4834491727711e-05	24784/81641/25380/81508/25313/25065/25240/29440/25386/25715/24468/301287/25661/29144/29242/287805/24617/60357/80848/54300/94342	Slc9a3/Anpep/Anxa1/Bhmt/Egf/Slc12a1/Aqp1/Slc26a4/Aqp2/Slc11a2/Hspa8/Pkhd1/Fn1/Canx/Ca4/Gprc5c/Serpine1/Prom1/Cubn/Slc12a3/Bag6	21
CC	GO:0098858	actin-based cell projection	33/1058	238/18062	7.70081662502292e-05	29547/266714/361674/100362255/114517/296456/24192/29464/312812/83839/83718/366669/29489/25211/56780/94272/316539/25485/360606/54226/25266/60357/305938/306071/306183/117596/83720/25697/25338/94199/24511/25145/81521	Homer2/Myo7a/Eps8l2/Adgrv1/Itga6/Itgav/Akr1b1/Slc6a6/Eps8/Calb1/Clic4/Syne2/Dync1h1/Lyz2/Acp3/Clic5/Epha4/Myo1d/Itga3/App/Pdgfa/Prom1/Spata13/Lcp1/Farp1/Atp6v1b2/Fat1/Ctsl/Ninj1/Dpep1/Itgb1/Cd24/Msn	33
CC	GO:0042383	sarcolemma	27/1058	176/18062	8.38947884269982e-05	309368/24890/29686/25718/25380/24211/362242/25240/29715/29642/24873/25626/316313/367313/29242/360626/25650/58976/64529/29412/25293/24511/294337/361821/361833/81521/25181	Lama2/Esr1/Scn1b/Igf1r/Anxa1/Atp1a1/Snta1/Aqp1/Slc8a1/Slc38a2/Vdr/Krt8/Dst/Col6a3/Ca4/Krt19/Atp1b1/Slc30a1/Ctsb/Adra1a/Aqp4/Itgb1/Col6a1/Col6a2/Ank3/Msn/Bgn	27
CC	GO:0009897	external side of plasma membrane	49/1058	426/18062	9.56451202564919e-05	365057/25728/25277/81641/171049/25021/25380/25205/25235/310132/81680/294797/24684/64017/497010/29216/114517/296456/83580/24646/24772/24932/25216/299858/300438/363060/24825/29366/29242/360606/54226/689710/25294/155012/25441/246759/64529/25697/25293/64202/24511/294228/309621/309622/24973/85264/25145/302526/300289	Map3k5/Apoe/Mfge8/Anpep/Folr1/Itgam/Anxa1/Il6st/Ghr/Osmr/Lifr/Il7r/Prlr/Enpep/Eng/Lrp2/Itga6/Itgav/Thbd/Abcb1b/Cxcl12/Cd4/Sdc1/Lrp1/Ldlr/Plet1/Tf/Serpine2/Ca4/Itga3/App/Heg1/Azgp1/Cfh/Fcer1g/Cxcl9/Ctsb/Ctsl/Aqp4/Calr/Itgb1/RT1-S3/RT1-Ba/RT1-Bb/RT1-A1/Abcg1/Cd24/Atp6ap2/Amot	49
CC	GO:0042470	melanosome	18/1058	95/18062	0.000160296628357099	361604/266714/24211/29443/113955/286906/299331/362862/24468/301252/316620/503269/29144/50671/117030/64529/117596/24511	Sytl2/Myo7a/Atp1a1/Ahcy/Gpnmb/Pdia6/Hsp90aa1/Hsp90b1/Hspa8/Hsp90ab1/Mlph/Rab17/Canx/Fasn/Erp29/Ctsb/Atp6v1b2/Itgb1	18
CC	GO:0048770	pigment granule	18/1058	95/18062	0.000160296628357099	361604/266714/24211/29443/113955/286906/299331/362862/24468/301252/316620/503269/29144/50671/117030/64529/117596/24511	Sytl2/Myo7a/Atp1a1/Ahcy/Gpnmb/Pdia6/Hsp90aa1/Hsp90b1/Hspa8/Hsp90ab1/Mlph/Rab17/Canx/Fasn/Erp29/Ctsb/Atp6v1b2/Itgb1	18
CC	GO:0005790	smooth endoplasmic reticulum	11/1058	39/18062	0.000174049072722448	25617/25262/286906/362862/192235/29144/25485/54226/117030/64202/81764	Hspa5/Itpr1/Pdia6/Hsp90b1/Hyou1/Canx/Myo1d/App/Erp29/Calr/Rpl10	11
CC	GO:0055038	recycling endosome membrane	15/1058	70/18062	0.000178018925016232	361512/361601/293692/25550/192249/299923/300051/300438/300652/503269/303337/246215/25046/305438/60586	Ehd2/Abhd17c/Ehd1/Slc1a1/Ehd3/Ndrg1/Slc39a4/Ldlr/Sorl1/Rab17/Rab11fip4/Tpcn1/Pigr/Sorcs2/Clcn4	15
CC	GO:0005791	rough endoplasmic reticulum	21/1058	127/18062	0.000247870251329502	81784/25526/81775/122772/100363012/25348/25211/25386/25630/64302/29283/50561/29144/29242/54226/114553/24957/25116/60447/689134/81764	Ssr3/Ptgds/Rps21/Rps20/Rps21-ps1/Rps29/Lyz2/Aqp2/Pkm/Rpl4/Rpl29/Resp18/Canx/Ca4/App/Ncf1/Glul/Hsd11b1/Clock/Sec61g/Rpl10	21
CC	GO:0001726	ruffle	25/1058	174/18062	0.000475993675033625	361659/361674/309429/117538/296456/296199/252858/312812/297989/313494/362587/362724/299331/299609/25745/171361/363235/85246/305938/306071/117596/24629/29337/24511/300289	Plekha1/Eps8l2/Kank1/Wipf1/Itgav/Snx5/Frmd4b/Eps8/Ddx58/Tln1/Macf1/Sh3yl1/Hsp90aa1/Abca7/Myh9/Eef1a1/Als2/Gas7/Spata13/Lcp1/Atp6v1b2/Pdgfrb/Plcg2/Itgb1/Amot	25
CC	GO:0098984	neuron to neuron synapse	49/1058	458/18062	0.000536974073803245	29547/361601/171093/25550/65034/140868/24211/499782/311055/362152/686590/25262/312812/297755/83839/29336/360406/362587/313052/29715/366568/64531/64640/362900/24468/122799/25420/64302/65178/316313/363235/316539/303010/25125/29477/140726/303926/81822/29659/64205/58976/305438/259269/290641/306636/307594/25672/81729/26194	Homer2/Abhd17c/Shank2/Slc1a1/Pdzd2/Fabp5/Atp1a1/Rpl12/Tanc1/Hnrnpa3/Iqsec1/Itpr1/Eps8/Rpl7/Calb1/Sigmar1/Ptprf/Macf1/Epb41/Slc8a1/Slc30a3/Synj2bp/Rpl30/Rnf19a/Hspa8/Rps25/Cryab/Rpl4/Snap91/Dst/Als2/Epha4/Cpeb4/Stat3/Mapt/Cacng5/Igsf11/Actb/P2rx4/Rplp0/Slc30a1/Sorcs2/Erc2/Rpl18a/Efnb2/Mib1/Nr3c2/Rpl10a/ND2	49
CC	GO:0032279	asymmetric synapse	46/1058	430/18062	0.000903122660618556	29547/361601/171093/25550/65034/140868/24211/499782/311055/362152/686590/25262/312812/297755/29336/360406/362587/313052/29715/64531/64640/24468/122799/25420/64302/65178/316313/363235/316539/303010/25125/29477/140726/303926/81822/29659/64205/58976/305438/259269/290641/306636/307594/25672/81729/26194	Homer2/Abhd17c/Shank2/Slc1a1/Pdzd2/Fabp5/Atp1a1/Rpl12/Tanc1/Hnrnpa3/Iqsec1/Itpr1/Eps8/Rpl7/Sigmar1/Ptprf/Macf1/Epb41/Slc8a1/Synj2bp/Rpl30/Hspa8/Rps25/Cryab/Rpl4/Snap91/Dst/Als2/Epha4/Cpeb4/Stat3/Mapt/Cacng5/Igsf11/Actb/P2rx4/Rplp0/Slc30a1/Sorcs2/Erc2/Rpl18a/Efnb2/Mib1/Nr3c2/Rpl10a/ND2	46
CC	GO:0097386	glial cell projection	10/1058	39/18062	0.000919798746536803	25550/24192/299609/29477/54226/24267/24957/25293/260326/24511	Slc1a1/Akr1b1/Abca7/Mapt/App/Comt/Glul/Aqp4/Adgrg1/Itgb1	10
CC	GO:0014069	postsynaptic density	45/1058	424/18062	0.00123875303190881	29547/361601/171093/65034/140868/24211/499782/311055/362152/686590/25262/312812/297755/29336/360406/362587/313052/29715/64531/64640/24468/122799/25420/64302/65178/316313/363235/316539/303010/25125/29477/140726/303926/81822/29659/64205/58976/305438/259269/290641/306636/307594/25672/81729/26194	Homer2/Abhd17c/Shank2/Pdzd2/Fabp5/Atp1a1/Rpl12/Tanc1/Hnrnpa3/Iqsec1/Itpr1/Eps8/Rpl7/Sigmar1/Ptprf/Macf1/Epb41/Slc8a1/Synj2bp/Rpl30/Hspa8/Rps25/Cryab/Rpl4/Snap91/Dst/Als2/Epha4/Cpeb4/Stat3/Mapt/Cacng5/Igsf11/Actb/P2rx4/Rplp0/Slc30a1/Sorcs2/Erc2/Rpl18a/Efnb2/Mib1/Nr3c2/Rpl10a/ND2	45
CC	GO:0005911	cell-cell junction	45/1058	429/18062	0.00158792905562295	26955/29686/58919/499308/25513/65034/25351/310655/24211/25253/24646/24192/252858/297989/83718/313672/171577/29715/299236/690965/170910/685357/25626/315795/316313/24660/619374/54226/303926/689710/81822/29693/170672/25650/360950/25552/306091/83720/25293/361388/24511/361833/300920/300289/293860	Afdn/Scn1b/Ccnd1/Flrt1/Pik3r1/Pdzd2/Slc2a2/Cgn/Atp1a1/Dpp4/Abcb1b/Akr1b1/Frmd4b/Ddx58/Clic4/Kazn/Epcam/Slc8a1/Flrt2/Ccdc85c/Mtdh/Baiap2l2/Krt8/Cgnl1/Dst/Pmp22/Jam2/App/Igsf11/Heg1/Actb/Atp2a2/Nphs2/Atp1b1/Wdr1/Slc5a1/Pcdh9/Fat1/Aqp4/Gab1/Itgb1/Ank3/Cldn2/Amot/Flna	45
CC	GO:0043235	receptor complex	42/1058	393/18062	0.0017223786156578	308444/25718/29657/25084/25021/100362255/25205/25235/310132/81680/24684/25271/497010/29216/114517/296456/25029/312812/362800/29496/299858/24873/29381/300438/24825/56813/301252/316539/24660/303285/360606/140726/287805/54226/304286/25046/80848/24629/307403/25672/24511/25346	Axl/Igf1r/Arntl/Il4r/Itgam/Adgrv1/Il6st/Ghr/Osmr/Lifr/Prlr/Rxra/Eng/Lrp2/Itga6/Itgav/Calcrl/Eps8/Itgb8/Erbb3/Lrp1/Vdr/Acvr1b/Ldlr/Tf/Pth1r/Hsp90ab1/Epha4/Pmp22/Traf4/Itga3/Cacng5/Gprc5c/App/Lmtk2/Pigr/Cubn/Pdgfrb/Csf1r/Nr3c2/Itgb1/Ros1	42
CC	GO:0031232	extrinsic component of external side of plasma membrane	5/1058	10/18062	0.00183625632079419	25728/25380/24825/29366/54226	Apoe/Anxa1/Tf/Serpine2/App	5
CC	GO:0005765	lysosomal membrane	26/1058	203/18062	0.00188897101192238	266714/310538/311401/500474/298436/89783/366568/299331/25715/24468/171361/56780/301252/301575/360480/155205/303902/171016/246215/80848/289287/24591/294269/294273/302526/60586	Myo7a/Fnip2/Sppl2a/Rnf183/Tspan1/Laptm5/Slc30a3/Hsp90aa1/Slc11a2/Hspa8/Eef1a1/Acp3/Hsp90ab1/Itm2c/Cdip1/Slc36a1/Slc49a4/Hrg/Tpcn1/Cubn/Gpr137b/Neu1/RT1-Da/RT1-DMb/Atp6ap2/Clcn4	26
CC	GO:0098852	lytic vacuole membrane	26/1058	203/18062	0.00188897101192238	266714/310538/311401/500474/298436/89783/366568/299331/25715/24468/171361/56780/301252/301575/360480/155205/303902/171016/246215/80848/289287/24591/294269/294273/302526/60586	Myo7a/Fnip2/Sppl2a/Rnf183/Tspan1/Laptm5/Slc30a3/Hsp90aa1/Slc11a2/Hspa8/Eef1a1/Acp3/Hsp90ab1/Itm2c/Cdip1/Slc36a1/Slc49a4/Hrg/Tpcn1/Cubn/Gpr137b/Neu1/RT1-Da/RT1-DMb/Atp6ap2/Clcn4	26
CC	GO:0044295	axonal growth cone	10/1058	43/18062	0.00189184234769094	311024/29216/260321/299331/299858/301252/171086/316539/29477/293860	Kif5c/Lrp2/Fkbp4/Hsp90aa1/Lrp1/Hsp90ab1/Trak2/Epha4/Mapt/Flna	10
CC	GO:0022627	cytosolic small ribosomal subunit	12/1058	61/18062	0.00231082906891917	29288/81775/122772/29304/100363012/25348/122799/100362987/287167/360504/81776/100362640	Rps3a/Rps21/Rps20/Rps6/Rps21-ps1/Rps29/Rps25/LOC100362987/Hba-a3/Hba-a2/Rps24/Rps4x	12
CC	GO:0044437	vacuolar part	32/1058	277/18062	0.00232679289279682	266714/310538/311401/83580/500474/298436/89783/366568/298942/299331/25715/24468/171361/56780/300988/301252/301575/360480/155205/303902/171016/246215/305164/117596/80848/289287/24629/24591/294269/294273/302526/60586	Myo7a/Fnip2/Sppl2a/Thbd/Rnf183/Tspan1/Laptm5/Slc30a3/Dld/Hsp90aa1/Slc11a2/Hspa8/Eef1a1/Acp3/Tex264/Hsp90ab1/Itm2c/Cdip1/Slc36a1/Slc49a4/Hrg/Tpcn1/Wdfy3/Atp6v1b2/Cubn/Gpr137b/Pdgfrb/Neu1/RT1-Da/RT1-DMb/Atp6ap2/Clcn4	32
CC	GO:0005769	early endosome	38/1058	351/18062	0.00233745159520108	25151/361512/25728/293692/25380/25550/24590/311047/296199/311676/499991/113955/313644/192249/64373/299609/299858/25386/25715/300438/300652/24825/171086/363235/316539/503269/25485/303734/54226/304286/246215/60562/305438/25552/679578/246331/309622/60586	Igf2r/Ehd2/Apoe/Ehd1/Anxa1/Slc1a1/Mme/Cytip/Snx5/Pmepa1/Steap4/Gpnmb/Rap1gap/Ehd3/Rhob/Abca7/Lrp1/Aqp2/Slc11a2/Ldlr/Sorl1/Tf/Trak2/Als2/Epha4/Rab17/Myo1d/Tbc1d16/App/Lmtk2/Tpcn1/Stx6/Sorcs2/Slc5a1/Ldlrad4/Nrp1/RT1-Bb/Clcn4	38
CC	GO:0055037	recycling endosome	23/1058	175/18062	0.00263863166398036	361512/361601/293692/25550/192249/299923/300051/25386/25715/300438/300652/24825/503269/303337/54226/304286/246215/25046/305438/306600/24511/85264/60586	Ehd2/Abhd17c/Ehd1/Slc1a1/Ehd3/Ndrg1/Slc39a4/Aqp2/Slc11a2/Ldlr/Sorl1/Tf/Rab17/Rab11fip4/App/Lmtk2/Tpcn1/Pigr/Sorcs2/Atp11a/Itgb1/Abcg1/Clcn4	23
CC	GO:0005583	fibrillar collagen trimer	5/1058	11/18062	0.00263863166398036	84352/298101/84032/85250/29393	Col1a2/Col27a1/Col3a1/Col5a2/Col1a1	5
CC	GO:0098643	banded collagen fibril	5/1058	11/18062	0.00263863166398036	84352/298101/84032/85250/29393	Col1a2/Col27a1/Col3a1/Col5a2/Col1a1	5
CC	GO:0005774	vacuolar membrane	30/1058	259/18062	0.00314350863813074	266714/310538/311401/83580/500474/298436/89783/366568/299331/25715/24468/171361/56780/300988/301252/301575/360480/155205/303902/171016/246215/305164/117596/80848/289287/24591/294269/294273/302526/60586	Myo7a/Fnip2/Sppl2a/Thbd/Rnf183/Tspan1/Laptm5/Slc30a3/Hsp90aa1/Slc11a2/Hspa8/Eef1a1/Acp3/Tex264/Hsp90ab1/Itm2c/Cdip1/Slc36a1/Slc49a4/Hrg/Tpcn1/Wdfy3/Atp6v1b2/Cubn/Gpr137b/Neu1/RT1-Da/RT1-DMb/Atp6ap2/Clcn4	30
CC	GO:0034358	plasma lipoprotein particle	8/1058	31/18062	0.00337499107696865	25728/296371/54225/300438/64474/54226/24854/24539	Apoe/Pltp/Apob/Ldlr/Hdlbp/App/Clu/Lpl	8
CC	GO:1990777	lipoprotein particle	8/1058	31/18062	0.00337499107696865	25728/296371/54225/300438/64474/54226/24854/24539	Apoe/Pltp/Apob/Ldlr/Hdlbp/App/Clu/Lpl	8
CC	GO:0031965	nuclear membrane	31/1058	274/18062	0.0035919297937046	499010/308519/64191/58919/114846/24929/25526/25307/362360/25240/246298/113892/25262/29336/366669/299285/314824/170910/79240/501026/303298/24575/288591/29659/58976/25116/29412/50672/361217/291314/291320	Syne1/Dpy19l3/Dhcr7/Ccnd1/Gsto1/Ptger3/Ptgds/Cst3/Osbpl3/Aqp1/Retsat/Nat8f3/Itpr1/Sigmar1/Syne2/Clmn/Osbpl8/Mtdh/Nr4a1/Sh3bgrl2/Rap1gap2/Mx1/Tmem120a/P2rx4/Slc30a1/Hsd11b1/Adra1a/Ednrb/Spin1/Sephs1/Mindy3	31
CC	GO:0034663	endoplasmic reticulum chaperone complex	5/1058	12/18062	0.00392104708872201	25617/286906/362862/192235/24861	Hspa5/Pdia6/Hsp90b1/Hyou1/Ugt1a1	5
CC	GO:0005788	endoplasmic reticulum lumen	14/1058	85/18062	0.00397509689703352	499084/29345/25617/24932/286906/362862/25211/192235/50561/117030/24854/29225/501232/64202	RGD1564801/Serpinh1/Hspa5/Cd4/Pdia6/Hsp90b1/Lyz2/Hyou1/Resp18/Erp29/Clu/Ces1e/Cesl1/Calr	14
CC	GO:0005635	nuclear envelope	44/1058	443/18062	0.00431157624682464	499010/25151/25728/308519/64191/58919/114846/310190/24929/25526/25307/362360/25240/246298/113892/25262/29336/366669/299285/29489/314824/170910/366957/79240/300652/315760/501026/316313/25633/303298/54226/24575/286918/288591/29659/58976/25116/305164/29412/50672/361217/291314/291320/64202	Syne1/Igf2r/Apoe/Dpy19l3/Dhcr7/Ccnd1/Gsto1/Otulinl/Ptger3/Ptgds/Cst3/Osbpl3/Aqp1/Retsat/Nat8f3/Itpr1/Sigmar1/Syne2/Clmn/Dync1h1/Osbpl8/Mtdh/Rac2/Nr4a1/Sorl1/Parp16/Sh3bgrl2/Dst/Dnase1/Rap1gap2/App/Mx1/Mx2/Tmem120a/P2rx4/Slc30a1/Hsd11b1/Wdfy3/Adra1a/Ednrb/Spin1/Sephs1/Mindy3/Calr	44
CC	GO:0032587	ruffle membrane	14/1058	86/18062	0.00434423938278613	361659/361674/309429/296456/312812/297989/362587/362724/299331/299609/171361/305938/29337/24511	Plekha1/Eps8l2/Kank1/Itgav/Eps8/Ddx58/Macf1/Sh3yl1/Hsp90aa1/Abca7/Eef1a1/Spata13/Plcg2/Itgb1	14
CC	GO:0099572	postsynaptic specialization	45/1058	460/18062	0.00499809674029352	29547/361601/171093/65034/140868/24211/499782/311055/362152/686590/25262/312812/297755/29336/360406/362587/313052/29715/64531/64640/24468/122799/25420/64302/65178/316313/363235/316539/303010/25125/29477/140726/303926/81822/29659/64205/58976/305438/259269/290641/306636/307594/25672/81729/26194	Homer2/Abhd17c/Shank2/Pdzd2/Fabp5/Atp1a1/Rpl12/Tanc1/Hnrnpa3/Iqsec1/Itpr1/Eps8/Rpl7/Sigmar1/Ptprf/Macf1/Epb41/Slc8a1/Synj2bp/Rpl30/Hspa8/Rps25/Cryab/Rpl4/Snap91/Dst/Als2/Epha4/Cpeb4/Stat3/Mapt/Cacng5/Igsf11/Actb/P2rx4/Rplp0/Slc30a1/Sorcs2/Erc2/Rpl18a/Efnb2/Mib1/Nr3c2/Rpl10a/ND2	45
CC	GO:0045121	membrane raft	41/1058	411/18062	0.00578547134073238	361512/25718/29345/25021/25550/25205/24590/24211/296655/25253/29216/25263/24771/25240/25262/24932/24534/25248/690489/29565/24873/300438/24468/54259/25485/29477/54226/81822/170672/25650/64529/29412/50672/56765/378947/25548/260326/64364/24511/25145/24644	Ehd2/Igf1r/Serpinh1/Itgam/Slc1a1/Il6st/Mme/Atp1a1/Stom/Dpp4/Lrp2/Mal/Sdc4/Aqp1/Itpr1/Cd4/Ldhb/Cnr1/Cys1/Eef2/Vdr/Ldlr/Hspa8/Inpp5d/Myo1d/Mapt/App/Actb/Nphs2/Atp1b1/Ctsb/Adra1a/Ednrb/Plvap/Bst2/Slc34a1/Adgrg1/Pllp/Itgb1/Cd24/Pgk1	41
CC	GO:0032994	protein-lipid complex	8/1058	34/18062	0.00578547134073238	25728/296371/54225/300438/64474/54226/24854/24539	Apoe/Pltp/Apob/Ldlr/Hdlbp/App/Clu/Lpl	8
CC	GO:0098857	membrane microdomain	41/1058	412/18062	0.00590001228837775	361512/25718/29345/25021/25550/25205/24590/24211/296655/25253/29216/25263/24771/25240/25262/24932/24534/25248/690489/29565/24873/300438/24468/54259/25485/29477/54226/81822/170672/25650/64529/29412/50672/56765/378947/25548/260326/64364/24511/25145/24644	Ehd2/Igf1r/Serpinh1/Itgam/Slc1a1/Il6st/Mme/Atp1a1/Stom/Dpp4/Lrp2/Mal/Sdc4/Aqp1/Itpr1/Cd4/Ldhb/Cnr1/Cys1/Eef2/Vdr/Ldlr/Hspa8/Inpp5d/Myo1d/Mapt/App/Actb/Nphs2/Atp1b1/Ctsb/Adra1a/Ednrb/Plvap/Bst2/Slc34a1/Adgrg1/Pllp/Itgb1/Cd24/Pgk1	41
CC	GO:0070469	respiratory chain	15/1058	100/18062	0.00623038415678422	296658/25309/297990/362588/298596/301458/25282/100911483/100363502/64539/26194/26198/26204/26202/26203	Ndufa8/Cycs/Ndufb6/Ndufs5/Sdhb/Ndufs1/Cox6a1/Ndufa13/LOC100363502/Ndufv3/ND2/COX2/COX3/ND5/ND6	15
CC	GO:0043202	lysosomal lumen	6/1058	20/18062	0.00669385244991232	299331/24468/301252/80848/24629/24591	Hsp90aa1/Hspa8/Hsp90ab1/Cubn/Pdgfrb/Neu1	6
CC	GO:0030315	T-tubule	12/1058	71/18062	0.00686228275207127	24890/29686/25718/24211/29715/24873/25650/58976/29412/25293/361833/81521	Esr1/Scn1b/Igf1r/Atp1a1/Slc8a1/Vdr/Atp1b1/Slc30a1/Adra1a/Aqp4/Ank3/Msn	12
CC	GO:0015935	small ribosomal subunit	14/1058	91/18062	0.00686228275207127	29288/81775/122772/29304/100363012/25348/122799/100362987/287167/360504/25498/83427/81776/100362640	Rps3a/Rps21/Rps20/Rps6/Rps21-ps1/Rps29/Rps25/LOC100362987/Hba-a3/Hba-a2/Npm1/Rack1/Rps24/Rps4x	14
CC	GO:0010008	endosome membrane	36/1058	357/18062	0.00897956289779006	25151/361512/361601/293692/25380/25550/25096/311401/296199/311676/499991/113955/192249/366568/64373/299609/299923/300051/25715/300438/300652/65178/316539/503269/360480/303337/246215/25046/305438/80848/25293/679578/294269/294273/302526/60586	Igf2r/Ehd2/Abhd17c/Ehd1/Anxa1/Slc1a1/Pld1/Sppl2a/Snx5/Pmepa1/Steap4/Gpnmb/Ehd3/Slc30a3/Rhob/Abca7/Ndrg1/Slc39a4/Slc11a2/Ldlr/Sorl1/Snap91/Epha4/Rab17/Cdip1/Rab11fip4/Tpcn1/Pigr/Sorcs2/Cubn/Aqp4/Ldlrad4/RT1-Da/RT1-DMb/Atp6ap2/Clcn4	36
CC	GO:0098636	protein complex involved in cell adhesion	8/1058	37/18062	0.00945693243792112	25021/114517/296456/362800/24660/360606/619374/24511	Itgam/Itga6/Itgav/Itgb8/Pmp22/Itga3/Jam2/Itgb1	8
CC	GO:0098589	membrane region	41/1058	427/18062	0.0106377652261538	361512/25718/29345/25021/25550/25205/24590/24211/296655/25253/29216/25263/24771/25240/25262/24932/24534/25248/690489/29565/24873/300438/24468/54259/25485/29477/54226/81822/170672/25650/64529/29412/50672/56765/378947/25548/260326/64364/24511/25145/24644	Ehd2/Igf1r/Serpinh1/Itgam/Slc1a1/Il6st/Mme/Atp1a1/Stom/Dpp4/Lrp2/Mal/Sdc4/Aqp1/Itpr1/Cd4/Ldhb/Cnr1/Cys1/Eef2/Vdr/Ldlr/Hspa8/Inpp5d/Myo1d/Mapt/App/Actb/Nphs2/Atp1b1/Ctsb/Adra1a/Ednrb/Plvap/Bst2/Slc34a1/Adgrg1/Pllp/Itgb1/Cd24/Pgk1	41
CC	GO:0044440	endosomal part	37/1058	377/18062	0.0120251130060847	25151/361512/361601/293692/25380/25550/25096/29216/311401/296199/311676/499991/113955/192249/366568/64373/299609/299923/300051/25715/300438/300652/65178/316539/503269/360480/303337/246215/25046/305438/80848/25293/679578/294269/294273/302526/60586	Igf2r/Ehd2/Abhd17c/Ehd1/Anxa1/Slc1a1/Pld1/Lrp2/Sppl2a/Snx5/Pmepa1/Steap4/Gpnmb/Ehd3/Slc30a3/Rhob/Abca7/Ndrg1/Slc39a4/Slc11a2/Ldlr/Sorl1/Snap91/Epha4/Rab17/Cdip1/Rab11fip4/Tpcn1/Pigr/Sorcs2/Cubn/Aqp4/Ldlrad4/RT1-Da/RT1-DMb/Atp6ap2/Clcn4	37
CC	GO:0031970	organelle envelope lumen	14/1058	97/18062	0.0120759856976687	25151/296658/24248/81660/25309/24184/25586/81805/300652/301458/54226/680794/361805/84383	Igf2r/Ndufa8/Cat/Gatm/Cycs/Ak2/Alpl/Suox/Sorl1/Ndufs1/App/Timm8a2/Uqcc2/Timm8a1	14
CC	GO:0030426	growth cone	25/1058	225/18062	0.0125282160161063	171093/311024/29216/311647/260321/312812/25248/29336/360406/299331/299858/301252/171086/363235/316539/360606/29477/29543/54226/304286/24854/306091/259269/246331/293860	Shank2/Kif5c/Lrp2/Prex1/Fkbp4/Eps8/Cnr1/Sigmar1/Ptprf/Hsp90aa1/Lrp1/Hsp90ab1/Trak2/Als2/Epha4/Itga3/Mapt/Timp2/App/Lmtk2/Clu/Pcdh9/Erc2/Nrp1/Flna	25
CC	GO:0005775	vacuolar lumen	6/1058	23/18062	0.0130572873889454	299331/24468/301252/80848/24629/24591	Hsp90aa1/Hspa8/Hsp90ab1/Cubn/Pdgfrb/Neu1	6
CC	GO:0030175	filopodium	15/1058	109/18062	0.0130572873889454	114517/296456/366669/29489/56780/316539/360606/54226/305938/306071/306183/83720/25338/24511/81521	Itga6/Itgav/Syne2/Dync1h1/Acp3/Epha4/Itga3/App/Spata13/Lcp1/Farp1/Fat1/Ninj1/Itgb1/Msn	15
CC	GO:0005833	hemoglobin complex	4/1058	10/18062	0.0137796489710285	24440/287167/360504/25632	Hbb/Hba-a3/Hba-a2/Hba-a1	4
CC	GO:0030056	hemidesmosome	4/1058	10/18062	0.0137796489710285	294027/114517/316313/24511	Col17a1/Itga6/Dst/Itgb1	4
CC	GO:0019866	organelle inner membrane	41/1058	436/18062	0.0141042874414741	308519/308589/171069/246771/296658/114630/81660/245958/25262/24534/297821/297990/29336/362588/298596/171155/170670/24296/301458/29754/25125/288591/29659/25282/360887/79563/24854/361074/680794/290596/689414/100911483/361439/361805/64539/84383/26194/26198/26204/26202/26203	Dpy19l3/Sphk2/Atp5mk/Slc25a25/Ndufa8/Atp5mc3/Gatm/Atp5f1e/Itpr1/Ldhb/Ndufaf6/Ndufb6/Sigmar1/Ndufs5/Sdhb/Hadhb/Hadha/Cyp1a1/Ndufs1/Atp5mc1/Stat3/Tmem120a/P2rx4/Cox6a1/Coq8a/Grpel1/Clu/Slc25a30/Timm8a2/Ghitm/Slc25a42/Ndufa13/Abcb10/Uqcc2/Ndufv3/Timm8a1/ND2/COX2/COX3/ND5/ND6	41
CC	GO:0008305	integrin complex	7/1058	32/18062	0.0155866743993083	25021/114517/296456/362800/24660/360606/24511	Itgam/Itga6/Itgav/Itgb8/Pmp22/Itga3/Itgb1	7
CC	GO:0031252	cell leading edge	41/1058	440/18062	0.0162568672026325	361659/361674/309429/683593/25096/25253/117538/296456/362173/296199/252858/312812/297989/313494/362587/362724/366669/299331/299609/171350/25745/366957/171361/316313/363235/85246/25485/29477/54226/81822/305938/306071/117596/83720/81818/24629/291974/29337/24511/302526/300289	Plekha1/Eps8l2/Kank1/Jmy/Pld1/Dpp4/Wipf1/Itgav/Caprin1/Snx5/Frmd4b/Eps8/Ddx58/Tln1/Macf1/Sh3yl1/Syne2/Hsp90aa1/Abca7/Pabpc1/Myh9/Rac2/Eef1a1/Dst/Als2/Gas7/Myo1d/Mapt/App/Actb/Spata13/Lcp1/Atp6v1b2/Fat1/Vim/Pdgfrb/Ripor1/Plcg2/Itgb1/Atp6ap2/Amot	41
CC	GO:0042611	MHC protein complex	5/1058	17/18062	0.0165663667702286	294228/294269/309621/309622/294273	RT1-S3/RT1-Da/RT1-Ba/RT1-Bb/RT1-DMb	5
CC	GO:0030427	site of polarized growth	25/1058	232/18062	0.0169804513248202	171093/311024/29216/311647/260321/312812/25248/29336/360406/299331/299858/301252/171086/363235/316539/360606/29477/29543/54226/304286/24854/306091/259269/246331/293860	Shank2/Kif5c/Lrp2/Prex1/Fkbp4/Eps8/Cnr1/Sigmar1/Ptprf/Hsp90aa1/Lrp1/Hsp90ab1/Trak2/Als2/Epha4/Itga3/Mapt/Timp2/App/Lmtk2/Clu/Pcdh9/Erc2/Nrp1/Flna	25
CC	GO:0005770	late endosome	27/1058	258/18062	0.0175223407630399	25151/25728/25550/25096/50654/311401/25307/366568/64373/63865/25715/300438/24468/300652/24825/56780/360480/360521/116646/378947/25697/259221/294269/309622/294273/25524/60586	Igf2r/Apoe/Slc1a1/Pld1/Ctss/Sppl2a/Cst3/Slc30a3/Rhob/Lgmn/Slc11a2/Ldlr/Hspa8/Sorl1/Tf/Acp3/Cdip1/Rufy1/Tpt1/Bst2/Ctsl/Osbpl1a/RT1-Da/RT1-Bb/RT1-DMb/Psap/Clcn4	27
CC	GO:0034364	high-density lipoprotein particle	6/1058	25/18062	0.0181951412706956	25728/296371/54225/64474/54226/24854	Apoe/Pltp/Apob/Hdlbp/App/Clu	6
CC	GO:0005902	microvillus	14/1058	103/18062	0.0181951412706956	266714/296456/24192/29464/83718/25211/25485/25266/60357/117596/25697/94199/25145/81521	Myo7a/Itgav/Akr1b1/Slc6a6/Clic4/Lyz2/Myo1d/Pdgfa/Prom1/Atp6v1b2/Ctsl/Dpep1/Cd24/Msn	14
CC	GO:0031527	filopodium membrane	5/1058	18/18062	0.0205734139361122	296456/366669/360606/25338/81521	Itgav/Syne2/Itga3/Ninj1/Msn	5
CC	GO:0005743	mitochondrial inner membrane	36/1058	381/18062	0.0213612044242237	308589/171069/246771/296658/114630/81660/245958/24534/297821/297990/362588/298596/171155/170670/24296/301458/29754/25125/25282/360887/79563/24854/361074/680794/290596/689414/100911483/361439/361805/64539/84383/26194/26198/26204/26202/26203	Sphk2/Atp5mk/Slc25a25/Ndufa8/Atp5mc3/Gatm/Atp5f1e/Ldhb/Ndufaf6/Ndufb6/Ndufs5/Sdhb/Hadhb/Hadha/Cyp1a1/Ndufs1/Atp5mc1/Stat3/Cox6a1/Coq8a/Grpel1/Clu/Slc25a30/Timm8a2/Ghitm/Slc25a42/Ndufa13/Abcb10/Uqcc2/Ndufv3/Timm8a1/ND2/COX2/COX3/ND5/ND6	36
CC	GO:0150034	distal axon	40/1058	437/18062	0.0227134328987458	24890/171093/25550/311024/311055/29216/311647/25240/260321/312812/83839/25248/29336/360406/29715/299331/299858/24468/65178/301252/171086/363235/116660/316539/287417/360606/29754/29477/29543/54226/304286/81822/29659/24957/60562/24854/306091/259269/246331/293860	Esr1/Shank2/Slc1a1/Kif5c/Tanc1/Lrp2/Prex1/Aqp1/Fkbp4/Eps8/Calb1/Cnr1/Sigmar1/Ptprf/Slc8a1/Hsp90aa1/Lrp1/Hspa8/Snap91/Hsp90ab1/Trak2/Als2/Ptprn/Epha4/Rpl26/Itga3/Atp5mc1/Mapt/Timp2/App/Lmtk2/Actb/P2rx4/Glul/Stx6/Clu/Pcdh9/Erc2/Nrp1/Flna	40
CC	GO:0042613	MHC class II protein complex	4/1058	12/18062	0.025408950670748	294269/309621/309622/294273	RT1-Da/RT1-Ba/RT1-Bb/RT1-DMb	4
CC	GO:0043034	costamere	5/1058	19/18062	0.025408950670748	24771/25626/360626/361256/361833	Sdc4/Krt8/Krt19/Svil/Ank3	5
CC	GO:0031528	microvillus membrane	6/1058	27/18062	0.0256933929303326	296456/29464/60357/94199/25145/81521	Itgav/Slc6a6/Prom1/Dpep1/Cd24/Msn	6
CC	GO:0044291	cell-cell contact zone	12/1058	86/18062	0.0264943983953691	26955/29686/24211/29715/685357/316313/619374/29693/25650/306091/24511/361833	Afdn/Scn1b/Atp1a1/Slc8a1/Baiap2l2/Dst/Jam2/Atp2a2/Atp1b1/Pcdh9/Itgb1/Ank3	12
CC	GO:0097038	perinuclear endoplasmic reticulum	6/1058	28/18062	0.0304384773724874	252900/25513/362339/362360/316313/24854	Dgat2/Pik3r1/Creb3l2/Osbpl3/Dst/Clu	6
CC	GO:0031256	leading edge membrane	20/1058	183/18062	0.0326962391642584	361659/361674/309429/25253/296456/312812/297989/362587/362724/366669/299331/299609/171361/25485/29477/54226/305938/29337/24511/302526	Plekha1/Eps8l2/Kank1/Dpp4/Itgav/Eps8/Ddx58/Macf1/Sh3yl1/Syne2/Hsp90aa1/Abca7/Eef1a1/Myo1d/Mapt/App/Spata13/Plcg2/Itgb1/Atp6ap2	20
CC	GO:0098803	respiratory chain complex	12/1058	90/18062	0.0371392296609566	296658/297990/362588/298596/301458/25282/100911483/64539/26194/26198/26204/26202	Ndufa8/Ndufb6/Ndufs5/Sdhb/Ndufs1/Cox6a1/Ndufa13/Ndufv3/ND2/COX2/COX3/ND5	12
CC	GO:0098554	cytoplasmic side of endoplasmic reticulum membrane	6/1058	30/18062	0.04206482323024	311401/122772/100363012/25348/29283/81764	Sppl2a/Rps20/Rps21-ps1/Rps29/Rpl29/Rpl10	6
CC	GO:0019867	outer membrane	20/1058	189/18062	0.0445884800299632	64191/25757/29653/60430/246298/25248/29336/171155/366669/64531/299285/25715/316539/29140/59085/114027/80773/294362/309912/79223	Dhcr7/Cpt1a/Gpam/Mcl1/Retsat/Cnr1/Sigmar1/Hadhb/Syne2/Synj2bp/Clmn/Slc11a2/Epha4/Snn/Asl/Dao/Cyb5b/Cisd1/Rtn4ip1/Gk	20
CC	GO:0031968	organelle outer membrane	20/1058	189/18062	0.0445884800299632	64191/25757/29653/60430/246298/25248/29336/171155/366669/64531/299285/25715/316539/29140/59085/114027/80773/294362/309912/79223	Dhcr7/Cpt1a/Gpam/Mcl1/Retsat/Cnr1/Sigmar1/Hadhb/Syne2/Synj2bp/Clmn/Slc11a2/Epha4/Snn/Asl/Dao/Cyb5b/Cisd1/Rtn4ip1/Gk	20
CC	GO:0098556	cytoplasmic side of rough endoplasmic reticulum membrane	5/1058	22/18062	0.0452083853153951	122772/100363012/25348/29283/81764	Rps20/Rps21-ps1/Rps29/Rpl29/Rpl10	5
MF	GO:0050662	coenzyme binding	54/1023	317/16402	1.16243696168393e-08	24533/117024/64313/64191/25104/293820/24188/309312/25675/83784/84029/687071/113965/24962/114123/170917/24248/29443/25735/499991/296972/362427/24534/117543/298298/362657/117548/497811/170670/298942/81805/299691/25287/25508/287379/303903/680409/29441/304500/114027/246247/246245/84493/64040/25116/24399/29416/79242/306544/690050/364975/25117/24250/24377	Ldha/Crym/Oat/Dhcr7/Pc/Psat1/Aldh1a1/Gldc/Hmgcr/Agxt2/Hao2/Etnppl/Hadh/Cth/Sardh/Cry2/Cat/Ahcy/Hnf4a/Steap4/Akr1b10/Mical3/Ldhb/Decr1/Dhcr24/Mthfr/Kif1b/Xdh/Hadha/Dld/Suox/Cry1/Acadl/Pam/Shmt1/Parp14/Prodh1/Por/Acad10/Dao/Fmo4/Fmo2/Fmo3/Aldh9a1/Hsd11b1/Glud1/Aadat/Hpgd/Plpbp/Tpmt/Gcdh/Hsd11b2/Cbs/G6pd	54
MF	GO:0019838	growth factor binding	33/1023	150/16402	7.10211408687851e-08	64032/25151/308444/292734/25718/308843/65164/25205/64536/25235/310132/81680/83476/497010/29216/114517/296456/84352/29496/29381/84032/25285/114856/29393/360622/83504/25266/289560/290905/291671/24629/246331/294337	Ccn2/Igf2r/Axl/Ltbp4/Igf1r/Tsku/Htra1/Il6st/Esm1/Ghr/Osmr/Lifr/Ccn1/Eng/Lrp2/Itga6/Itgav/Col1a2/Erbb3/Acvr1b/Col3a1/Igfbp5/Dusp1/Col1a1/Igfbp4/Kl/Pdgfa/Igfbp7/Col4a1/Hspa9/Pdgfrb/Nrp1/Col6a1	33
MF	GO:0005201	extracellular matrix structural constituent	21/1023	67/16402	1.0744027686761e-07	309368/294027/83727/84352/298101/313592/297894/554172/29139/25683/84032/85250/25661/301562/363265/29393/84400/306628/290905/85251/294337	Lama2/Col17a1/Fbn1/Col1a2/Col27a1/Col8a2/Matn1/Pxdn/Dcn/Col12a1/Col3a1/Col5a2/Fn1/Col4a4/Col4a3/Col1a1/Prelp/Col4a2/Col4a1/Col18a1/Col6a1	21
MF	GO:0043177	organic acid binding	41/1023	248/16402	2.1659444529498e-06	25151/171049/24440/24426/25104/25550/309312/29637/140868/64157/25526/114123/25271/25458/25735/362282/29464/56266/24616/65135/24873/315427/24468/25283/24421/24861/363285/25508/287167/360504/25632/287379/680409/24957/84493/286989/24399/307092/292023/25682/25524	Igf2r/Folr1/Hbb/Gstp1/Pc/Slc1a1/Gldc/Hmgcs1/Fabp5/Ddah1/Ptgds/Sardh/Rxra/Gss/Hnf4a/Pck1/Slc6a6/Cyp4f1/Pah/Dpys/Vdr/Sesn3/Hspa8/Gclc/Gsta1/Ugt1a1/Scly/Pam/Hba-a3/Hba-a2/Hba-a1/Shmt1/Prodh1/Glul/Fmo3/Ugt2b7/Glud1/Akr1c1/Aars1/Ppard/Psap	41
MF	GO:0005178	integrin binding	28/1023	136/16402	3.30066426729476e-06	64032/25277/64536/79128/310552/686753/83476/114517/296456/83727/113955/24772/313494/29158/362800/25745/316313/84032/25661/363265/360606/29543/619374/54226/25353/306071/64202/24511	Ccn2/Mfge8/Esm1/Dab2/Sfrp2/Npnt/Ccn1/Itga6/Itgav/Fbn1/Gpnmb/Cxcl12/Tln1/Fbln5/Itgb8/Myh9/Dst/Col3a1/Fn1/Col4a3/Itga3/Timp2/Jam2/App/Spp1/Lcp1/Calr/Itgb1	28
MF	GO:0015291	secondary active transmembrane transporter activity	37/1023	222/16402	6.13417383174176e-06	24784/29323/24904/64522/83500/25550/25027/362188/25065/297386/29464/50572/80899/84608/29715/29440/500820/500899/29642/25715/252919/432363/155205/360539/170943/60577/304785/84484/25552/361074/25548/266730/50621/54300/337920/60586/50690	Slc9a3/Slc6a18/Slc22a1/Slc5a2/Slc22a8/Slc1a1/Slc16a1/Slc5a12/Slc12a1/Slc4a5/Slc6a6/Slco1a1/Slco1a3/Slco1a6/Slc8a1/Slc26a4/Slc5a8/Mfsd3/Slc38a2/Slc11a2/Slc38a3/Slco4c1/Slc36a1/Slc47a1/Slc25a10/Slc15a2/Slc45a3/Slc4a4/Slc5a1/Slc25a30/Slc34a1/Slc17a3/Slc23a1/Slc12a3/Naglt1/Clcn4/Slc6a8	37
MF	GO:0005520	insulin-like growth factor binding	12/1023	29/16402	8.63453781870216e-06	64032/25151/25718/65164/64536/83476/29216/114517/296456/25285/360622/289560	Ccn2/Igf2r/Igf1r/Htra1/Esm1/Ccn1/Lrp2/Itga6/Itgav/Igfbp5/Igfbp4/Igfbp7	12
MF	GO:0022804	active transmembrane transporter activity	47/1023	332/16402	1.33430604407877e-05	24784/29323/24904/64522/83500/25550/24211/25027/362188/25065/245958/24646/297386/29464/50572/80899/84608/29715/29440/299609/500820/500899/25745/29642/25715/252919/432363/155205/360539/303638/170943/60577/29693/304785/25650/84484/25552/361074/25548/266730/50621/54300/85264/337920/60586/50690/26204	Slc9a3/Slc6a18/Slc22a1/Slc5a2/Slc22a8/Slc1a1/Atp1a1/Slc16a1/Slc5a12/Slc12a1/Atp5f1e/Abcb1b/Slc4a5/Slc6a6/Slco1a1/Slco1a3/Slco1a6/Slc8a1/Slc26a4/Abca7/Slc5a8/Mfsd3/Myh9/Slc38a2/Slc11a2/Slc38a3/Slco4c1/Slc36a1/Slc47a1/Abca8a/Slc25a10/Slc15a2/Atp2a2/Slc45a3/Atp1b1/Slc4a4/Slc5a1/Slc25a30/Slc34a1/Slc17a3/Slc23a1/Slc12a3/Abcg1/Naglt1/Clcn4/Slc6a8/COX3	47
MF	GO:0015293	symporter activity	25/1023	127/16402	2.64144136245814e-05	29323/24904/64522/25550/25027/362188/25065/297386/29464/500820/500899/29642/25715/252919/155205/60577/304785/84484/25552/25548/266730/50621/54300/337920/50690	Slc6a18/Slc22a1/Slc5a2/Slc1a1/Slc16a1/Slc5a12/Slc12a1/Slc4a5/Slc6a6/Slc5a8/Mfsd3/Slc38a2/Slc11a2/Slc38a3/Slc36a1/Slc15a2/Slc45a3/Slc4a4/Slc5a1/Slc34a1/Slc17a3/Slc23a1/Slc12a3/Naglt1/Slc6a8	25
MF	GO:0043394	proteoglycan binding	13/1023	39/16402	3.42539759962075e-05	25728/25021/50654/113955/360406/25661/54226/681544/171016/155012/64529/24539/25697	Apoe/Itgam/Ctss/Gpnmb/Ptprf/Fn1/App/LOC681544/Hrg/Cfh/Ctsb/Lpl/Ctsl	13
MF	GO:0015294	solute:cation symporter activity	20/1023	89/16402	3.72300351630886e-05	24904/64522/25550/25065/297386/29464/500820/500899/29642/25715/155205/60577/304785/84484/25552/25548/266730/50621/54300/50690	Slc22a1/Slc5a2/Slc1a1/Slc12a1/Slc4a5/Slc6a6/Slc5a8/Mfsd3/Slc38a2/Slc11a2/Slc36a1/Slc15a2/Slc45a3/Slc4a4/Slc5a1/Slc34a1/Slc17a3/Slc23a1/Slc12a3/Slc6a8	20
MF	GO:1901681	sulfur compound binding	39/1023	266/16402	4.32439950842873e-05	64032/292401/25728/171563/25021/24426/25104/499689/83476/83727/25458/25735/113955/29464/360406/170670/54225/298942/29283/24421/25287/25661/29366/54226/79252/64387/681544/171016/29569/84400/498233/155012/24539/84402/690050/260326/364975/246331/24250	Ccn2/Smoc2/Apoe/Nav2/Itgam/Gstp1/Pc/Gstm4/Ccn1/Fbn1/Gss/Hnf4a/Gpnmb/Slc6a6/Ptprf/Hadha/Apob/Dld/Rpl29/Gsta1/Acadl/Fn1/Serpine2/App/Adamts1/Ccdc80/LOC681544/Hrg/Pcolce/Prelp/Lgr6/Cfh/Lpl/Sfrp1/Tpmt/Adgrg1/Gcdh/Nrp1/Cbs	39
MF	GO:0033218	amide binding	48/1023	363/16402	4.75509934870526e-05	171105/25728/25718/81641/85309/171049/25104/365652/25513/25235/24684/24590/499689/64017/114123/25271/25253/29216/25029/24248/25307/25458/296371/298298/298942/300438/24468/300652/25420/56813/301252/24421/301575/25632/50671/64205/64529/24854/50672/25697/291463/64202/294228/294269/309621/309622/24973/25524	Lnpep/Apoe/Igf1r/Anpep/Folh1/Folr1/Pc/Cert1/Pik3r1/Ghr/Prlr/Mme/Gstm4/Enpep/Sardh/Rxra/Dpp4/Lrp2/Calcrl/Cat/Cst3/Gss/Pltp/Dhcr24/Dld/Ldlr/Hspa8/Sorl1/Cryab/Pth1r/Hsp90ab1/Gsta1/Itm2c/Hba-a1/Fasn/Rplp0/Ctsb/Clu/Ednrb/Ctsl/Ppic/Calr/RT1-S3/RT1-Da/RT1-Ba/RT1-Bb/RT1-A1/Psap	48
MF	GO:0048407	platelet-derived growth factor binding	7/1023	11/16402	6.55645820682578e-05	84352/84032/29393/25266/290905/24629/294337	Col1a2/Col3a1/Col1a1/Pdgfa/Col4a1/Pdgfrb/Col6a1	7
MF	GO:0050839	cell adhesion molecule binding	37/1023	255/16402	8.48433576234225e-05	64032/26955/25277/64536/79128/310552/686753/83476/114517/296456/83727/113955/24772/313494/360406/171577/29158/362800/299923/25745/316313/84032/25661/363265/360606/29543/619374/54226/29659/25353/60357/306071/54302/64202/24511/361833/81521	Ccn2/Afdn/Mfge8/Esm1/Dab2/Sfrp2/Npnt/Ccn1/Itga6/Itgav/Fbn1/Gpnmb/Cxcl12/Tln1/Ptprf/Epcam/Fbln5/Itgb8/Ndrg1/Myh9/Dst/Col3a1/Fn1/Col4a3/Itga3/Timp2/Jam2/App/P2rx4/Spp1/Prom1/Lcp1/Slc14a2/Calr/Itgb1/Ank3/Msn	37
MF	GO:0031406	carboxylic acid binding	35/1023	235/16402	8.48433576234225e-05	25151/171049/24426/25104/25550/309312/140868/64157/25526/114123/25271/25458/25735/362282/56266/24616/65135/24873/315427/24468/25283/24421/24861/363285/25508/287379/680409/24957/84493/286989/24399/307092/292023/25682/25524	Igf2r/Folr1/Gstp1/Pc/Slc1a1/Gldc/Fabp5/Ddah1/Ptgds/Sardh/Rxra/Gss/Hnf4a/Pck1/Cyp4f1/Pah/Dpys/Vdr/Sesn3/Hspa8/Gclc/Gsta1/Ugt1a1/Scly/Pam/Shmt1/Prodh1/Glul/Fmo3/Ugt2b7/Glud1/Akr1c1/Aars1/Ppard/Psap	35
MF	GO:0008514	organic anion transmembrane transporter activity	34/1023	227/16402	9.78260975113142e-05	29323/365398/286961/83500/25550/294881/688389/25351/25027/246771/362188/297386/29464/50572/80899/84608/313089/29440/500820/29642/252919/89776/316578/432363/155205/360539/287532/170943/84484/361074/689414/266730/50621/50690	Slc6a18/Slc22a12/Slc22a24/Slc22a8/Slc1a1/Slc7a12/LOC688389/Slc2a2/Slc16a1/Slc25a25/Slc5a12/Slc4a5/Slc6a6/Slco1a1/Slco1a3/Slco1a6/Slc7a13/Slc26a4/Slc5a8/Slc38a2/Slc38a3/Slc22a7/Slc16a14/Slco4c1/Slc36a1/Slc47a1/Slc43a2/Slc25a10/Slc4a4/Slc25a30/Slc25a42/Slc17a3/Slc23a1/Slc6a8	34
MF	GO:0005518	collagen binding	17/1023	73/16402	9.78260975113142e-05	29345/50654/25253/29139/24791/360606/498011/303701/25266/29569/305494/64529/25697/260326/24511/294337/361821	Serpinh1/Ctss/Dpp4/Dcn/Sparc/Itga3/Mrc2/C1qtnf1/Pdgfa/Pcolce/Aebp1/Ctsb/Ctsl/Adgrg1/Itgb1/Col6a1/Col6a2	17
MF	GO:0004879	nuclear receptor activity	14/1023	52/16402	0.000112796769348099	24890/25271/25735/25747/24873/79240/78968/81812/252917/25125/259241/245980/25672/25682	Esr1/Rxra/Hnf4a/Ppara/Vdr/Nr4a1/Srebf1/Thra/Nr1d1/Stat3/Nr1d2/Nr2f6/Nr3c2/Ppard	14
MF	GO:0098531	transcription factor activity, direct ligand regulated sequence-specific DNA binding	14/1023	52/16402	0.000112796769348099	24890/25271/25735/25747/24873/79240/78968/81812/252917/25125/259241/245980/25672/25682	Esr1/Rxra/Hnf4a/Ppara/Vdr/Nr4a1/Srebf1/Thra/Nr1d1/Stat3/Nr1d2/Nr2f6/Nr3c2/Ppard	14
MF	GO:0016209	antioxidant activity	18/1023	83/16402	0.000126384980101052	24787/25728/24440/24426/114846/309465/24248/297822/116484/554172/24404/24421/287167/360504/25632/64317/287474/25352	Sod2/Apoe/Hbb/Gstp1/Gsto1/Gsto2/Cat/Tp53inp1/Txn1/Pxdn/Gpx1/Gsta1/Hba-a3/Hba-a2/Hba-a1/Gpx3/Txndc17/Sod3	18
MF	GO:0003735	structural constituent of ribosome	33/1023	227/16402	0.00020042498547797	499133/293418/29288/499782/81775/297755/122772/29304/100363012/25348/64640/300079/122799/140661/64302/29283/100362987/287417/360572/81767/360649/64307/64205/245981/498555/81776/290641/291434/81765/81729/100362640/292964/81764	RGD1562402/Rpl27a/Rps3a/Rpl12/Rps21/Rpl7/Rps20/Rps6/Rps21-ps1/Rps29/Rpl30/Rpl3/Rps25/Rplp1/Rpl4/Rpl29/LOC100362987/Rpl26/Rpl23a/Rpl19/RGD1359290/Rpl24/Rplp0/Rpl15/LOC498555/Rps24/Rpl18a/Rpl17/Rpl13/Rpl10a/Rps4x/Rpl36a/Rpl10	33
MF	GO:0016627	oxidoreductase activity, acting on the CH-CH group of donors	14/1023	55/16402	0.00020042498547797	64191/116599/24192/246298/117543/298298/298596/24157/25287/113956/50671/304500/364975/191576	Dhcr7/Blvra/Akr1b1/Retsat/Decr1/Dhcr24/Sdhb/Acaa1a/Acadl/Pecr/Fasn/Acad10/Gcdh/Tecr	14
MF	GO:1901618	organic hydroxy compound transmembrane transporter activity	13/1023	48/16402	0.00020042498547797	24904/286758/25703/25027/362188/25240/50572/80899/84608/500820/25386/363071/85264	Slc22a1/Aqp11/Rbp4/Slc16a1/Slc5a12/Aqp1/Slco1a1/Slco1a3/Slco1a6/Slc5a8/Aqp2/Stra6/Abcg1	13
MF	GO:0008201	heparin binding	26/1023	159/16402	0.000217945174533256	64032/292401/25728/171563/25021/83476/83727/113955/360406/54225/29283/25661/29366/54226/79252/64387/681544/171016/29569/84400/498233/155012/24539/84402/260326/246331	Ccn2/Smoc2/Apoe/Nav2/Itgam/Ccn1/Fbn1/Gpnmb/Ptprf/Apob/Rpl29/Fn1/Serpine2/App/Adamts1/Ccdc80/LOC681544/Hrg/Pcolce/Prelp/Lgr6/Cfh/Lpl/Sfrp1/Adgrg1/Nrp1	26
MF	GO:0008509	anion transmembrane transporter activity	42/1023	326/16402	0.000229636720652366	29323/365398/286961/83500/25550/294881/688389/25351/25027/246771/362188/25065/297386/29464/50572/80899/84608/313089/83718/79425/29440/500820/315272/29642/252919/89776/94272/316578/432363/155205/360539/287532/170943/289424/84484/361074/689414/266730/50621/54300/60586/50690	Slc6a18/Slc22a12/Slc22a24/Slc22a8/Slc1a1/Slc7a12/LOC688389/Slc2a2/Slc16a1/Slc25a25/Slc5a12/Slc12a1/Slc4a5/Slc6a6/Slco1a1/Slco1a3/Slco1a6/Slc7a13/Clic4/Clcnka/Slc26a4/Slc5a8/Ano6/Slc38a2/Slc38a3/Slc22a7/Clic5/Slc16a14/Slco4c1/Slc36a1/Slc47a1/Slc43a2/Slc25a10/Xpr1/Slc4a4/Slc25a30/Slc25a42/Slc17a3/Slc23a1/Slc12a3/Clcn4/Slc6a8	42
MF	GO:0015370	solute:sodium symporter activity	15/1023	64/16402	0.000240560816070577	24904/64522/25550/25065/297386/29464/500820/29642/84484/25552/25548/266730/50621/54300/50690	Slc22a1/Slc5a2/Slc1a1/Slc12a1/Slc4a5/Slc6a6/Slc5a8/Slc38a2/Slc4a4/Slc5a1/Slc34a1/Slc17a3/Slc23a1/Slc12a3/Slc6a8	15
MF	GO:0050661	NADP binding	14/1023	57/16402	0.000261507268341949	117024/64191/25675/24248/296972/117543/362657/117548/29441/246247/246245/84493/25116/24377	Crym/Dhcr7/Hmgcr/Cat/Akr1b10/Decr1/Mthfr/Kif1b/Por/Fmo4/Fmo2/Fmo3/Hsd11b1/G6pd	14
MF	GO:0019842	vitamin binding	23/1023	137/16402	0.000412149784837314	171049/64313/25104/293820/309312/25703/83784/687071/24962/114123/296972/83839/24873/363071/363285/25508/287379/50671/24384/29416/306544/80848/24250	Folr1/Oat/Pc/Psat1/Gldc/Rbp4/Agxt2/Etnppl/Cth/Sardh/Akr1b10/Calb1/Vdr/Stra6/Scly/Pam/Shmt1/Fasn/Gc/Aadat/Plpbp/Cubn/Cbs	23
MF	GO:0005319	lipid transporter activity	24/1023	148/16402	0.000461624897046696	25728/25703/365652/140868/296371/24646/362360/50572/80899/84608/54225/299609/500820/314824/315272/300644/363071/100270678/498015/303638/306600/259221/291699/85264	Apoe/Rbp4/Cert1/Fabp5/Pltp/Abcb1b/Osbpl3/Slco1a1/Slco1a3/Slco1a6/Apob/Abca7/Slc5a8/Osbpl8/Ano6/Gramd1b/Stra6/Spns2/Pitpnc1/Abca8a/Atp11a/Osbpl1a/Stard4/Abcg1	24
MF	GO:0050660	flavin adenine dinucleotide binding	18/1023	93/16402	0.000461624897046696	114123/170917/499991/362427/298298/362657/497811/298942/299691/25287/680409/29441/304500/114027/246247/246245/84493/364975	Sardh/Cry2/Steap4/Mical3/Dhcr24/Mthfr/Xdh/Dld/Cry1/Acadl/Prodh1/Por/Acad10/Dao/Fmo4/Fmo2/Fmo3/Gcdh	18
MF	GO:0046906	tetrapyrrole binding	26/1023	168/16402	0.000469810887949146	24440/29277/499353/24248/25279/499991/25427/25309/298423/554172/81805/56266/286963/266684/24296/301264/287167/360504/25632/63878/252917/681544/171016/80848/80773/24250	Hbb/Cyp2c11/Cyp2c24/Cat/Cyp24a1/Steap4/Cyp51/Cycs/Cyp4a3/Pxdn/Suox/Cyp4f1/Cyp2d5/Cyp2d1/Cyp1a1/Cyp39a1/Hba-a3/Hba-a2/Hba-a1/Stc2/Nr1d1/LOC681544/Hrg/Cubn/Cyb5b/Cbs	26
MF	GO:0020037	heme binding	25/1023	159/16402	0.000496079754735026	24440/29277/499353/24248/25279/499991/25427/25309/298423/554172/81805/56266/286963/266684/24296/301264/287167/360504/25632/63878/252917/681544/171016/80773/24250	Hbb/Cyp2c11/Cyp2c24/Cat/Cyp24a1/Steap4/Cyp51/Cycs/Cyp4a3/Pxdn/Suox/Cyp4f1/Cyp2d5/Cyp2d1/Cyp1a1/Cyp39a1/Hba-a3/Hba-a2/Hba-a1/Stc2/Nr1d1/LOC681544/Hrg/Cyb5b/Cbs	25
MF	GO:0015144	carbohydrate transmembrane transporter activity	11/1023	39/16402	0.000496079754735026	286758/64522/25351/25240/25386/304785/498228/25552/50621/337920/309809	Aqp11/Slc5a2/Slc2a2/Aqp1/Aqp2/Slc45a3/Mfsd4a/Slc5a1/Slc23a1/Naglt1/RGD1310495	11
MF	GO:0042277	peptide binding	40/1023	321/16402	0.000620336916236871	171105/25728/25718/81641/85309/25513/25235/24684/24590/499689/64017/25271/25253/29216/25029/24248/25307/25458/298298/300438/24468/300652/25420/56813/301252/24421/301575/25632/64205/64529/24854/50672/25697/291463/64202/294228/294269/309621/309622/24973	Lnpep/Apoe/Igf1r/Anpep/Folh1/Pik3r1/Ghr/Prlr/Mme/Gstm4/Enpep/Rxra/Dpp4/Lrp2/Calcrl/Cat/Cst3/Gss/Dhcr24/Ldlr/Hspa8/Sorl1/Cryab/Pth1r/Hsp90ab1/Gsta1/Itm2c/Hba-a1/Rplp0/Ctsb/Clu/Ednrb/Ctsl/Ppic/Calr/RT1-S3/RT1-Da/RT1-Ba/RT1-Bb/RT1-A1	40
MF	GO:0016597	amino acid binding	15/1023	71/16402	0.000677115428051049	25550/309312/64157/25458/24616/65135/315427/25283/363285/287379/680409/24957/84493/24399/292023	Slc1a1/Gldc/Ddah1/Gss/Pah/Dpys/Sesn3/Gclc/Scly/Shmt1/Prodh1/Glul/Fmo3/Glud1/Aars1	15
MF	GO:0050840	extracellular matrix binding	14/1023	63/16402	0.000677115428051049	292401/50654/116662/83476/114517/296456/25216/29139/24791/360606/25353/260326/24511/25181	Smoc2/Ctss/Ecm1/Ccn1/Itga6/Itgav/Sdc1/Dcn/Sparc/Itga3/Spp1/Adgrg1/Itgb1/Bgn	14
MF	GO:0001968	fibronectin binding	10/1023	34/16402	0.000716087874145323	64032/310552/50654/296456/24771/25285/360606/64387/25697/24511	Ccn2/Sfrp2/Ctss/Itgav/Sdc4/Igfbp5/Itga3/Ccdc80/Ctsl/Itgb1	10
MF	GO:0008238	exopeptidase activity	19/1023	108/16402	0.000878503373532369	171105/292808/81641/85309/293118/373544/24590/64017/25253/311731/25425/684035/498309/305494/290648/25697/291394/94199/116568	Lnpep/Pepd/Anpep/Folh1/Prcp/Ermp1/Mme/Enpep/Dpp4/Scrn3/Ctsh/Rnpepl1/Vash2/Aebp1/Pgpep1/Ctsl/Cndp2/Dpep1/Ggt1	19
MF	GO:0016829	lyase activity	27/1023	187/16402	0.00092696326731976	361730/309312/293949/499689/687071/24962/170917/296131/366227/362282/362368/50655/170670/24609/362769/299691/79250/363085/363285/25508/287379/29242/50671/59085/24368/306198/24250	Tkfc/Gldc/Hoga1/Gstm4/Etnppl/Cth/Cry2/Fahd2a/Apmap/Pck1/Ggct/Aco1/Hadha/Odc1/Dglucy/Cry1/Aco2/Ca12/Scly/Pam/Shmt1/Ca4/Fasn/Asl/Fh/Clybl/Cbs	27
MF	GO:0015081	sodium ion transmembrane transporter activity	22/1023	139/16402	0.00114145152269198	24784/24904/29686/64522/25550/24211/25065/297386/29464/29715/500820/25745/29642/246215/25650/84484/25552/25548/266730/50621/54300/50690	Slc9a3/Slc22a1/Scn1b/Slc5a2/Slc1a1/Atp1a1/Slc12a1/Slc4a5/Slc6a6/Slc8a1/Slc5a8/Myh9/Slc38a2/Tpcn1/Atp1b1/Slc4a4/Slc5a1/Slc34a1/Slc17a3/Slc23a1/Slc12a3/Slc6a8	22
MF	GO:0031994	insulin-like growth factor I binding	6/1023	13/16402	0.00156381248724379	25718/29216/114517/296456/25285/360622	Igf1r/Lrp2/Itga6/Itgav/Igfbp5/Igfbp4	6
MF	GO:0033293	monocarboxylic acid binding	16/1023	86/16402	0.00161809530602355	25151/24426/25104/140868/25526/25271/25735/56266/24873/24468/24421/24861/286989/307092/25682/25524	Igf2r/Gstp1/Pc/Fabp5/Ptgds/Rxra/Hnf4a/Cyp4f1/Vdr/Hspa8/Gsta1/Ugt1a1/Ugt2b7/Akr1c1/Ppard/Psap	16
MF	GO:0046943	carboxylic acid transmembrane transporter activity	24/1023	163/16402	0.00162614260758643	29323/25550/294881/688389/25027/362188/29464/50572/80899/84608/313089/29440/500820/29642/252919/316578/155205/360539/287532/170943/361074/266730/50621/50690	Slc6a18/Slc1a1/Slc7a12/LOC688389/Slc16a1/Slc5a12/Slc6a6/Slco1a1/Slco1a3/Slco1a6/Slc7a13/Slc26a4/Slc5a8/Slc38a2/Slc38a3/Slc16a14/Slc36a1/Slc47a1/Slc43a2/Slc25a10/Slc25a30/Slc17a3/Slc23a1/Slc6a8	24
MF	GO:0005539	glycosaminoglycan binding	29/1023	216/16402	0.00167626327814009	64032/292401/25728/171563/25021/83476/497010/83727/113955/360406/54225/29139/29283/25661/29366/54226/79252/64387/681544/171016/29569/84400/498233/155012/24539/84402/260326/246331/25181	Ccn2/Smoc2/Apoe/Nav2/Itgam/Ccn1/Eng/Fbn1/Gpnmb/Ptprf/Apob/Dcn/Rpl29/Fn1/Serpine2/App/Adamts1/Ccdc80/LOC681544/Hrg/Pcolce/Prelp/Lgr6/Cfh/Lpl/Sfrp1/Adgrg1/Nrp1/Bgn	29
MF	GO:0016684	oxidoreductase activity, acting on peroxide as acceptor	12/1023	53/16402	0.0016779632691514	24440/24426/24248/554172/315427/24404/24421/287167/360504/25632/64317/287474	Hbb/Gstp1/Cat/Pxdn/Sesn3/Gpx1/Gsta1/Hba-a3/Hba-a2/Hba-a1/Gpx3/Txndc17	12
MF	GO:0005342	organic acid transmembrane transporter activity	24/1023	164/16402	0.00168013950642435	29323/25550/294881/688389/25027/362188/29464/50572/80899/84608/313089/29440/500820/29642/252919/316578/155205/360539/287532/170943/361074/266730/50621/50690	Slc6a18/Slc1a1/Slc7a12/LOC688389/Slc16a1/Slc5a12/Slc6a6/Slco1a1/Slco1a3/Slco1a6/Slc7a13/Slc26a4/Slc5a8/Slc38a2/Slc38a3/Slc16a14/Slc36a1/Slc47a1/Slc43a2/Slc25a10/Slc25a30/Slc17a3/Slc23a1/Slc6a8	24
MF	GO:0072341	modified amino acid binding	18/1023	106/16402	0.0018262522865109	308444/25277/361604/171049/24590/499689/114123/25458/313494/362657/314824/300644/24468/24421/286934/50671/94199/24250	Axl/Mfge8/Sytl2/Folr1/Mme/Gstm4/Sardh/Gss/Tln1/Mthfr/Osbpl8/Gramd1b/Hspa8/Gsta1/Havcr1/Fasn/Dpep1/Cbs	18
MF	GO:0016628	oxidoreductase activity, acting on the CH-CH group of donors, NAD or NADP as acceptor	8/1023	25/16402	0.0018262522865109	64191/116599/24192/117543/298298/113956/50671/191576	Dhcr7/Blvra/Akr1b1/Decr1/Dhcr24/Pecr/Fasn/Tecr	8
MF	GO:0016408	C-acyltransferase activity	7/1023	20/16402	0.00257448618936645	308100/24763/171155/170670/501072/24157/170465	Acat2/Acsm3/Hadhb/Hadha/Acaa1b/Acaa1a/Acaa2	7
MF	GO:0015248	sterol transporter activity	9/1023	33/16402	0.00257448618936645	25728/296371/362360/54225/314824/300644/259221/291699/85264	Apoe/Pltp/Osbpl3/Apob/Osbpl8/Gramd1b/Osbpl1a/Stard4/Abcg1	9
MF	GO:0005496	steroid binding	17/1023	101/16402	0.00293945063878652	24890/24211/64194/362360/83839/313615/314824/24873/300644/24861/25116/24384/60357/259221/291699/25672/25117	Esr1/Atp1a1/Insig1/Osbpl3/Calb1/Paqr7/Osbpl8/Vdr/Gramd1b/Ugt1a1/Hsd11b1/Gc/Prom1/Osbpl1a/Stard4/Nr3c2/Hsd11b2	17
MF	GO:0043531	ADP binding	10/1023	41/16402	0.00294502631772613	266714/24211/25745/24468/25630/25283/360887/24399/85264/24644	Myo7a/Atp1a1/Myh9/Hspa8/Pkm/Gclc/Coq8a/Glud1/Abcg1/Pgk1	10
MF	GO:0004601	peroxidase activity	11/1023	49/16402	0.00305726369407493	24440/24426/24248/554172/24404/24421/287167/360504/25632/64317/287474	Hbb/Gstp1/Cat/Pxdn/Gpx1/Gsta1/Hba-a3/Hba-a2/Hba-a1/Gpx3/Txndc17	11
MF	GO:0043395	heparan sulfate proteoglycan binding	7/1023	21/16402	0.00338224604635763	25728/25021/54226/681544/171016/155012/24539	Apoe/Itgam/App/LOC681544/Hrg/Cfh/Lpl	7
MF	GO:0051082	unfolded protein binding	15/1023	86/16402	0.00437039937849186	29345/25617/299331/288770/362862/24468/25420/300786/301252/25498/29144/79563/24854/291671/64202	Serpinh1/Hspa5/Hsp90aa1/Naca/Hsp90b1/Hspa8/Cryab/Clpx/Hsp90ab1/Npm1/Canx/Grpel1/Clu/Hspa9/Calr	15
MF	GO:0070279	vitamin B6 binding	11/1023	52/16402	0.00505718058608331	64313/293820/309312/83784/687071/24962/363285/287379/29416/306544/24250	Oat/Psat1/Gldc/Agxt2/Etnppl/Cth/Scly/Shmt1/Aadat/Plpbp/Cbs	11
MF	GO:0016801	hydrolase activity, acting on ether bonds	5/1023	11/16402	0.0052331721419026	308602/362013/29443/312192/65030	Tmem86a/Ahcyl1/Ahcy/Ahcyl2/Ephx2	5
MF	GO:0016746	transferase activity, transferring acyl groups	30/1023	247/16402	0.00585278376294395	308100/252900/24763/25757/293779/171179/29653/29637/24450/56083/113892/114020/64570/500237/59300/362434/171155/170670/313997/246266/501072/24157/50671/24957/289344/60447/306198/170465/116568/302642	Acat2/Dgat2/Acsm3/Cpt1a/Glyat/Glyatl2/Gpam/Hmgcs1/Hmgcs2/Tgm2/Nat8f3/Nat8f5/Nat8/Nat8f2/Nat8f1/Lpcat3/Hadhb/Hadha/Mboat2/Aspg/Acaa1b/Acaa1a/Fasn/Glul/Hhat/Clock/Clybl/Acaa2/Ggt1/Sat1	30
MF	GO:0047834	D-threo-aldose 1-dehydrogenase activity	7/1023	23/16402	0.005855946840594	29739/24192/286921/296972/26760/307092/498790	Gclm/Akr1b1/Akr1b8/Akr1b10/Akr7a3/Akr1c1/Akr1c12l1	7
MF	GO:0005501	retinoid binding	9/1023	38/16402	0.00686421683457017	25151/25703/140868/25526/25271/296972/363071/24861/286989	Igf2r/Rbp4/Fabp5/Ptgds/Rxra/Akr1b10/Stra6/Ugt1a1/Ugt2b7	9
MF	GO:0009055	electron transfer activity	10/1023	46/16402	0.00689038067618142	499991/25309/298596/301458/29441/25282/100363502/80773/26198/26204	Steap4/Cycs/Sdhb/Ndufs1/Por/Cox6a1/LOC100363502/Cyb5b/COX2/COX3	10
MF	GO:0016667	oxidoreductase activity, acting on a sulfur group of donors	11/1023	55/16402	0.00763571624536284	114846/309465/103689947/116484/286906/298942/81805/287474/290644/307396/24644	Gsto1/Gsto2/LOC103689947/Txn1/Pdia6/Dld/Suox/Txndc17/Ifi30/Pcyox1l/Pgk1	11
MF	GO:0001846	opsonin binding	6/1023	18/16402	0.00842525649140388	25021/296456/155012/29339/24233/406161	Itgam/Itgav/Cfh/Apcs/C4a/C4b	6
MF	GO:0016614	oxidoreductase activity, acting on CH-OH group of donors	20/1023	143/16402	0.00842525649140388	24533/25675/84029/29739/113965/25062/24192/286921/296972/24534/362474/26760/117548/170670/50671/25116/79242/307092/498790/24377	Ldha/Hmgcr/Hao2/Gclm/Hadh/Gpd2/Akr1b1/Akr1b8/Akr1b10/Ldhb/Adhfe1/Akr7a3/Kif1b/Hadha/Fasn/Hsd11b1/Hpgd/Akr1c1/Akr1c12l1/G6pd	20
MF	GO:0016616	oxidoreductase activity, acting on the CH-OH group of donors, NAD or NADP as acceptor	19/1023	133/16402	0.00864966614128766	24533/25675/29739/113965/25062/24192/286921/296972/24534/362474/26760/117548/170670/50671/25116/79242/307092/498790/24377	Ldha/Hmgcr/Gclm/Hadh/Gpd2/Akr1b1/Akr1b8/Akr1b10/Ldhb/Adhfe1/Akr7a3/Kif1b/Hadha/Fasn/Hsd11b1/Hpgd/Akr1c1/Akr1c12l1/G6pd	19
MF	GO:0003707	steroid hormone receptor activity	6/1023	19/16402	0.0108734668462925	24890/25271/25735/313615/25747/25672	Esr1/Rxra/Hnf4a/Paqr7/Ppara/Nr3c2	6
MF	GO:0019840	isoprenoid binding	9/1023	41/16402	0.0108734668462925	25151/25703/140868/25526/25271/296972/363071/24861/286989	Igf2r/Rbp4/Fabp5/Ptgds/Rxra/Akr1b10/Stra6/Ugt1a1/Ugt2b7	9
MF	GO:0016805	dipeptidase activity	5/1023	13/16402	0.0108734668462925	292808/85309/311731/291394/94199	Pepd/Folh1/Scrn3/Cndp2/Dpep1	5
MF	GO:0023026	MHC class II protein complex binding	5/1023	13/16402	0.0108734668462925	24932/294269/309621/309622/294273	Cd4/RT1-Da/RT1-Ba/RT1-Bb/RT1-DMb	5
MF	GO:0015077	monovalent inorganic cation transmembrane transporter activity	37/1023	343/16402	0.010955312136689	24784/24904/29686/64522/25550/24211/114630/25065/245958/25240/297386/29464/29715/500820/500899/25745/29642/25715/155205/29754/29719/170847/60577/246215/25282/304785/25650/84484/25552/25548/266730/50621/54300/60586/50690/26198/26204	Slc9a3/Slc22a1/Scn1b/Slc5a2/Slc1a1/Atp1a1/Atp5mc3/Slc12a1/Atp5f1e/Aqp1/Slc4a5/Slc6a6/Slc8a1/Slc5a8/Mfsd3/Myh9/Slc38a2/Slc11a2/Slc36a1/Atp5mc1/Kcnj16/Kcnj15/Slc15a2/Tpcn1/Cox6a1/Slc45a3/Atp1b1/Slc4a4/Slc5a1/Slc34a1/Slc17a3/Slc23a1/Slc12a3/Clcn4/Slc6a8/COX2/COX3	37
MF	GO:0015145	monosaccharide transmembrane transporter activity	7/1023	26/16402	0.010955312136689	64522/25351/498228/25552/50621/337920/309809	Slc5a2/Slc2a2/Mfsd4a/Slc5a1/Slc23a1/Naglt1/RGD1310495	7
MF	GO:0050750	low-density lipoprotein particle receptor binding	7/1023	26/16402	0.010955312136689	25728/79128/29216/54225/362862/54226/24854	Apoe/Dab2/Lrp2/Apob/Hsp90b1/App/Clu	7
MF	GO:0030170	pyridoxal phosphate binding	10/1023	50/16402	0.0115813233565954	64313/293820/309312/83784/687071/24962/287379/29416/306544/24250	Oat/Psat1/Gldc/Agxt2/Etnppl/Cth/Shmt1/Aadat/Plpbp/Cbs	10
MF	GO:0004364	glutathione transferase activity	8/1023	34/16402	0.0115813233565954	24426/114846/309465/499689/681913/24421/501110/499422	Gstp1/Gsto1/Gsto2/Gstm4/Gstz1/Gsta1/Gsta6/Gstt3	8
MF	GO:0042562	hormone binding	16/1023	107/16402	0.0115813233565954	24890/25718/117024/25513/25235/24684/24211/29216/25029/24873/25630/25425/56813/81812/50672/64202	Esr1/Igf1r/Crym/Pik3r1/Ghr/Prlr/Atp1a1/Lrp2/Calcrl/Vdr/Pkm/Ctsh/Pth1r/Thra/Ednrb/Calr	16
MF	GO:0004177	aminopeptidase activity	9/1023	42/16402	0.0115813233565954	171105/292808/81641/293118/64017/25253/25425/684035/25697	Lnpep/Pepd/Anpep/Prcp/Enpep/Dpp4/Ctsh/Rnpepl1/Ctsl	9
MF	GO:0016620	oxidoreductase activity, acting on the aldehyde or oxo group of donors, NAD or NADP as acceptor	9/1023	42/16402	0.0115813233565954	685750/24188/24192/296972/64392/298942/64040/307092/291450	Aldh8a1/Aldh1a1/Akr1b1/Akr1b10/Aldh1l1/Dld/Aldh9a1/Akr1c1/Aldh7a1	9
MF	GO:0071949	FAD binding	9/1023	42/16402	0.0115813233565954	170917/499991/362427/298298/362657/497811/299691/680409/114027	Cry2/Steap4/Mical3/Dhcr24/Mthfr/Xdh/Cry1/Prodh1/Dao	9
MF	GO:0002020	protease binding	20/1023	149/16402	0.0115983932903227	310670/116662/25253/296456/25307/84352/299858/300438/84032/25661/29393/360606/29543/24903/24617/24511/94342/25524/116510/63879	Adamtsl4/Ecm1/Dpp4/Itgav/Cst3/Col1a2/Lrp1/Ldlr/Col3a1/Fn1/Col1a1/Itga3/Timp2/Kng2/Serpine1/Itgb1/Bag6/Psap/Timp1/Xiap	20
MF	GO:0051119	sugar transmembrane transporter activity	7/1023	27/16402	0.0126191684201091	64522/25351/498228/25552/50621/337920/309809	Slc5a2/Slc2a2/Mfsd4a/Slc5a1/Slc23a1/Naglt1/RGD1310495	7
MF	GO:0008191	metalloendopeptidase inhibitor activity	5/1023	14/16402	0.0137013606834561	310486/29543/83928/378947/116510	Rarres1/Timp2/Fetub/Bst2/Timp1	5
MF	GO:0017127	cholesterol transporter activity	6/1023	21/16402	0.0160604083065592	25728/296371/54225/300644/291699/85264	Apoe/Pltp/Apob/Gramd1b/Stard4/Abcg1	6
MF	GO:0120020	intermembrane cholesterol transfer activity	6/1023	21/16402	0.0160604083065592	25728/296371/54225/300644/291699/85264	Apoe/Pltp/Apob/Gramd1b/Stard4/Abcg1	6
MF	GO:0070888	E-box binding	9/1023	45/16402	0.0180837693745985	29657/365871/117095/171046/299691/300095/287422/252917/60447	Arntl/Ciart/Bhlhe41/Tcf3/Cry1/Srebf2/Per1/Nr1d1/Clock	9
MF	GO:0071813	lipoprotein particle binding	7/1023	29/16402	0.0183018171858913	25728/296371/300438/300652/29477/29339/24539	Apoe/Pltp/Ldlr/Sorl1/Mapt/Apcs/Lpl	7
MF	GO:0071814	protein-lipid complex binding	7/1023	29/16402	0.0183018171858913	25728/296371/300438/300652/29477/29339/24539	Apoe/Pltp/Ldlr/Sorl1/Mapt/Apcs/Lpl	7
MF	GO:0120013	intermembrane lipid transfer activity	7/1023	29/16402	0.0183018171858913	25728/365652/296371/54225/300644/291699/85264	Apoe/Cert1/Pltp/Apob/Gramd1b/Stard4/Abcg1	7
MF	GO:0004497	monooxygenase activity	18/1023	135/16402	0.0195348968351994	29277/499353/25279/25427/362427/298423/56266/24616/286963/266684/24296/301264/25508/246247/246245/84493/307092/498790	Cyp2c11/Cyp2c24/Cyp24a1/Cyp51/Mical3/Cyp4a3/Cyp4f1/Pah/Cyp2d5/Cyp2d1/Cyp1a1/Cyp39a1/Pam/Fmo4/Fmo2/Fmo3/Akr1c1/Akr1c12l1	18
MF	GO:0120015	intermembrane sterol transfer activity	6/1023	22/16402	0.0195348968351994	25728/296371/54225/300644/291699/85264	Apoe/Pltp/Apob/Gramd1b/Stard4/Abcg1	6
MF	GO:0051287	NAD binding	12/1023	74/16402	0.0207096170899188	24533/24188/113965/29443/24534/170670/298942/303903/64040/24399/79242/25117	Ldha/Aldh1a1/Hadh/Ahcy/Ldhb/Hadha/Dld/Parp14/Aldh9a1/Glud1/Hpgd/Hsd11b2	12
MF	GO:0016747	transferase activity, transferring acyl groups other than amino-acyl groups	25/1023	215/16402	0.0207096170899188	308100/252900/24763/25757/293779/171179/29653/113892/114020/64570/500237/59300/362434/171155/170670/313997/246266/501072/24157/50671/24957/289344/60447/170465/302642	Acat2/Dgat2/Acsm3/Cpt1a/Glyat/Glyatl2/Gpam/Nat8f3/Nat8f5/Nat8/Nat8f2/Nat8f1/Lpcat3/Hadhb/Hadha/Mboat2/Aspg/Acaa1b/Acaa1a/Fasn/Glul/Hhat/Clock/Acaa2/Sat1	25
MF	GO:0046332	SMAD binding	13/1023	84/16402	0.0208777430320549	79128/114208/311676/84352/362342/24516/29381/84032/85250/117183/361103/679578/293860	Dab2/Skil/Pmepa1/Col1a2/Hipk2/Jun/Acvr1b/Col3a1/Col5a2/Rgcc/Zmiz1/Ldlrad4/Flna	13
MF	GO:0070325	lipoprotein particle receptor binding	7/1023	30/16402	0.0211619508308974	25728/79128/29216/54225/362862/54226/24854	Apoe/Dab2/Lrp2/Apob/Hsp90b1/App/Clu	7
MF	GO:0016836	hydro-lyase activity	10/1023	56/16402	0.0223188747064622	296131/50655/170670/362769/79250/363085/29242/50671/24368/24250	Fahd2a/Aco1/Hadha/Dglucy/Aco2/Ca12/Ca4/Fasn/Fh/Cbs	10
MF	GO:0005372	water transmembrane transporter activity	5/1023	16/16402	0.022761130496898	286758/25240/25386/25552/25293	Aqp11/Aqp1/Aqp2/Slc5a1/Aqp4	5
MF	GO:0008525	phosphatidylcholine transporter activity	5/1023	16/16402	0.022761130496898	296371/24646/299609/498015/85264	Pltp/Abcb1b/Abca7/Pitpnc1/Abcg1	5
MF	GO:0048156	tau protein binding	6/1023	23/16402	0.0230066600157556	29517/25728/260321/299331/301252/24854	Sgk1/Apoe/Fkbp4/Hsp90aa1/Hsp90ab1/Clu	6
MF	GO:0008235	metalloexopeptidase activity	11/1023	66/16402	0.0233227814231201	171105/292808/81641/85309/373544/64017/684035/498309/305494/291394/94199	Lnpep/Pepd/Anpep/Folh1/Ermp1/Enpep/Rnpepl1/Vash2/Aebp1/Cndp2/Dpep1	11
MF	GO:0005506	iron ion binding	23/1023	195/16402	0.0235221517236007	29292/25319/29277/499353/83792/25279/25427/298423/497811/56266/24616/79250/286963/266684/25715/24296/24825/301264/287167/360504/25632/288740/64202	Ftl1/Fth1/Cyp2c11/Cyp2c24/Scd2/Cyp24a1/Cyp51/Cyp4a3/Xdh/Cyp4f1/Pah/Aco2/Cyp2d5/Cyp2d1/Slc11a2/Cyp1a1/Tf/Cyp39a1/Hba-a3/Hba-a2/Hba-a1/Iscu/Calr	23
MF	GO:0016651	oxidoreductase activity, acting on NAD(P)H	12/1023	76/16402	0.0237292620013424	116484/298942/301458/287474/29441/114553/100911483/307092/24644/26194/26202/26203	Txn1/Dld/Ndufs1/Txndc17/Por/Ncf1/Ndufa13/Akr1c1/Pgk1/ND2/ND5/ND6	12
MF	GO:0016709	oxidoreductase activity, acting on paired donors, with incorporation or reduction of molecular oxygen, NAD(P)H as one donor, and incorporation of one atom of oxygen	9/1023	48/16402	0.0241195213835665	25427/362427/56266/24296/246247/246245/84493/307092/498790	Cyp51/Mical3/Cyp4f1/Cyp1a1/Fmo4/Fmo2/Fmo3/Akr1c1/Akr1c12l1	9
MF	GO:0005355	glucose transmembrane transporter activity	6/1023	24/16402	0.0274008815198397	64522/25351/498228/25552/337920/309809	Slc5a2/Slc2a2/Mfsd4a/Slc5a1/Naglt1/RGD1310495	6
MF	GO:0015149	hexose transmembrane transporter activity	6/1023	24/16402	0.0274008815198397	64522/25351/498228/25552/337920/309809	Slc5a2/Slc2a2/Mfsd4a/Slc5a1/Naglt1/RGD1310495	6
MF	GO:0019843	rRNA binding	13/1023	89/16402	0.0309375770494233	499782/29426/500199/297755/29565/300079/64302/25498/360572/81767/64205/291434/100362640	Rpl12/Rps4x-ps9/Ptcd3/Rpl7/Eef2/Rpl3/Rpl4/Npm1/Rpl23a/Rpl19/Rplp0/Rpl17/Rps4x	13
MF	GO:0015238	drug transmembrane transporter activity	15/1023	110/16402	0.0309375770494233	24904/25550/246771/24646/25240/80899/500820/29642/252919/155205/360539/170943/361074/689414/50690	Slc22a1/Slc1a1/Slc25a25/Abcb1b/Aqp1/Slco1a3/Slc5a8/Slc38a2/Slc38a3/Slc36a1/Slc47a1/Slc25a10/Slc25a30/Slc25a42/Slc6a8	15
MF	GO:0004012	phospholipid-translocating ATPase activity	4/1023	11/16402	0.0314195017395971	24646/299609/306600/85264	Abcb1b/Abca7/Atp11a/Abcg1	4
MF	GO:0016903	oxidoreductase activity, acting on the aldehyde or oxo group of donors	9/1023	51/16402	0.0348396236654938	685750/24188/24192/296972/64392/298942/64040/307092/291450	Aldh8a1/Aldh1a1/Akr1b1/Akr1b10/Aldh1l1/Dld/Aldh9a1/Akr1c1/Aldh7a1	9
MF	GO:0008137	NADH dehydrogenase (ubiquinone) activity	5/1023	18/16402	0.0348396236654938	301458/100911483/26194/26202/26203	Ndufs1/Ndufa13/ND2/ND5/ND6	5
MF	GO:0015295	solute:proton symporter activity	5/1023	18/16402	0.0348396236654938	500899/25715/155205/60577/304785	Mfsd3/Slc11a2/Slc36a1/Slc15a2/Slc45a3	5
MF	GO:0034185	apolipoprotein binding	5/1023	18/16402	0.0348396236654938	299858/29144/29477/54226/24539	Lrp1/Canx/Mapt/App/Lpl	5
MF	GO:0070403	NAD+ binding	5/1023	18/16402	0.0348396236654938	113965/170670/303903/24399/79242	Hadh/Hadha/Parp14/Glud1/Hpgd	5
MF	GO:0061134	peptidase regulator activity	25/1023	231/16402	0.0433395658215124	29345/310486/310552/25307/300786/25425/25661/29366/83427/287526/29543/54226/24903/681544/171016/83928/29569/24617/378947/94199/24179/24233/406161/116510/63879	Serpinh1/Rarres1/Sfrp2/Cst3/Clpx/Ctsh/Fn1/Serpine2/Rack1/Serpinf1/Timp2/App/Kng2/LOC681544/Hrg/Fetub/Pcolce/Serpine1/Bst2/Dpep1/Agt/C4a/C4b/Timp1/Xiap	25
MF	GO:0016504	peptidase activator activity	7/1023	35/16402	0.0433395658215124	310552/300786/25425/25661/83427/54226/29569	Sfrp2/Clpx/Ctsh/Fn1/Rack1/App/Pcolce	7
MF	GO:0004032	alditol:NADP+ 1-oxidoreductase activity	5/1023	19/16402	0.0433395658215124	24192/286921/296972/307092/498790	Akr1b1/Akr1b8/Akr1b10/Akr1c1/Akr1c12l1	5
MF	GO:0050136	NADH dehydrogenase (quinone) activity	5/1023	19/16402	0.0433395658215124	301458/100911483/26194/26202/26203	Ndufs1/Ndufa13/ND2/ND5/ND6	5
MF	GO:0005343	organic acid:sodium symporter activity	6/1023	27/16402	0.044506874356563	25550/29464/500820/29642/50621/50690	Slc1a1/Slc6a6/Slc5a8/Slc38a2/Slc23a1/Slc6a8	6
MF	GO:0016769	transferase activity, transferring nitrogenous groups	6/1023	27/16402	0.044506874356563	64313/293820/83784/687071/81660/29416	Oat/Psat1/Agxt2/Etnppl/Gatm/Aadat	6
MF	GO:0019825	oxygen binding	6/1023	27/16402	0.044506874356563	24787/24440/287167/360504/25632/24250	Sod2/Hbb/Hba-a3/Hba-a2/Hba-a1/Cbs	6
MF	GO:0042910	xenobiotic transmembrane transporter activity	6/1023	27/16402	0.044506874356563	24904/24646/29464/155205/360539/266730	Slc22a1/Abcb1b/Slc6a6/Slc36a1/Slc47a1/Slc17a3	6
MF	GO:0016835	carbon-oxygen lyase activity	11/1023	74/16402	0.0472271655429707	687071/296131/50655/170670/362769/79250/363085/29242/50671/24368/24250	Etnppl/Fahd2a/Aco1/Hadha/Dglucy/Aco2/Ca12/Ca4/Fasn/Fh/Cbs	11
MF	GO:0001222	transcription corepressor binding	7/1023	36/16402	0.0478698640922197	24890/78962/299805/353227/63840/287422/252917	Esr1/Per3/Cnot2/Zbtb16/Per2/Per1/Nr1d1	7
MF	GO:0015175	neutral amino acid transmembrane transporter activity	7/1023	36/16402	0.0478698640922197	29323/25550/29464/29642/252919/155205/287532	Slc6a18/Slc1a1/Slc6a6/Slc38a2/Slc38a3/Slc36a1/Slc43a2	7
