# Supplementary material for: Gadoteric Acid and Gadolinium: Exploring Short- and Long-Term Effects on Healthy Animals
Source: J Xenobiot. 2025 Feb 21;15(2):34. doi: 10.3390/jox15020034 (PMC11932278; doi:10.3390/jox15020034)
Supplement: Supplementary file 1 [file jox-15-00034-s001.zip › Table S4.xlsx]

## Sheet: GOenrich__long-term exposure
Table S4 - List of the significant Gene Ontology terms obtained by the enrichment analysis of all differentially expressed genes after the long-term exposure to the compounds.
Category	GOID	Description	GeneRatio	BgRatio	padj	geneID	geneName	Count
BP	GO:0046394	carboxylic acid biosynthetic process	45/558	398/17710	2.95992727270134e-10	685750/266603/246263/64313/24426/24188/83790/246074/365972/83784/25313/25526/65192/311569/89813/29254/24383/266674/298423/24333/314312/24482/299511/24577/25747/60666/24296/300901/24398/113956/63840/54241/252917/24779/288105/116719/304785/29600/24957/84484/24399/24539/25599/25058/25106	Aldh8a1/Aldh1a3/Acsm2/Oat/Gstp1/Aldh1a1/Cyp2c23/Scd/Bhmt2/Agxt2/Egf/Ptgds/Slc27a2/Acss2/Pdk4/Mgll/Gapdh/Cyp4a8/Cyp4a3/Eno1/Entpd5/Igf1/Rdh16/Myc/Ppara/Gpd1/Cyp1a1/Plod2/Gls/Pecr/Per2/Cltc/Nr1d1/Slc4a1/Zbtb20/Acacb/Slc45a3/Atp2b4/Glul/Slc4a4/Glud1/Lpl/Cd74/Hk1/Rgn	45
BP	GO:0016053	organic acid biosynthetic process	45/558	400/17710	2.95992727270134e-10	685750/266603/246263/64313/24426/24188/83790/246074/365972/83784/25313/25526/65192/311569/89813/29254/24383/266674/298423/24333/314312/24482/299511/24577/25747/60666/24296/300901/24398/113956/63840/54241/252917/24779/288105/116719/304785/29600/24957/84484/24399/24539/25599/25058/25106	Aldh8a1/Aldh1a3/Acsm2/Oat/Gstp1/Aldh1a1/Cyp2c23/Scd/Bhmt2/Agxt2/Egf/Ptgds/Slc27a2/Acss2/Pdk4/Mgll/Gapdh/Cyp4a8/Cyp4a3/Eno1/Entpd5/Igf1/Rdh16/Myc/Ppara/Gpd1/Cyp1a1/Plod2/Gls/Pecr/Per2/Cltc/Nr1d1/Slc4a1/Zbtb20/Acacb/Slc45a3/Atp2b4/Glul/Slc4a4/Glud1/Lpl/Cd74/Hk1/Rgn	45
BP	GO:0046034	ATP metabolic process	34/558	282/17710	3.2021157730229e-08	293991/246771/311024/245958/25309/24383/24184/24333/314312/245965/24482/24577/25747/60666/301011/24779/192241/288105/304334/25650/84484/29445/108348108/25058/81814/26194/26196/26197/26204/26200/26201/26202/26203/26192	Ndufb8/Slc25a25/Kif5c/Atp5f1e/Cycs/Gapdh/Ak2/Eno1/Entpd5/Atp5f1d/Igf1/Myc/Ppara/Gpd1/Uqcrc1/Slc4a1/Atp5po/Zbtb20/Fam20c/Atp1b1/Slc4a4/Cox4i1/LOC108348108/Hk1/Tmsb4x/ND2/ATP8/ATP6/COX3/ND4L/ND4/ND5/ND6/CYTB	34
BP	GO:0006577	amino-acid betaine metabolic process	10/558	19/17710	7.67857089883147e-08	365972/245961/24158/311849/25756/29441/64040/290551/291450/170898	Bhmt2/Dmgdh/Acadm/Crat/Cpt1b/Por/Aldh9a1/Chdh/Aldh7a1/Tmlhe	10
BP	GO:0036293	response to decreased oxygen levels	44/558	470/17710	7.67857089883147e-08	64032/308099/85431/25550/25253/24248/81687/362282/24646/170913/24255/25240/58936/313641/24333/29715/29344/362850/24482/24577/299923/79255/25747/25420/24296/300901/24522/25139/64678/24617/304798/25650/24484/25619/24330/170465/89808/29168/25058/25145/25748/26201/26202/26192	Ccn2/Fndc1/Nox4/Slc1a1/Dpp4/Cat/Mmp9/Pck1/Abcb1b/Abcb1a/Cftr/Aqp1/Plk3/Hspg2/Eno1/Slc8a1/Zfp36l1/Angptl4/Igf1/Myc/Ndrg1/Atf4/Ppara/Cryab/Cyp1a1/Plod2/Zfp354a/Slc2a4/Tfrc/Serpine1/Mdm4/Atp1b1/Igfbp3/Plau/Egr1/Acaa2/Cx3cl1/Ubd/Hk1/Cd24/Alas2/ND4/ND5/CYTB	44
BP	GO:0009167	purine ribonucleoside monophosphate metabolic process	35/558	317/17710	7.67857089883147e-08	293991/246771/311024/245958/25309/24383/24184/24333/314312/245965/24482/94267/24577/25747/60666/301011/24779/192241/288105/304334/25650/84484/29445/108348108/25058/81814/26194/26196/26197/26204/26200/26201/26202/26203/26192	Ndufb8/Slc25a25/Kif5c/Atp5f1e/Cycs/Gapdh/Ak2/Eno1/Entpd5/Atp5f1d/Igf1/Nudt4/Myc/Ppara/Gpd1/Uqcrc1/Slc4a1/Atp5po/Zbtb20/Fam20c/Atp1b1/Slc4a4/Cox4i1/LOC108348108/Hk1/Tmsb4x/ND2/ATP8/ATP6/COX3/ND4L/ND4/ND5/ND6/CYTB	35
BP	GO:0009161	ribonucleoside monophosphate metabolic process	36/558	334/17710	7.67857089883147e-08	293991/246771/311024/245958/25309/24383/24184/24333/314312/245965/24482/94267/65135/24577/25747/60666/301011/24779/192241/288105/304334/25650/84484/29445/108348108/25058/81814/26194/26196/26197/26204/26200/26201/26202/26203/26192	Ndufb8/Slc25a25/Kif5c/Atp5f1e/Cycs/Gapdh/Ak2/Eno1/Entpd5/Atp5f1d/Igf1/Nudt4/Dpys/Myc/Ppara/Gpd1/Uqcrc1/Slc4a1/Atp5po/Zbtb20/Fam20c/Atp1b1/Slc4a4/Cox4i1/LOC108348108/Hk1/Tmsb4x/ND2/ATP8/ATP6/COX3/ND4L/ND4/ND5/ND6/CYTB	36
BP	GO:0009126	purine nucleoside monophosphate metabolic process	35/558	319/17710	7.67857089883147e-08	293991/246771/311024/245958/25309/24383/24184/24333/314312/245965/24482/94267/24577/25747/60666/301011/24779/192241/288105/304334/25650/84484/29445/108348108/25058/81814/26194/26196/26197/26204/26200/26201/26202/26203/26192	Ndufb8/Slc25a25/Kif5c/Atp5f1e/Cycs/Gapdh/Ak2/Eno1/Entpd5/Atp5f1d/Igf1/Nudt4/Myc/Ppara/Gpd1/Uqcrc1/Slc4a1/Atp5po/Zbtb20/Fam20c/Atp1b1/Slc4a4/Cox4i1/LOC108348108/Hk1/Tmsb4x/ND2/ATP8/ATP6/COX3/ND4L/ND4/ND5/ND6/CYTB	35
BP	GO:0055114	oxidation-reduction process	43/558	456/17710	7.67857089883147e-08	361596/252900/293991/84029/24172/24158/311849/246771/24248/65192/25279/89813/25309/25541/24333/245965/24482/24577/25747/25756/60666/301011/63840/252917/25634/140586/24953/171142/29441/116719/266761/291075/170465/80773/29445/24377/26194/26204/26200/26201/26202/26203/26192	Idh2/Dgat2/Ndufb8/Hao2/Adh1/Acadm/Crat/Slc25a25/Cat/Slc27a2/Cyp24a1/Pdk4/Cycs/Scp2/Eno1/Atp5f1d/Igf1/Myc/Ppara/Cpt1b/Gpd1/Uqcrc1/Per2/Nr1d1/G6pc1/Sox9/Gcgr/Ehhadh/Por/Acacb/Cyp4v3/Eci2/Acaa2/Cyb5b/Cox4i1/G6pd/ND2/COX3/ND4L/ND4/ND5/ND6/CYTB	43
BP	GO:0006091	generation of precursor metabolites and energy	42/558	439/17710	7.67857089883147e-08	361596/293991/690163/24450/24172/24158/246771/24248/245958/25309/24383/25430/24184/24333/314312/245965/24482/24577/25747/60666/301011/63840/252917/25634/24779/24953/192241/288105/29441/84484/80773/29445/25058/26194/26196/26197/26204/26200/26201/26202/26203/26192	Idh2/Ndufb8/Oxct1/Hmgcs2/Adh1/Acadm/Slc25a25/Cat/Atp5f1e/Cycs/Gapdh/Dio1/Ak2/Eno1/Entpd5/Atp5f1d/Igf1/Myc/Ppara/Gpd1/Uqcrc1/Per2/Nr1d1/G6pc1/Slc4a1/Gcgr/Atp5po/Zbtb20/Por/Slc4a4/Cyb5b/Cox4i1/Hk1/ND2/ATP8/ATP6/COX3/ND4L/ND4/ND5/ND6/CYTB	42
BP	GO:0009205	purine ribonucleoside triphosphate metabolic process	34/558	306/17710	8.2058927960485e-08	293991/246771/311024/245958/25309/24383/24184/24333/314312/245965/24482/24577/25747/60666/301011/24779/192241/288105/304334/25650/84484/29445/108348108/25058/81814/26194/26196/26197/26204/26200/26201/26202/26203/26192	Ndufb8/Slc25a25/Kif5c/Atp5f1e/Cycs/Gapdh/Ak2/Eno1/Entpd5/Atp5f1d/Igf1/Myc/Ppara/Gpd1/Uqcrc1/Slc4a1/Atp5po/Zbtb20/Fam20c/Atp1b1/Slc4a4/Cox4i1/LOC108348108/Hk1/Tmsb4x/ND2/ATP8/ATP6/COX3/ND4L/ND4/ND5/ND6/CYTB	34
BP	GO:0009144	purine nucleoside triphosphate metabolic process	34/558	312/17710	1.25140072913509e-07	293991/246771/311024/245958/25309/24383/24184/24333/314312/245965/24482/24577/25747/60666/301011/24779/192241/288105/304334/25650/84484/29445/108348108/25058/81814/26194/26196/26197/26204/26200/26201/26202/26203/26192	Ndufb8/Slc25a25/Kif5c/Atp5f1e/Cycs/Gapdh/Ak2/Eno1/Entpd5/Atp5f1d/Igf1/Myc/Ppara/Gpd1/Uqcrc1/Slc4a1/Atp5po/Zbtb20/Fam20c/Atp1b1/Slc4a4/Cox4i1/LOC108348108/Hk1/Tmsb4x/ND2/ATP8/ATP6/COX3/ND4L/ND4/ND5/ND6/CYTB	34
BP	GO:0009199	ribonucleoside triphosphate metabolic process	34/558	313/17710	1.25140072913509e-07	293991/246771/311024/245958/25309/24383/24184/24333/314312/245965/24482/24577/25747/60666/301011/24779/192241/288105/304334/25650/84484/29445/108348108/25058/81814/26194/26196/26197/26204/26200/26201/26202/26203/26192	Ndufb8/Slc25a25/Kif5c/Atp5f1e/Cycs/Gapdh/Ak2/Eno1/Entpd5/Atp5f1d/Igf1/Myc/Ppara/Gpd1/Uqcrc1/Slc4a1/Atp5po/Zbtb20/Fam20c/Atp1b1/Slc4a4/Cox4i1/LOC108348108/Hk1/Tmsb4x/ND2/ATP8/ATP6/COX3/ND4L/ND4/ND5/ND6/CYTB	34
BP	GO:0001655	urogenital system development	41/558	433/17710	1.25140072913509e-07	266603/25128/246060/24188/24684/24450/25313/686753/29216/24248/25065/81687/25240/312495/83839/266674/298423/79425/690489/25587/24482/24577/24521/353227/25425/301562/363265/24522/25640/303586/140586/64040/25353/289486/290905/25548/25494/24330/25524/25145/25106	Aldh1a3/Umod/Cdkn1c/Aldh1a1/Prlr/Hmgcs2/Egf/Npnt/Lrp2/Cat/Slc12a1/Mmp9/Aqp1/Cyp26b1/Calb1/Cyp4a8/Cyp4a3/Clcnka/Cys1/Id2/Igf1/Myc/Kcnj1/Zbtb16/Ctsh/Col4a4/Col4a3/Zfp354a/Hnf1b/Wnt9b/Sox9/Aldh9a1/Spp1/Fras1/Col4a1/Slc34a1/Nid1/Egr1/Psap/Cd24/Rgn	41
BP	GO:0006631	fatty acid metabolic process	40/558	417/17710	1.31434850184965e-07	252900/246263/24426/499353/83790/246074/84029/24158/25526/311849/65192/311569/25279/362282/89813/29254/25541/266674/298423/25747/25756/24296/113956/63840/78968/140586/171142/29441/116719/304785/25315/290277/24539/25288/266761/291075/498789/25599/170465/25106	Dgat2/Acsm2/Gstp1/Cyp2c24/Cyp2c23/Scd/Hao2/Acadm/Ptgds/Crat/Slc27a2/Acss2/Cyp24a1/Pck1/Pdk4/Mgll/Scp2/Cyp4a8/Cyp4a3/Ppara/Cpt1b/Cyp1a1/Pecr/Per2/Srebf1/Sox9/Ehhadh/Por/Acacb/Slc45a3/Ephx1/Cryl1/Lpl/Acsl1/Cyp4v3/Eci2/RGD1564865/Cd74/Acaa2/Rgn	40
BP	GO:0072001	renal system development	38/558	385/17710	1.44885966283792e-07	266603/25128/246060/24188/24450/25313/686753/29216/24248/25065/81687/25240/312495/83839/266674/298423/79425/690489/25587/24577/24521/353227/25425/301562/363265/24522/25640/303586/140586/64040/25353/289486/290905/25548/25494/24330/25145/25106	Aldh1a3/Umod/Cdkn1c/Aldh1a1/Hmgcs2/Egf/Npnt/Lrp2/Cat/Slc12a1/Mmp9/Aqp1/Cyp26b1/Calb1/Cyp4a8/Cyp4a3/Clcnka/Cys1/Id2/Myc/Kcnj1/Zbtb16/Ctsh/Col4a4/Col4a3/Zfp354a/Hnf1b/Wnt9b/Sox9/Aldh9a1/Spp1/Fras1/Col4a1/Slc34a1/Nid1/Egr1/Cd24/Rgn	38
BP	GO:0009123	nucleoside monophosphate metabolic process	36/558	351/17710	1.44885966283792e-07	293991/246771/311024/245958/25309/24383/24184/24333/314312/245965/24482/94267/65135/24577/25747/60666/301011/24779/192241/288105/304334/25650/84484/29445/108348108/25058/81814/26194/26196/26197/26204/26200/26201/26202/26203/26192	Ndufb8/Slc25a25/Kif5c/Atp5f1e/Cycs/Gapdh/Ak2/Eno1/Entpd5/Atp5f1d/Igf1/Nudt4/Dpys/Myc/Ppara/Gpd1/Uqcrc1/Slc4a1/Atp5po/Zbtb20/Fam20c/Atp1b1/Slc4a4/Cox4i1/LOC108348108/Hk1/Tmsb4x/ND2/ATP8/ATP6/COX3/ND4L/ND4/ND5/ND6/CYTB	36
BP	GO:0001822	kidney development	37/558	372/17710	1.85601620225747e-07	266603/25128/246060/24188/24450/25313/686753/29216/24248/25065/81687/25240/312495/83839/266674/298423/79425/690489/25587/24577/24521/353227/25425/301562/363265/24522/25640/303586/140586/64040/25353/289486/25548/25494/24330/25145/25106	Aldh1a3/Umod/Cdkn1c/Aldh1a1/Hmgcs2/Egf/Npnt/Lrp2/Cat/Slc12a1/Mmp9/Aqp1/Cyp26b1/Calb1/Cyp4a8/Cyp4a3/Clcnka/Cys1/Id2/Myc/Kcnj1/Zbtb16/Ctsh/Col4a4/Col4a3/Zfp354a/Hnf1b/Wnt9b/Sox9/Aldh9a1/Spp1/Fras1/Slc34a1/Nid1/Egr1/Cd24/Rgn	37
BP	GO:0072330	monocarboxylic acid biosynthetic process	32/558	290/17710	1.9612701549789e-07	685750/266603/246263/24426/24188/246074/25526/65192/311569/89813/29254/24383/24333/314312/24482/299511/24577/25747/60666/24296/113956/63840/252917/24779/288105/116719/304785/84484/24539/25599/25058/25106	Aldh8a1/Aldh1a3/Acsm2/Gstp1/Aldh1a1/Scd/Ptgds/Slc27a2/Acss2/Pdk4/Mgll/Gapdh/Eno1/Entpd5/Igf1/Rdh16/Myc/Ppara/Gpd1/Cyp1a1/Pecr/Per2/Nr1d1/Slc4a1/Zbtb20/Acacb/Slc45a3/Slc4a4/Lpl/Cd74/Hk1/Rgn	32
BP	GO:0009141	nucleoside triphosphate metabolic process	34/558	331/17710	3.48323177216575e-07	293991/246771/311024/245958/25309/24383/24184/24333/314312/245965/24482/24577/25747/60666/301011/24779/192241/288105/304334/25650/84484/29445/108348108/25058/81814/26194/26196/26197/26204/26200/26201/26202/26203/26192	Ndufb8/Slc25a25/Kif5c/Atp5f1e/Cycs/Gapdh/Ak2/Eno1/Entpd5/Atp5f1d/Igf1/Myc/Ppara/Gpd1/Uqcrc1/Slc4a1/Atp5po/Zbtb20/Fam20c/Atp1b1/Slc4a4/Cox4i1/LOC108348108/Hk1/Tmsb4x/ND2/ATP8/ATP6/COX3/ND4L/ND4/ND5/ND6/CYTB	34
BP	GO:0001666	response to hypoxia	40/558	436/17710	3.48323177216575e-07	308099/85431/25253/24248/81687/362282/24646/170913/25240/58936/313641/24333/29715/29344/362850/24482/24577/299923/25747/25420/24296/300901/24522/25139/64678/24617/304798/25650/24484/25619/24330/170465/89808/29168/25058/25145/25748/26201/26202/26192	Fndc1/Nox4/Dpp4/Cat/Mmp9/Pck1/Abcb1b/Abcb1a/Aqp1/Plk3/Hspg2/Eno1/Slc8a1/Zfp36l1/Angptl4/Igf1/Myc/Ndrg1/Ppara/Cryab/Cyp1a1/Plod2/Zfp354a/Slc2a4/Tfrc/Serpine1/Mdm4/Atp1b1/Igfbp3/Plau/Egr1/Acaa2/Cx3cl1/Ubd/Hk1/Cd24/Alas2/ND4/ND5/CYTB	40
BP	GO:0019693	ribose phosphate metabolic process	42/558	482/17710	6.02715618064586e-07	293991/246771/311024/245958/25309/24383/24184/366492/24333/314312/245965/24482/94267/65135/24577/25747/60666/301011/24779/192241/288105/304334/25650/25116/84484/64305/305509/64524/29445/108348108/25058/81814/24377/26194/26196/26197/26204/26200/26201/26202/26203/26192	Ndufb8/Slc25a25/Kif5c/Atp5f1e/Cycs/Gapdh/Ak2/Epha2/Eno1/Entpd5/Atp5f1d/Igf1/Nudt4/Dpys/Myc/Ppara/Gpd1/Uqcrc1/Slc4a1/Atp5po/Zbtb20/Fam20c/Atp1b1/Hsd11b1/Slc4a4/Sult1b1/Adcy1/Tkt/Cox4i1/LOC108348108/Hk1/Tmsb4x/G6pd/ND2/ATP8/ATP6/COX3/ND4L/ND4/ND5/ND6/CYTB	42
BP	GO:0032922	circadian regulation of gene expression	15/558	72/17710	1.15981605257838e-06	29657/365871/117095/78962/25587/79255/25747/115771/315606/63840/287422/25640/252917/24330/307829	Arntl/Ciart/Bhlhe41/Per3/Id2/Atf4/Ppara/Usp2/Kmt2a/Per2/Per1/Hnf1b/Nr1d1/Egr1/Zfhx3	15
BP	GO:0051591	response to cAMP	21/558	150/17710	2.09092094237185e-06	100360880/85431/24450/362282/24255/25240/192262/24516/29715/29344/314322/25246/60666/25285/114856/78968/287422/192241/24617/29542/24330	Fosb/Nox4/Hmgcs2/Pck1/Cftr/Aqp1/C1s/Jun/Slc8a1/Zfp36l1/Fos/Bsg/Gpd1/Igfbp5/Dusp1/Srebf1/Per1/Atp5po/Serpine1/Pebp1/Egr1	21
BP	GO:0009150	purine ribonucleotide metabolic process	38/558	446/17710	5.44468054872519e-06	293991/246771/311024/245958/25309/24383/24184/366492/24333/314312/245965/24482/94267/24577/25747/60666/301011/24779/192241/288105/304334/25650/84484/64305/305509/29445/108348108/25058/81814/26194/26196/26197/26204/26200/26201/26202/26203/26192	Ndufb8/Slc25a25/Kif5c/Atp5f1e/Cycs/Gapdh/Ak2/Epha2/Eno1/Entpd5/Atp5f1d/Igf1/Nudt4/Myc/Ppara/Gpd1/Uqcrc1/Slc4a1/Atp5po/Zbtb20/Fam20c/Atp1b1/Slc4a4/Sult1b1/Adcy1/Cox4i1/LOC108348108/Hk1/Tmsb4x/ND2/ATP8/ATP6/COX3/ND4L/ND4/ND5/ND6/CYTB	38
BP	GO:0009259	ribonucleotide metabolic process	39/558	465/17710	5.44468054872519e-06	293991/246771/311024/245958/25309/24383/24184/366492/24333/314312/245965/24482/94267/65135/24577/25747/60666/301011/24779/192241/288105/304334/25650/84484/64305/305509/29445/108348108/25058/81814/26194/26196/26197/26204/26200/26201/26202/26203/26192	Ndufb8/Slc25a25/Kif5c/Atp5f1e/Cycs/Gapdh/Ak2/Epha2/Eno1/Entpd5/Atp5f1d/Igf1/Nudt4/Dpys/Myc/Ppara/Gpd1/Uqcrc1/Slc4a1/Atp5po/Zbtb20/Fam20c/Atp1b1/Slc4a4/Sult1b1/Adcy1/Cox4i1/LOC108348108/Hk1/Tmsb4x/ND2/ATP8/ATP6/COX3/ND4L/ND4/ND5/ND6/CYTB	39
BP	GO:0042133	neurotransmitter metabolic process	21/558	161/17710	6.60878847935716e-06	293779/24188/309312/245961/83784/690195/299331/24482/65135/287722/29441/29659/29542/29600/24957/64040/290551/306460/291450/80773/25106	Glyat/Aldh1a1/Gldc/Dmgdh/Agxt2/Prima1/Hsp90aa1/Igf1/Dpys/Tmem106a/Por/P2rx4/Pebp1/Atp2b4/Glul/Aldh9a1/Chdh/Enpp6/Aldh7a1/Cyb5b/Rgn	21
BP	GO:0015711	organic anion transport	40/558	491/17710	7.43097743258848e-06	29503/25728/25128/365398/25550/309525/688389/25351/246771/29216/362188/65192/311423/24646/170913/24255/29464/50676/313089/25541/29484/29440/24577/25756/29642/252919/89776/316578/63840/65202/24779/690212/170943/84484/117955/361074/25288/306600/25524/170566	Slc22a2/Apoe/Umod/Slc22a12/Slc1a1/Slc16a12/LOC688389/Slc2a2/Slc25a25/Lrp2/Slc5a12/Slc27a2/Slc4a11/Abcb1b/Abcb1a/Cftr/Slc6a6/Slc6a12/Slc7a13/Scp2/Slc3a1/Slc26a4/Myc/Cpt1b/Slc38a2/Slc38a3/Slc22a7/Slc16a14/Per2/Slc13a2/Slc4a1/Slc16a5/Slc25a10/Slc4a4/Slc4a7/Slc25a30/Acsl1/Atp11a/Psap/Slc16a10	40
BP	GO:0046683	response to organophosphorus	23/558	193/17710	7.72122585641806e-06	100360880/85431/24450/362282/24255/25240/192262/24516/29715/29344/314322/25246/60666/25285/114856/78968/287422/192241/24617/29659/29542/81732/24330	Fosb/Nox4/Hmgcs2/Pck1/Cftr/Aqp1/C1s/Jun/Slc8a1/Zfp36l1/Fos/Bsg/Gpd1/Igfbp5/Dusp1/Srebf1/Per1/Atp5po/Serpine1/P2rx4/Pebp1/Actr3/Egr1	23
BP	GO:0098656	anion transmembrane transport	29/558	292/17710	8.31572895985906e-06	29503/25550/309525/688389/29216/362188/25065/311423/170913/24255/58980/29464/313089/29484/29440/24577/29642/252919/63840/65202/24779/170943/84484/117955/361074/25288/25548/54300/25058	Slc22a2/Slc1a1/Slc16a12/LOC688389/Lrp2/Slc5a12/Slc12a1/Slc4a11/Abcb1a/Cftr/Slc13a1/Slc6a6/Slc7a13/Slc3a1/Slc26a4/Myc/Slc38a2/Slc38a3/Per2/Slc13a2/Slc4a1/Slc25a10/Slc4a4/Slc4a7/Slc25a30/Acsl1/Slc34a1/Slc12a3/Hk1	29
BP	GO:0008202	steroid metabolic process	31/558	328/17710	8.73307758351236e-06	25728/308843/252900/293649/246074/24450/24248/65192/25279/24255/312495/83839/25541/54225/24482/299511/24296/78968/252917/25634/29441/25116/25353/64305/83808/286989/498789/307096/80848/24330/24377	Apoe/Tsku/Dgat2/Lrp5/Scd/Hmgcs2/Cat/Slc27a2/Cyp24a1/Cftr/Cyp26b1/Calb1/Scp2/Apob/Igf1/Rdh16/Cyp1a1/Srebf1/Nr1d1/G6pc1/Por/Hsd11b1/Spp1/Sult1b1/Ugt2b35/Ugt2b7/RGD1564865/Akr1c19/Cubn/Egr1/G6pd	31
BP	GO:0006163	purine nucleotide metabolic process	38/558	461/17710	1.05322410804112e-05	293991/246771/311024/245958/25309/24383/24184/366492/24333/314312/245965/24482/94267/24577/25747/60666/301011/24779/192241/288105/304334/25650/84484/64305/305509/29445/108348108/25058/81814/26194/26196/26197/26204/26200/26201/26202/26203/26192	Ndufb8/Slc25a25/Kif5c/Atp5f1e/Cycs/Gapdh/Ak2/Epha2/Eno1/Entpd5/Atp5f1d/Igf1/Nudt4/Myc/Ppara/Gpd1/Uqcrc1/Slc4a1/Atp5po/Zbtb20/Fam20c/Atp1b1/Slc4a4/Sult1b1/Adcy1/Cox4i1/LOC108348108/Hk1/Tmsb4x/ND2/ATP8/ATP6/COX3/ND4L/ND4/ND5/ND6/CYTB	38
BP	GO:0019395	fatty acid oxidation	17/558	112/17710	1.13639736154164e-05	252900/84029/24158/311849/65192/25279/89813/25541/25747/25756/140586/171142/29441/116719/266761/291075/170465	Dgat2/Hao2/Acadm/Crat/Slc27a2/Cyp24a1/Pdk4/Scp2/Ppara/Cpt1b/Sox9/Ehhadh/Por/Acacb/Cyp4v3/Eci2/Acaa2	17
BP	GO:0006814	sodium ion transport	26/558	247/17710	1.13639736154164e-05	29517/25128/64522/362188/25065/311423/24255/58980/29464/116477/50676/29715/29642/24521/252919/303205/287422/65202/29659/25650/84484/117955/25548/54300/361833/337920	Sgk1/Umod/Slc5a2/Slc5a12/Slc12a1/Slc4a11/Cftr/Slc13a1/Slc6a6/Wnk1/Slc6a12/Slc8a1/Slc38a2/Kcnj1/Slc38a3/Slc5a10/Per1/Slc13a2/P2rx4/Atp1b1/Slc4a4/Slc4a7/Slc34a1/Slc12a3/Ank3/Naglt1	26
BP	GO:0007623	circadian rhythm	27/558	266/17710	1.32071261583556e-05	24309/29657/365871/25526/170913/117095/24516/78962/25587/24482/79255/25747/115771/315606/63840/78968/287422/25640/252917/24779/81822/305509/259241/24518/24330/307829/363445	Dbp/Arntl/Ciart/Ptgds/Abcb1a/Bhlhe41/Jun/Per3/Id2/Igf1/Atf4/Ppara/Usp2/Kmt2a/Per2/Srebf1/Per1/Hnf1b/Nr1d1/Slc4a1/Actb/Adcy1/Nr1d2/Jund/Egr1/Zfhx3/Usp9x	27
BP	GO:0006119	oxidative phosphorylation	18/558	131/17710	2.1040184319023e-05	293991/245958/25309/24184/245965/24577/301011/192241/29445/26194/26196/26197/26204/26200/26201/26202/26203/26192	Ndufb8/Atp5f1e/Cycs/Ak2/Atp5f1d/Myc/Uqcrc1/Atp5po/Cox4i1/ND2/ATP8/ATP6/COX3/ND4L/ND4/ND5/ND6/CYTB	18
BP	GO:0034440	lipid oxidation	17/558	118/17710	2.22918307347045e-05	252900/84029/24158/311849/65192/25279/89813/25541/25747/25756/140586/171142/29441/116719/266761/291075/170465	Dgat2/Hao2/Acadm/Crat/Slc27a2/Cyp24a1/Pdk4/Scp2/Ppara/Cpt1b/Sox9/Ehhadh/Por/Acacb/Cyp4v3/Eci2/Acaa2	17
BP	GO:0072593	reactive oxygen species metabolic process	29/558	309/17710	2.22918307347045e-05	64032/85431/24440/24426/25550/83784/83476/24248/89813/25309/29158/299331/24482/25747/25420/24296/287167/360504/25632/287722/29441/29659/29600/25619/80773/114851/25106/24377/26194	Ccn2/Nox4/Hbb/Gstp1/Slc1a1/Agxt2/Ccn1/Cat/Pdk4/Cycs/Fbln5/Hsp90aa1/Igf1/Ppara/Cryab/Cyp1a1/Hba-a3/Hba-a2/Hba-a1/Tmem106a/Por/P2rx4/Atp2b4/Plau/Cyb5b/Cdkn1a/Rgn/G6pd/ND2	29
BP	GO:0006066	alcohol metabolic process	30/558	329/17710	2.49965274912757e-05	25728/266603/308843/252900/293649/24188/24450/24172/24248/362282/24255/296972/246298/25541/54225/81536/314438/94267/299511/252899/24296/113956/78968/29441/25315/64305/25548/80848/171458/24377	Apoe/Aldh1a3/Tsku/Dgat2/Lrp5/Aldh1a1/Hmgcs2/Adh1/Cat/Pck1/Cftr/Akr1b10/Retsat/Scp2/Apob/Sgpp1/Degs2/Nudt4/Rdh16/Miox/Cyp1a1/Pecr/Srebf1/Por/Ephx1/Sult1b1/Slc34a1/Cubn/Ipmk/G6pd	30
BP	GO:0009743	response to carbohydrate	32/558	367/17710	2.65606953049063e-05	64032/85431/25387/293649/24426/690163/25351/117514/24450/29739/24248/362282/24255/29715/54225/29344/24482/24577/64534/363265/367313/24672/78968/25640/252917/25634/288105/24617/24957/25619/64529/24330	Ccn2/Nox4/Arrb1/Lrp5/Gstp1/Oxct1/Slc2a2/Txnip/Hmgcs2/Gclm/Cat/Pck1/Cftr/Slc8a1/Apob/Zfp36l1/Igf1/Myc/Pim3/Col4a3/Col6a3/Ppp2ca/Srebf1/Hnf1b/Nr1d1/G6pc1/Zbtb20/Serpine1/Glul/Plau/Ctsb/Egr1	32
BP	GO:0019318	hexose metabolic process	25/558	244/17710	2.75678113304753e-05	252900/293649/24158/362282/89813/24383/24333/24482/24577/79255/300089/25747/60666/63840/25478/25634/24953/116719/304785/25389/24484/25563/25058/25106/24377	Dgat2/Lrp5/Acadm/Pck1/Pdk4/Gapdh/Eno1/Igf1/Myc/Atf4/Pmm1/Ppara/Gpd1/Per2/Man2a1/G6pc1/Gcgr/Acacb/Slc45a3/Atf3/Igfbp3/Tff3/Hk1/Rgn/G6pd	25
BP	GO:0042445	hormone metabolic process	26/558	261/17710	2.75678113304753e-05	685750/25507/266603/252900/24188/499353/24172/296972/246298/312495/25430/25541/24482/299511/24296/29441/29542/25116/25353/64305/83808/286989/64529/498789/24330/170566	Aldh8a1/Pcsk6/Aldh1a3/Dgat2/Aldh1a1/Cyp2c24/Adh1/Akr1b10/Retsat/Cyp26b1/Dio1/Scp2/Igf1/Rdh16/Cyp1a1/Por/Pebp1/Hsd11b1/Spp1/Sult1b1/Ugt2b35/Ugt2b7/Ctsb/RGD1564865/Egr1/Slc16a10	26
BP	GO:0005996	monosaccharide metabolic process	27/558	279/17710	2.8407721241017e-05	252900/293649/24158/362282/89813/24383/24333/24482/24577/79255/300089/25747/60666/63840/25478/25634/24953/116719/304785/25389/83808/286989/24484/25563/25058/25106/24377	Dgat2/Lrp5/Acadm/Pck1/Pdk4/Gapdh/Eno1/Igf1/Myc/Atf4/Pmm1/Ppara/Gpd1/Per2/Man2a1/G6pc1/Gcgr/Acacb/Slc45a3/Atf3/Ugt2b35/Ugt2b7/Igfbp3/Tff3/Hk1/Rgn/G6pd	27
BP	GO:0016999	antibiotic metabolic process	19/558	150/17710	2.88714090070089e-05	361596/24440/84029/24172/24248/311569/362282/296972/25309/266674/298423/171445/24296/287167/360504/25632/64305/25548/498789	Idh2/Hbb/Hao2/Adh1/Cat/Acss2/Pck1/Akr1b10/Cycs/Cyp4a8/Cyp4a3/Akr7a2/Cyp1a1/Hba-a3/Hba-a2/Hba-a1/Sult1b1/Slc34a1/RGD1564865	19
BP	GO:0007584	response to nutrient	32/558	374/17710	3.61259133546214e-05	24523/58919/24426/690163/24450/29739/24158/29216/24248/81687/25279/24646/170913/58868/312495/29715/24482/24296/25662/24522/64678/24617/29441/29659/304929/25353/24539/25288/25548/80848/29445/26192	Klk1/Ccnd1/Gstp1/Oxct1/Hmgcs2/Gclm/Acadm/Lrp2/Cat/Mmp9/Cyp24a1/Abcb1b/Abcb1a/Fzd1/Cyp26b1/Slc8a1/Igf1/Cyp1a1/Igfbp2/Zfp354a/Tfrc/Serpine1/Por/P2rx4/F5/Spp1/Lpl/Acsl1/Slc34a1/Cubn/Cox4i1/CYTB	32
BP	GO:0034754	cellular hormone metabolic process	18/558	145/17710	7.69997862909336e-05	685750/266603/252900/24188/499353/24172/296972/246298/312495/25541/299511/24296/25116/25353/83808/286989/498789/24330	Aldh8a1/Aldh1a3/Dgat2/Aldh1a1/Cyp2c24/Adh1/Akr1b10/Retsat/Cyp26b1/Scp2/Rdh16/Cyp1a1/Hsd11b1/Spp1/Ugt2b35/Ugt2b7/RGD1564865/Egr1	18
BP	GO:0014074	response to purine-containing compound	23/558	227/17710	8.88072388542949e-05	100360880/85431/24450/362282/24255/25240/192262/24516/29715/29344/314322/25246/24482/60666/25285/114856/78968/287422/192241/24617/29659/29542/24330	Fosb/Nox4/Hmgcs2/Pck1/Cftr/Aqp1/C1s/Jun/Slc8a1/Zfp36l1/Fos/Bsg/Igf1/Gpd1/Igfbp5/Dusp1/Srebf1/Per1/Atp5po/Serpine1/P2rx4/Pebp1/Egr1	23
BP	GO:0042573	retinoic acid metabolic process	8/558	26/17710	8.88072388542949e-05	685750/266603/24188/499353/24172/312495/299511/24296	Aldh8a1/Aldh1a3/Aldh1a1/Cyp2c24/Adh1/Cyp26b1/Rdh16/Cyp1a1	8
BP	GO:1905039	carboxylic acid transmembrane transport	18/558	148/17710	9.80043885821183e-05	29503/25550/309525/688389/29216/362188/170913/29464/313089/29484/24577/29642/252919/63840/65202/170943/361074/25288	Slc22a2/Slc1a1/Slc16a12/LOC688389/Lrp2/Slc5a12/Abcb1a/Slc6a6/Slc7a13/Slc3a1/Myc/Slc38a2/Slc38a3/Per2/Slc13a2/Slc25a10/Slc25a30/Acsl1	18
BP	GO:0006721	terpenoid metabolic process	14/558	92/17710	0.000102021134841391	685750/266603/252900/24188/499353/24450/24172/25065/296972/246298/312495/299511/24296/113956	Aldh8a1/Aldh1a3/Dgat2/Aldh1a1/Cyp2c24/Hmgcs2/Adh1/Slc12a1/Akr1b10/Retsat/Cyp26b1/Rdh16/Cyp1a1/Pecr	14
BP	GO:0071248	cellular response to metal ion	24/558	247/17710	0.000102021134841391	100360880/25550/25673/81687/25240/116477/24516/25587/314322/63865/79255/24521/24296/170840/24672/24617/29659/24170/24518/25548/24567/689415/83502/361833	Fosb/Slc1a1/Anxa5/Mmp9/Aqp1/Wnk1/Jun/Id2/Fos/Lgmn/Atf4/Kcnj1/Cyp1a1/Slc40a1/Ppp2ca/Serpine1/P2rx4/Add1/Jund/Slc34a1/Mt1/Mt2A/Cdh1/Ank3	24
BP	GO:1903825	organic acid transmembrane transport	18/558	149/17710	0.000102021134841391	29503/25550/309525/688389/29216/362188/170913/29464/313089/29484/24577/29642/252919/63840/65202/170943/361074/25288	Slc22a2/Slc1a1/Slc16a12/LOC688389/Lrp2/Slc5a12/Abcb1a/Slc6a6/Slc7a13/Slc3a1/Myc/Slc38a2/Slc38a3/Per2/Slc13a2/Slc25a10/Slc25a30/Acsl1	18
BP	GO:0051188	cofactor biosynthetic process	25/558	265/17710	0.000102482345511971	361596/25550/29739/311569/89813/25309/24383/24333/314312/24482/24577/25747/60666/24296/24779/288105/116719/289257/84484/25288/361439/25058/25106/25748/24377	Idh2/Slc1a1/Gclm/Acss2/Pdk4/Cycs/Gapdh/Eno1/Entpd5/Igf1/Myc/Ppara/Gpd1/Cyp1a1/Slc4a1/Zbtb20/Acacb/Spta1/Slc4a4/Acsl1/Abcb10/Hk1/Rgn/Alas2/G6pd	25
BP	GO:0006732	coenzyme metabolic process	30/558	357/17710	0.000102482345511971	29142/361596/252900/293173/246263/293779/365972/245961/24450/311569/89813/312192/24383/24333/314312/24482/24577/25747/60666/24779/288105/116719/25116/84484/64524/25288/170465/25058/25106/24377	Vnn1/Idh2/Dgat2/Far1/Acsm2/Glyat/Bhmt2/Dmgdh/Hmgcs2/Acss2/Pdk4/Ahcyl2/Gapdh/Eno1/Entpd5/Igf1/Myc/Ppara/Gpd1/Slc4a1/Zbtb20/Acacb/Hsd11b1/Slc4a4/Tkt/Acsl1/Acaa2/Hk1/Rgn/G6pd	30
BP	GO:0032526	response to retinoic acid	18/558	151/17710	0.000117395105713082	25151/25728/24188/24172/29216/81687/362282/25240/312495/24577/25425/25662/114856/24508/78968/140586/64678/24170	Igf2r/Apoe/Aldh1a1/Adh1/Lrp2/Mmp9/Pck1/Aqp1/Cyp26b1/Myc/Ctsh/Igfbp2/Dusp1/Irf1/Srebf1/Sox9/Tfrc/Add1	18
BP	GO:0006006	glucose metabolic process	22/558	216/17710	0.000120269030051356	252900/293649/24158/362282/89813/24383/24333/24482/24577/79255/25747/60666/63840/25634/24953/116719/304785/25389/24484/25563/25106/24377	Dgat2/Lrp5/Acadm/Pck1/Pdk4/Gapdh/Eno1/Igf1/Myc/Atf4/Ppara/Gpd1/Per2/G6pc1/Gcgr/Acacb/Slc45a3/Atf3/Igfbp3/Tff3/Rgn/G6pd	22
BP	GO:0016101	diterpenoid metabolic process	13/558	82/17710	0.000136438040029594	685750/266603/252900/24188/499353/24172/25065/296972/246298/312495/299511/24296/113956	Aldh8a1/Aldh1a3/Dgat2/Aldh1a1/Cyp2c24/Adh1/Slc12a1/Akr1b10/Retsat/Cyp26b1/Rdh16/Cyp1a1/Pecr	13
BP	GO:2001171	positive regulation of ATP biosynthetic process	9/558	37/17710	0.000136438040029594	24333/314312/24482/24577/25747/60666/288105/84484/81814	Eno1/Entpd5/Igf1/Myc/Ppara/Gpd1/Zbtb20/Slc4a4/Tmsb4x	9
BP	GO:0034284	response to monosaccharide	28/558	329/17710	0.000166743216611374	64032/85431/25387/293649/24426/690163/25351/117514/24450/29739/24248/362282/24255/29715/24482/64534/363265/367313/24672/78968/25640/252917/288105/24617/24957/25619/64529/24330	Ccn2/Nox4/Arrb1/Lrp5/Gstp1/Oxct1/Slc2a2/Txnip/Hmgcs2/Gclm/Cat/Pck1/Cftr/Slc8a1/Igf1/Pim3/Col4a3/Col6a3/Ppp2ca/Srebf1/Hnf1b/Nr1d1/Zbtb20/Serpine1/Glul/Plau/Ctsb/Egr1	28
BP	GO:0042737	drug catabolic process	15/558	111/17710	0.000168734465064774	24440/309312/690163/24172/24248/362282/65135/25425/287167/360504/25632/29441/114027/64305/80848	Hbb/Gldc/Oxct1/Adh1/Cat/Pck1/Dpys/Ctsh/Hba-a3/Hba-a2/Hba-a1/Por/Dao/Sult1b1/Cubn	15
BP	GO:0009437	carnitine metabolic process	6/558	14/17710	0.000184326297128896	24158/311849/25756/29441/64040/170898	Acadm/Crat/Cpt1b/Por/Aldh9a1/Tmlhe	6
BP	GO:0015669	gas transport	7/558	21/17710	0.000184861110647683	689064/361619/24440/25240/287167/360504/25632	Hbb-bs/Hbb-b1/Hbb/Aqp1/Hba-a3/Hba-a2/Hba-a1	7
BP	GO:0001889	liver development	24/558	259/17710	0.000194165928023871	25151/24309/58919/24188/24450/24158/24253/362282/24255/24516/24184/29667/29285/24577/24296/25478/25640/140586/83620/64040/25315/25619/25106/25748	Igf2r/Dbp/Ccnd1/Aldh1a1/Hmgcs2/Acadm/Cebpb/Pck1/Cftr/Jun/Ak2/Srsf5/Rps15/Myc/Cyp1a1/Man2a1/Hnf1b/Sox9/Cit/Aldh9a1/Ephx1/Plau/Rgn/Alas2	24
BP	GO:0044282	small molecule catabolic process	30/558	372/17710	0.000201364851570665	25728/64313/293649/309312/690163/83784/24172/24158/311849/65192/25279/362282/296972/312495/25541/24333/65135/252899/25756/24296/24398/171142/116719/114027/29600/64305/24399/291075/80848/170465	Apoe/Oat/Lrp5/Gldc/Oxct1/Agxt2/Adh1/Acadm/Crat/Slc27a2/Cyp24a1/Pck1/Akr1b10/Cyp26b1/Scp2/Eno1/Dpys/Miox/Cpt1b/Cyp1a1/Gls/Ehhadh/Acacb/Dao/Atp2b4/Sult1b1/Glud1/Eci2/Cubn/Acaa2	30
BP	GO:0006754	ATP biosynthetic process	17/558	143/17710	0.000202402154523345	245958/24383/24333/314312/245965/24482/24577/25747/60666/24779/192241/288105/84484/25058/81814/26196/26197	Atp5f1e/Gapdh/Eno1/Entpd5/Atp5f1d/Igf1/Myc/Ppara/Gpd1/Slc4a1/Atp5po/Zbtb20/Slc4a4/Hk1/Tmsb4x/ATP8/ATP6	17
BP	GO:0022409	positive regulation of cell-cell adhesion	25/558	279/17710	0.000210684883316272	29142/25084/25621/25253/114517/25407/362282/362506/298006/313644/24482/353227/25662/24779/64678/289257/25599/89808/83502/294269/309621/309622/294273/361833/25145	Vnn1/Il4r/Cd81/Dpp4/Itga6/Cd59/Pck1/Ccl19/Ccl21/Rap1gap/Igf1/Zbtb16/Igfbp2/Slc4a1/Tfrc/Spta1/Cd74/Cx3cl1/Cdh1/RT1-Da/RT1-Ba/RT1-Bb/RT1-DMb/Ank3/Cd24	25
BP	GO:0062012	regulation of small molecule metabolic process	33/558	434/17710	0.000216829268090159	25728/252900/25313/24158/89813/25541/24333/54225/314312/24482/299511/24577/25747/60666/78968/54241/252917/24779/140586/24953/288105/29441/116719/304785/29600/25116/84484/24484/24330/25599/25563/25106/81814	Apoe/Dgat2/Egf/Acadm/Pdk4/Scp2/Eno1/Apob/Entpd5/Igf1/Rdh16/Myc/Ppara/Gpd1/Srebf1/Cltc/Nr1d1/Slc4a1/Sox9/Gcgr/Zbtb20/Por/Acacb/Slc45a3/Atp2b4/Hsd11b1/Slc4a4/Igfbp3/Egr1/Cd74/Tff3/Rgn/Tmsb4x	33
BP	GO:0034612	response to tumor necrosis factor	25/558	280/17710	0.000216829268090159	83425/25728/79426/25128/686753/81687/362282/24646/170913/362506/298006/298765/54225/29344/60666/24508/25139/497942/252917/81732/56765/89808/29168/108348108/81814	Akap12/Apoe/Zfp36/Umod/Npnt/Mmp9/Pck1/Abcb1b/Abcb1a/Ccl19/Ccl21/Zfp36l2/Apob/Zfp36l1/Gpd1/Irf1/Slc2a4/Cxcl16/Nr1d1/Actr3/Plvap/Cx3cl1/Ubd/LOC108348108/Tmsb4x	25
BP	GO:0061008	hepaticobiliary system development	24/558	262/17710	0.000216829268090159	25151/24309/58919/24188/24450/24158/24253/362282/24255/24516/24184/29667/29285/24577/24296/25478/25640/140586/83620/64040/25315/25619/25106/25748	Igf2r/Dbp/Ccnd1/Aldh1a1/Hmgcs2/Acadm/Cebpb/Pck1/Cftr/Jun/Ak2/Srsf5/Rps15/Myc/Cyp1a1/Man2a1/Hnf1b/Sox9/Cit/Aldh9a1/Ephx1/Plau/Rgn/Alas2	24
BP	GO:0048511	rhythmic process	31/558	395/17710	0.000220874833908777	24309/25387/29657/24188/365871/25526/170913/117095/24516/78962/25587/24482/79255/29362/25747/115771/315606/63840/78968/287422/25640/690286/252917/24779/81822/305509/259241/24518/24330/307829/363445	Dbp/Arrb1/Arntl/Aldh1a1/Ciart/Ptgds/Abcb1a/Bhlhe41/Jun/Per3/Id2/Igf1/Atf4/Tef/Ppara/Usp2/Kmt2a/Per2/Srebf1/Per1/Hnf1b/Hlf/Nr1d1/Slc4a1/Actb/Adcy1/Nr1d2/Jund/Egr1/Zfhx3/Usp9x	31
BP	GO:0097305	response to alcohol	29/558	358/17710	0.0002439463415115	25728/58919/24426/24188/690163/24450/24172/24248/81687/362506/298006/25541/24482/24577/25747/315215/300644/24672/78968/25139/24617/29542/64529/58954/24330/83502/24377/26201/26192	Apoe/Ccnd1/Gstp1/Aldh1a1/Oxct1/Hmgcs2/Adh1/Cat/Mmp9/Ccl19/Ccl21/Scp2/Igf1/Myc/Ppara/Mlc1/Gramd1b/Ppp2ca/Srebf1/Slc2a4/Serpine1/Pebp1/Ctsb/Klf6/Egr1/Cdh1/G6pd/ND4/CYTB	29
BP	GO:0015671	oxygen transport	6/558	15/17710	0.000250632384517824	689064/361619/24440/287167/360504/25632	Hbb-bs/Hbb-b1/Hbb/Hba-a3/Hba-a2/Hba-a1	6
BP	GO:0070371	ERK1 and ERK2 cascade	29/558	359/17710	0.000250632384517824	64032/83425/25728/85431/25387/24426/25313/686753/83476/362506/298006/24516/366492/24333/313729/298765/29344/64531/24482/24577/315711/25425/114856/140586/25389/29412/25599/64457/89808	Ccn2/Akap12/Apoe/Nox4/Arrb1/Gstp1/Egf/Npnt/Ccn1/Ccl19/Ccl21/Jun/Epha2/Eno1/Errfi1/Zfp36l2/Zfp36l1/Synj2bp/Igf1/Myc/Sema7a/Ctsh/Dusp1/Sox9/Atf3/Adra1a/Cd74/Ndrg4/Cx3cl1	29
BP	GO:0051384	response to glucocorticoid	26/558	303/17710	0.000264921766235895	29517/100360880/79426/58919/24426/24450/24158/25526/362282/170913/25240/313262/313729/298765/29344/314322/24482/25662/114856/24617/29441/29542/25315/309621/309622/114851	Sgk1/Fosb/Zfp36/Ccnd1/Gstp1/Hmgcs2/Acadm/Ptgds/Pck1/Abcb1a/Aqp1/Pappa1/Errfi1/Zfp36l2/Zfp36l1/Fos/Igf1/Igfbp2/Dusp1/Serpine1/Por/Pebp1/Ephx1/RT1-Ba/RT1-Bb/Cdkn1a	26
BP	GO:0055093	response to hyperoxia	10/558	52/17710	0.00027783724763709	24248/81687/24296/24617/25619/24330/114851/26196/26197/26192	Cat/Mmp9/Cyp1a1/Serpine1/Plau/Egr1/Cdkn1a/ATP8/ATP6/CYTB	10
BP	GO:0046889	positive regulation of lipid biosynthetic process	14/558	104/17710	0.00030436028362604	25728/252900/83476/25541/24482/299511/25747/78968/252917/288105/29441/304785/25599/25106	Apoe/Dgat2/Ccn1/Scp2/Igf1/Rdh16/Ppara/Srebf1/Nr1d1/Zbtb20/Por/Slc45a3/Cd74/Rgn	14
BP	GO:0009168	purine ribonucleoside monophosphate biosynthetic process	18/558	166/17710	0.000328881974202905	245958/24383/24184/24333/314312/245965/24482/24577/25747/60666/24779/192241/288105/84484/25058/81814/26196/26197	Atp5f1e/Gapdh/Ak2/Eno1/Entpd5/Atp5f1d/Igf1/Myc/Ppara/Gpd1/Slc4a1/Atp5po/Zbtb20/Slc4a4/Hk1/Tmsb4x/ATP8/ATP6	18
BP	GO:0006575	cellular modified amino acid metabolic process	20/558	200/17710	0.000342847575334686	29142/24440/24426/25550/365972/245961/29739/312192/64570/25430/313520/24264/116684/300901/64305/64529/290551/291450/170566/24377	Vnn1/Hbb/Gstp1/Slc1a1/Bhmt2/Dmgdh/Gclm/Ahcyl2/Nat8/Dio1/Mmachc/Ckb/Oplah/Plod2/Sult1b1/Ctsb/Chdh/Aldh7a1/Slc16a10/G6pd	20
BP	GO:0009127	purine nucleoside monophosphate biosynthetic process	18/558	167/17710	0.000344607735078251	245958/24383/24184/24333/314312/245965/24482/24577/25747/60666/24779/192241/288105/84484/25058/81814/26196/26197	Atp5f1e/Gapdh/Ak2/Eno1/Entpd5/Atp5f1d/Igf1/Myc/Ppara/Gpd1/Slc4a1/Atp5po/Zbtb20/Slc4a4/Hk1/Tmsb4x/ATP8/ATP6	18
BP	GO:0030856	regulation of epithelial cell differentiation	18/558	167/17710	0.000344607735078251	79426/29657/246060/58919/24684/81687/24253/170913/24255/313729/81536/29344/366960/303586/140586/24617/24170/25145	Zfp36/Arntl/Cdkn1c/Ccnd1/Prlr/Mmp9/Cebpb/Abcb1a/Cftr/Errfi1/Sgpp1/Zfp36l1/Maff/Wnt9b/Sox9/Serpine1/Add1/Cd24	18
BP	GO:0071496	cellular response to external stimulus	33/558	448/17710	0.000358934049778769	293524/24426/114517/81687/362282/24646/170913/58868/89813/25240/24516/314322/79255/25747/29642/252919/301059/24508/78968/303586/140586/24953/24617/29659/289419/24957/25389/64529/24539/290805/24330/291434/114851	Bag3/Gstp1/Itga6/Mmp9/Pck1/Abcb1b/Abcb1a/Fzd1/Pdk4/Aqp1/Jun/Fos/Atf4/Ppara/Slc38a2/Slc38a3/Myd88/Irf1/Srebf1/Wnt9b/Sox9/Gcgr/Serpine1/P2rx4/Nuak2/Glul/Atf3/Ctsb/Lpl/Wrn/Egr1/Rpl17/Cdkn1a	33
BP	GO:0070849	response to epidermal growth factor	11/558	66/17710	0.000360950094860049	79426/24426/117255/313729/298765/29344/24482/24577/140586/24617/81732	Zfp36/Gstp1/Ptpn12/Errfi1/Zfp36l2/Zfp36l1/Igf1/Myc/Sox9/Serpine1/Actr3	11
BP	GO:0071385	cellular response to glucocorticoid stimulus	15/558	121/17710	0.000360950094860049	29517/79426/24426/24450/362282/170913/25240/313729/298765/29344/24482/24617/25315/309621/309622	Sgk1/Zfp36/Gstp1/Hmgcs2/Pck1/Abcb1a/Aqp1/Errfi1/Zfp36l2/Zfp36l1/Igf1/Serpine1/Ephx1/RT1-Ba/RT1-Bb	15
BP	GO:0035914	skeletal muscle cell differentiation	12/558	79/17710	0.000360950094860049	29657/312495/314322/24577/366960/79240/300673/690286/29619/25389/259241/24330	Arntl/Cyp26b1/Fos/Myc/Maff/Nr4a1/Bcl9l/Hlf/Btg2/Atf3/Nr1d2/Egr1	12
BP	GO:0042594	response to starvation	22/558	237/17710	0.000360950094860049	79426/690163/24450/24158/362282/89813/24516/24482/79255/25747/29642/252919/78968/303586/24953/24617/289419/24957/25389/290805/291434/114851	Zfp36/Oxct1/Hmgcs2/Acadm/Pck1/Pdk4/Jun/Igf1/Atf4/Ppara/Slc38a2/Slc38a3/Srebf1/Wnt9b/Gcgr/Serpine1/Nuak2/Glul/Atf3/Wrn/Rpl17/Cdkn1a	22
BP	GO:0062013	positive regulation of small molecule metabolic process	19/558	185/17710	0.000360950094860049	252900/25313/25541/24333/314312/24482/299511/24577/25747/60666/78968/252917/288105/29441/304785/84484/25599/25106/81814	Dgat2/Egf/Scp2/Eno1/Entpd5/Igf1/Rdh16/Myc/Ppara/Gpd1/Srebf1/Nr1d1/Zbtb20/Por/Slc45a3/Slc4a4/Cd74/Rgn/Tmsb4x	19
BP	GO:0006855	drug transmembrane transport	14/558	107/17710	0.000372172865902639	29503/25550/309525/29216/311423/170913/25240/313089/29484/252919/63840/65202/170943/361074	Slc22a2/Slc1a1/Slc16a12/Lrp2/Slc4a11/Abcb1a/Aqp1/Slc7a13/Slc3a1/Slc38a3/Per2/Slc13a2/Slc25a10/Slc25a30	14
BP	GO:0031960	response to corticosteroid	27/558	331/17710	0.000372172865902639	64032/29517/100360880/79426/58919/24426/24450/24158/25526/362282/170913/25240/313262/313729/298765/29344/314322/24482/25662/114856/24617/29441/29542/25315/309621/309622/114851	Ccn2/Sgk1/Fosb/Zfp36/Ccnd1/Gstp1/Hmgcs2/Acadm/Ptgds/Pck1/Abcb1a/Aqp1/Pappa1/Errfi1/Zfp36l2/Zfp36l1/Fos/Igf1/Igfbp2/Dusp1/Serpine1/Por/Pebp1/Ephx1/RT1-Ba/RT1-Bb/Cdkn1a	27
BP	GO:0009206	purine ribonucleoside triphosphate biosynthetic process	17/558	153/17710	0.000372172865902639	245958/24383/24333/314312/245965/24482/24577/25747/60666/24779/192241/288105/84484/25058/81814/26196/26197	Atp5f1e/Gapdh/Eno1/Entpd5/Atp5f1d/Igf1/Myc/Ppara/Gpd1/Slc4a1/Atp5po/Zbtb20/Slc4a4/Hk1/Tmsb4x/ATP8/ATP6	17
BP	GO:0006109	regulation of carbohydrate metabolic process	20/558	203/17710	0.000372172865902639	252900/25313/24158/89813/314312/24482/24577/25747/60666/54241/24779/24953/288105/116719/304785/25116/84484/24484/25563/25106	Dgat2/Egf/Acadm/Pdk4/Entpd5/Igf1/Myc/Ppara/Gpd1/Cltc/Slc4a1/Gcgr/Zbtb20/Acacb/Slc45a3/Hsd11b1/Slc4a4/Igfbp3/Tff3/Rgn	20
BP	GO:0071347	cellular response to interleukin-1	16/558	138/17710	0.000392118590438924	83425/25728/81687/24253/362282/362506/298006/24577/301059/24508/252917/140586/24617/81732/24330/89808	Akap12/Apoe/Mmp9/Cebpb/Pck1/Ccl19/Ccl21/Myc/Myd88/Irf1/Nr1d1/Sox9/Serpine1/Actr3/Egr1/Cx3cl1	16
BP	GO:0009145	purine nucleoside triphosphate biosynthetic process	17/558	154/17710	0.000394009272668188	245958/24383/24333/314312/245965/24482/24577/25747/60666/24779/192241/288105/84484/25058/81814/26196/26197	Atp5f1e/Gapdh/Eno1/Entpd5/Atp5f1d/Igf1/Myc/Ppara/Gpd1/Slc4a1/Atp5po/Zbtb20/Slc4a4/Hk1/Tmsb4x/ATP8/ATP6	17
BP	GO:0015893	drug transport	23/558	258/17710	0.000400265734501595	29503/689064/361619/24440/25128/25550/309525/246771/29216/311423/170913/25240/313089/29484/252919/63840/287167/360504/25632/65202/170943/361074/80848	Slc22a2/Hbb-bs/Hbb-b1/Hbb/Umod/Slc1a1/Slc16a12/Slc25a25/Lrp2/Slc4a11/Abcb1a/Aqp1/Slc7a13/Slc3a1/Slc38a3/Per2/Hba-a3/Hba-a2/Hba-a1/Slc13a2/Slc25a10/Slc25a30/Cubn	23
BP	GO:0032355	response to estradiol	23/558	258/17710	0.000400265734501595	64032/58919/24426/24188/117514/25584/24248/81687/170913/25541/54225/170512/24482/24577/25420/25662/360504/114856/81732/25116/24484/25548/291848	Ccn2/Ccnd1/Gstp1/Aldh1a1/Txnip/F3/Cat/Mmp9/Abcb1a/Scp2/Apob/Ifi27/Igf1/Myc/Cryab/Igfbp2/Hba-a2/Dusp1/Actr3/Hsd11b1/Igfbp3/Slc34a1/Mmp15	23
BP	GO:0050870	positive regulation of T cell activation	20/558	206/17710	0.000439509872129158	29142/25084/25621/25253/25407/362282/362506/298006/24482/353227/25662/24779/64678/289257/25599/294269/309621/309622/294273/25145	Vnn1/Il4r/Cd81/Dpp4/Cd59/Pck1/Ccl19/Ccl21/Igf1/Zbtb16/Igfbp2/Slc4a1/Tfrc/Spta1/Cd74/RT1-Da/RT1-Ba/RT1-Bb/RT1-DMb/Cd24	20
BP	GO:0071383	cellular response to steroid hormone stimulus	23/558	262/17710	0.000504539721028059	29517/79426/29657/24426/24450/362282/170913/25240/313615/313729/298765/29344/24482/299805/25747/100362634/24672/287422/24617/25315/24330/309621/309622	Sgk1/Zfp36/Arntl/Gstp1/Hmgcs2/Pck1/Abcb1a/Aqp1/Paqr7/Errfi1/Zfp36l2/Zfp36l1/Igf1/Cnot2/Ppara/Kmt2d/Ppp2ca/Per1/Serpine1/Ephx1/Egr1/RT1-Ba/RT1-Bb	23
BP	GO:0015698	inorganic anion transport	18/558	174/17710	0.000505049881227772	25550/25065/311423/24253/170913/24255/58980/79425/29440/79255/24779/170943/84484/117955/361074/25548/54300/25749	Slc1a1/Slc12a1/Slc4a11/Cebpb/Abcb1a/Cftr/Slc13a1/Clcnka/Slc26a4/Atf4/Slc4a1/Slc25a10/Slc4a4/Slc4a7/Slc25a30/Slc34a1/Slc12a3/Clcn5	18
BP	GO:1901654	response to ketone	30/558	400/17710	0.000551156575048817	29517/100360880/58919/83790/117514/24450/24172/362282/24646/170913/24255/25240/362506/298006/266674/313729/314322/24482/24577/114856/78968/24617/29441/29542/25353/83687/58954/309622/114851/25058	Sgk1/Fosb/Ccnd1/Cyp2c23/Txnip/Hmgcs2/Adh1/Pck1/Abcb1b/Abcb1a/Cftr/Aqp1/Ccl19/Ccl21/Cyp4a8/Errfi1/Fos/Igf1/Myc/Dusp1/Srebf1/Serpine1/Por/Pebp1/Spp1/Defb1/Klf6/RT1-Bb/Cdkn1a/Hk1	30
BP	GO:0009201	ribonucleoside triphosphate biosynthetic process	17/558	159/17710	0.000551156575048817	245958/24383/24333/314312/245965/24482/24577/25747/60666/24779/192241/288105/84484/25058/81814/26196/26197	Atp5f1e/Gapdh/Eno1/Entpd5/Atp5f1d/Igf1/Myc/Ppara/Gpd1/Slc4a1/Atp5po/Zbtb20/Slc4a4/Hk1/Tmsb4x/ATP8/ATP6	17
BP	GO:0055067	monovalent inorganic cation homeostasis	17/558	159/17710	0.000551156575048817	29517/25128/117517/25065/89813/24255/296981/29715/29440/24779/29719/25650/25353/84484/117955/307429/54300	Sgk1/Umod/C7/Slc12a1/Pdk4/Cftr/Atp6v0a4/Slc8a1/Slc26a4/Slc4a1/Kcnj16/Atp1b1/Spp1/Slc4a4/Slc4a7/Dmxl1/Slc12a3	17
BP	GO:0009749	response to glucose	25/558	302/17710	0.000551156575048817	64032/85431/25387/293649/690163/25351/117514/29739/362282/24255/29715/24482/64534/363265/367313/24672/78968/25640/252917/288105/24617/24957/25619/64529/24330	Ccn2/Nox4/Arrb1/Lrp5/Oxct1/Slc2a2/Txnip/Gclm/Pck1/Cftr/Slc8a1/Igf1/Pim3/Col4a3/Col6a3/Ppp2ca/Srebf1/Hnf1b/Nr1d1/Zbtb20/Serpine1/Glul/Plau/Ctsb/Egr1	25
BP	GO:0010632	regulation of epithelial cell migration	22/558	246/17710	0.000551156575048817	365037/25728/25313/81687/25240/312566/24516/366492/64373/64531/63865/25246/24482/25425/140586/24617/29659/304733/29600/24957/305987/81814	Sash1/Apoe/Egf/Mmp9/Aqp1/Adamts9/Jun/Epha2/Rhob/Synj2bp/Lgmn/Bsg/Igf1/Ctsh/Sox9/Serpine1/P2rx4/Epb41l5/Atp2b4/Glul/Dock5/Tmsb4x	22
BP	GO:0016114	terpenoid biosynthetic process	6/558	18/17710	0.000605872174718162	685750/266603/24188/24450/299511/24296	Aldh8a1/Aldh1a3/Aldh1a1/Hmgcs2/Rdh16/Cyp1a1	6
BP	GO:0048871	multicellular organismal homeostasis	31/558	424/17710	0.00061372193894994	64032/60575/85431/308843/25128/24188/246074/89813/24255/25240/312495/25246/25211/24521/315606/25425/170840/113894/252917/140586/64678/81822/25294/116719/25353/24170/259241/289287/24330/83502/25563	Ccn2/Napsa/Nox4/Tsku/Umod/Aldh1a1/Scd/Pdk4/Cftr/Aqp1/Cyp26b1/Bsg/Lyz2/Kcnj1/Kmt2a/Ctsh/Slc40a1/Sqstm1/Nr1d1/Sox9/Tfrc/Actb/Azgp1/Acacb/Spp1/Add1/Nr1d2/Gpr137b/Egr1/Cdh1/Tff3	31
BP	GO:0098739	import across plasma membrane	17/558	161/17710	0.00061372193894994	29503/64522/25550/29216/25065/29464/29715/24521/63840/497948/29719/170847/60577/25650/364241/25548/54300	Slc22a2/Slc5a2/Slc1a1/Lrp2/Slc12a1/Slc6a6/Slc8a1/Kcnj1/Per2/Trpv3/Kcnj16/Kcnj15/Slc15a2/Atp1b1/Kcnk5/Slc34a1/Slc12a3	17
BP	GO:0045785	positive regulation of cell adhesion	33/558	466/17710	0.00061372193894994	29142/25084/25621/686753/83476/25253/114517/25407/56083/362282/362506/298006/313644/24482/353227/25662/24779/64678/304733/289257/25353/305987/25494/25599/89808/83502/307829/294269/309621/309622/294273/361833/25145	Vnn1/Il4r/Cd81/Npnt/Ccn1/Dpp4/Itga6/Cd59/Tgm2/Pck1/Ccl19/Ccl21/Rap1gap/Igf1/Zbtb16/Igfbp2/Slc4a1/Tfrc/Epb41l5/Spta1/Spp1/Dock5/Nid1/Cd74/Cx3cl1/Cdh1/Zfhx3/RT1-Da/RT1-Ba/RT1-Bb/RT1-DMb/Ank3/Cd24	33
BP	GO:0030258	lipid modification	23/558	267/17710	0.00061372193894994	25728/252900/246074/84029/24158/311849/65192/25279/89813/25541/81536/25747/25756/24296/140586/25666/171142/29441/116719/266761/291075/170465/171458	Apoe/Dgat2/Scd/Hao2/Acadm/Crat/Slc27a2/Cyp24a1/Pdk4/Scp2/Sgpp1/Ppara/Cpt1b/Cyp1a1/Sox9/Dgkg/Ehhadh/Por/Acacb/Cyp4v3/Eci2/Acaa2/Ipmk	23
BP	GO:0000302	response to reactive oxygen species	25/558	305/17710	0.00061372193894994	24440/24426/117514/25584/24248/81687/25240/362506/24516/58936/29715/64373/314322/29158/25420/287167/360504/114856/24779/24617/58954/25524/25106/26202/26203	Hbb/Gstp1/Txnip/F3/Cat/Mmp9/Aqp1/Ccl19/Jun/Plk3/Slc8a1/Rhob/Fos/Fbln5/Cryab/Hba-a3/Hba-a2/Dusp1/Slc4a1/Serpine1/Klf6/Psap/Rgn/ND5/ND6	25
BP	GO:1902600	proton transmembrane transport	16/558	145/17710	0.000617220897313362	311423/245958/296981/297566/245965/192241/60577/80773/25749/81814/26196/26197/26204/26201/26202/26192	Slc4a11/Atp5f1e/Atp6v0a4/Atp6v1e1/Atp5f1d/Atp5po/Slc15a2/Cyb5b/Clcn5/Tmsb4x/ATP8/ATP6/COX3/ND4/ND5/CYTB	16
BP	GO:0031099	regeneration	26/558	325/17710	0.000624069904098954	25151/25728/25621/58919/24426/81680/24172/29216/24253/117255/24255/24516/313641/29596/29667/29285/24482/24577/24617/25353/25619/338475/114851/25106/25748/26192	Igf2r/Apoe/Cd81/Ccnd1/Gstp1/Lifr/Adh1/Lrp2/Cebpb/Ptpn12/Cftr/Jun/Hspg2/Ifrd1/Srsf5/Rps15/Igf1/Myc/Serpine1/Spp1/Plau/Nrep/Cdkn1a/Rgn/Alas2/CYTB	26
BP	GO:0046942	carboxylic acid transport	28/558	365/17710	0.000634882925439079	29503/25728/25128/25550/309525/688389/29216/362188/65192/170913/29464/50676/313089/29484/29440/24577/25756/29642/252919/316578/63840/65202/690212/170943/361074/25288/25524/170566	Slc22a2/Apoe/Umod/Slc1a1/Slc16a12/LOC688389/Lrp2/Slc5a12/Slc27a2/Abcb1a/Slc6a6/Slc6a12/Slc7a13/Slc3a1/Slc26a4/Myc/Cpt1b/Slc38a2/Slc38a3/Slc16a14/Per2/Slc13a2/Slc16a5/Slc25a10/Slc25a30/Acsl1/Psap/Slc16a10	28
BP	GO:0009156	ribonucleoside monophosphate biosynthetic process	18/558	179/17710	0.000641223062971009	245958/24383/24184/24333/314312/245965/24482/24577/25747/60666/24779/192241/288105/84484/25058/81814/26196/26197	Atp5f1e/Gapdh/Ak2/Eno1/Entpd5/Atp5f1d/Igf1/Myc/Ppara/Gpd1/Slc4a1/Atp5po/Zbtb20/Slc4a4/Hk1/Tmsb4x/ATP8/ATP6	18
BP	GO:2000116	regulation of cysteine-type endopeptidase activity	22/558	250/17710	0.000641223062971009	64032/29503/25387/25550/25584/83476/81687/25309/25240/63865/24482/24577/79240/25420/25425/363265/303073/24672/29441/83502/108348108/501560	Ccn2/Slc22a2/Arrb1/Slc1a1/F3/Ccn1/Mmp9/Cycs/Aqp1/Lgmn/Igf1/Myc/Nr4a1/Cryab/Ctsh/Col4a3/Cyfip2/Ppp2ca/Por/Cdh1/LOC108348108/Rps6ka3	22
BP	GO:0070293	renal absorption	7/558	27/17710	0.000646217825961437	24440/25128/25065/25240/24521/60577/54300	Hbb/Umod/Slc12a1/Aqp1/Kcnj1/Slc15a2/Slc12a3	7
BP	GO:0015980	energy derivation by oxidation of organic compounds	23/558	269/17710	0.000646217825961437	361596/293991/24158/246771/24248/25309/245965/24482/24577/60666/301011/63840/252917/25634/24953/29445/26194/26204/26200/26201/26202/26203/26192	Idh2/Ndufb8/Acadm/Slc25a25/Cat/Cycs/Atp5f1d/Igf1/Myc/Gpd1/Uqcrc1/Per2/Nr1d1/G6pc1/Gcgr/Cox4i1/ND2/COX3/ND4L/ND4/ND5/ND6/CYTB	23
BP	GO:0015849	organic acid transport	28/558	367/17710	0.0006700550883139	29503/25728/25128/25550/309525/688389/29216/362188/65192/170913/29464/50676/313089/29484/29440/24577/25756/29642/252919/316578/63840/65202/690212/170943/361074/25288/25524/170566	Slc22a2/Apoe/Umod/Slc1a1/Slc16a12/LOC688389/Lrp2/Slc5a12/Slc27a2/Abcb1a/Slc6a6/Slc6a12/Slc7a13/Slc3a1/Slc26a4/Myc/Cpt1b/Slc38a2/Slc38a3/Slc16a14/Per2/Slc13a2/Slc16a5/Slc25a10/Slc25a30/Acsl1/Psap/Slc16a10	28
BP	GO:0036296	response to increased oxygen levels	10/558	60/17710	0.0006700550883139	24248/81687/24296/24617/25619/24330/114851/26196/26197/26192	Cat/Mmp9/Cyp1a1/Serpine1/Plau/Egr1/Cdkn1a/ATP8/ATP6/CYTB	10
BP	GO:0071384	cellular response to corticosteroid stimulus	15/558	131/17710	0.0006700550883139	29517/79426/24426/24450/362282/170913/25240/313729/298765/29344/24482/24617/25315/309621/309622	Sgk1/Zfp36/Gstp1/Hmgcs2/Pck1/Abcb1a/Aqp1/Errfi1/Zfp36l2/Zfp36l1/Igf1/Serpine1/Ephx1/RT1-Ba/RT1-Bb	15
BP	GO:0098754	detoxification	15/558	131/17710	0.0006700550883139	25728/689064/24440/24426/24188/24248/296972/26760/29158/287167/360504/25632/24567/689415/25106	Apoe/Hbb-bs/Hbb/Gstp1/Aldh1a1/Cat/Akr1b10/Akr7a3/Fbln5/Hba-a3/Hba-a2/Hba-a1/Mt1/Mt2A/Rgn	15
BP	GO:0001523	retinoid metabolic process	11/558	73/17710	0.000678111588437877	685750/266603/252900/24188/499353/24172/296972/246298/312495/299511/24296	Aldh8a1/Aldh1a3/Dgat2/Aldh1a1/Cyp2c24/Adh1/Akr1b10/Retsat/Cyp26b1/Rdh16/Cyp1a1	11
BP	GO:0071356	cellular response to tumor necrosis factor	22/558	252/17710	0.000678274028371853	83425/79426/25128/686753/81687/362282/24646/170913/362506/298006/298765/54225/29344/60666/24508/25139/252917/81732/56765/89808/108348108/81814	Akap12/Zfp36/Umod/Npnt/Mmp9/Pck1/Abcb1b/Abcb1a/Ccl19/Ccl21/Zfp36l2/Apob/Zfp36l1/Gpd1/Irf1/Slc2a4/Nr1d1/Actr3/Plvap/Cx3cl1/LOC108348108/Tmsb4x	22
BP	GO:0006720	isoprenoid metabolic process	14/558	116/17710	0.00068307393035626	685750/266603/252900/24188/499353/24450/24172/25065/296972/246298/312495/299511/24296/113956	Aldh8a1/Aldh1a3/Dgat2/Aldh1a1/Cyp2c24/Hmgcs2/Adh1/Slc12a1/Akr1b10/Retsat/Cyp26b1/Rdh16/Cyp1a1/Pecr	14
BP	GO:0046364	monosaccharide biosynthetic process	12/558	87/17710	0.000689857168562296	252900/24158/362282/24383/79255/25747/60666/63840/25634/25389/25106/24377	Dgat2/Acadm/Pck1/Gapdh/Atf4/Ppara/Gpd1/Per2/G6pc1/Atf3/Rgn/G6pd	12
BP	GO:0022407	regulation of cell-cell adhesion	32/558	451/17710	0.000689857168562296	29142/25084/25621/83465/25253/114517/25407/24253/362282/116477/362506/298006/313644/24482/25747/353227/25662/24508/24779/64678/24903/304733/289257/25599/89808/83502/294269/309621/309622/294273/361833/25145	Vnn1/Il4r/Cd81/Celsr2/Dpp4/Itga6/Cd59/Cebpb/Pck1/Wnk1/Ccl19/Ccl21/Rap1gap/Igf1/Ppara/Zbtb16/Igfbp2/Irf1/Slc4a1/Tfrc/Kng2/Epb41l5/Spta1/Cd74/Cx3cl1/Cdh1/RT1-Da/RT1-Ba/RT1-Bb/RT1-DMb/Ank3/Cd24	32
BP	GO:0014910	regulation of smooth muscle cell migration	13/558	102/17710	0.000734839669245122	85431/24426/25584/24482/24577/300652/25285/24617/24484/25619/305987/24330/64457	Nox4/Gstp1/F3/Igf1/Myc/Sorl1/Igfbp5/Serpine1/Igfbp3/Plau/Dock5/Egr1/Ndrg4	13
BP	GO:0055081	anion homeostasis	11/558	74/17710	0.000734839669245122	25728/252900/25128/25550/25065/24264/363085/24398/25353/25548/54300	Apoe/Dgat2/Umod/Slc1a1/Slc12a1/Ckb/Ca12/Gls/Spp1/Slc34a1/Slc12a3	11
BP	GO:1903580	positive regulation of ATP metabolic process	9/558	49/17710	0.000734839669245122	24333/314312/24482/24577/25747/60666/288105/84484/81814	Eno1/Entpd5/Igf1/Myc/Ppara/Gpd1/Zbtb20/Slc4a4/Tmsb4x	9
BP	GO:0033762	response to glucagon	7/558	28/17710	0.00075256605625304	24450/362282/170913/78968/24953/24617/26192	Hmgcs2/Pck1/Abcb1a/Srebf1/Gcgr/Serpine1/CYTB	7
BP	GO:0002138	retinoic acid biosynthetic process	5/558	12/17710	0.000754143525023738	685750/266603/24188/299511/24296	Aldh8a1/Aldh1a3/Aldh1a1/Rdh16/Cyp1a1	5
BP	GO:0016102	diterpenoid biosynthetic process	5/558	12/17710	0.000754143525023738	685750/266603/24188/299511/24296	Aldh8a1/Aldh1a3/Aldh1a1/Rdh16/Cyp1a1	5
BP	GO:0001667	ameboidal-type cell migration	32/558	455/17710	0.000777881314438081	365037/83425/25728/293649/25313/25253/81687/25240/312566/24516/366492/29715/64373/366669/64531/63865/25246/24482/79240/315711/25425/301509/79125/140586/24617/29659/304733/81732/29600/24957/305987/81814	Sash1/Akap12/Apoe/Lrp5/Egf/Dpp4/Mmp9/Aqp1/Adamts9/Jun/Epha2/Slc8a1/Rhob/Syne2/Synj2bp/Lgmn/Bsg/Igf1/Nr4a1/Sema7a/Ctsh/Tns1/Anxa6/Sox9/Serpine1/P2rx4/Epb41l5/Actr3/Atp2b4/Glul/Dock5/Tmsb4x	32
BP	GO:0051196	regulation of coenzyme metabolic process	10/558	62/17710	0.000808768333010297	89813/314312/24482/24577/25747/60666/24779/288105/25116/84484	Pdk4/Entpd5/Igf1/Myc/Ppara/Gpd1/Slc4a1/Zbtb20/Hsd11b1/Slc4a4	10
BP	GO:0009746	response to hexose	25/558	314/17710	0.000815805169007992	64032/85431/25387/293649/690163/25351/117514/29739/362282/24255/29715/24482/64534/363265/367313/24672/78968/25640/252917/288105/24617/24957/25619/64529/24330	Ccn2/Nox4/Arrb1/Lrp5/Oxct1/Slc2a2/Txnip/Gclm/Pck1/Cftr/Slc8a1/Igf1/Pim3/Col4a3/Col6a3/Ppp2ca/Srebf1/Hnf1b/Nr1d1/Zbtb20/Serpine1/Glul/Plau/Ctsb/Egr1	25
BP	GO:0071214	cellular response to abiotic stimulus	30/558	417/17710	0.000892271904173872	85431/293524/25065/311423/81687/362282/170913/25240/50676/313729/64373/29344/24482/24577/79255/29642/300514/25420/252919/301059/501181/24508/25139/140586/81822/24617/64529/290805/24330/114851	Nox4/Bag3/Slc12a1/Slc4a11/Mmp9/Pck1/Abcb1a/Aqp1/Slc6a12/Errfi1/Rhob/Zfp36l1/Igf1/Myc/Atf4/Slc38a2/Ei24/Cryab/Slc38a3/Myd88/Efhd1/Irf1/Slc2a4/Sox9/Actb/Serpine1/Ctsb/Wrn/Egr1/Cdkn1a	30
BP	GO:0104004	cellular response to environmental stimulus	30/558	417/17710	0.000892271904173872	85431/293524/25065/311423/81687/362282/170913/25240/50676/313729/64373/29344/24482/24577/79255/29642/300514/25420/252919/301059/501181/24508/25139/140586/81822/24617/64529/290805/24330/114851	Nox4/Bag3/Slc12a1/Slc4a11/Mmp9/Pck1/Abcb1a/Aqp1/Slc6a12/Errfi1/Rhob/Zfp36l1/Igf1/Myc/Atf4/Slc38a2/Ei24/Cryab/Slc38a3/Myd88/Efhd1/Irf1/Slc2a4/Sox9/Actb/Serpine1/Ctsb/Wrn/Egr1/Cdkn1a	30
BP	GO:0045821	positive regulation of glycolytic process	6/558	20/17710	0.00090410685102751	314312/24482/24577/60666/288105/84484	Entpd5/Igf1/Myc/Gpd1/Zbtb20/Slc4a4	6
BP	GO:0009142	nucleoside triphosphate biosynthetic process	17/558	169/17710	0.00090410685102751	245958/24383/24333/314312/245965/24482/24577/25747/60666/24779/192241/288105/84484/25058/81814/26196/26197	Atp5f1e/Gapdh/Eno1/Entpd5/Atp5f1d/Igf1/Myc/Ppara/Gpd1/Slc4a1/Atp5po/Zbtb20/Slc4a4/Hk1/Tmsb4x/ATP8/ATP6	17
BP	GO:0009124	nucleoside monophosphate biosynthetic process	18/558	187/17710	0.000949910303967006	245958/24383/24184/24333/314312/245965/24482/24577/25747/60666/24779/192241/288105/84484/25058/81814/26196/26197	Atp5f1e/Gapdh/Ak2/Eno1/Entpd5/Atp5f1d/Igf1/Myc/Ppara/Gpd1/Slc4a1/Atp5po/Zbtb20/Slc4a4/Hk1/Tmsb4x/ATP8/ATP6	18
BP	GO:0045834	positive regulation of lipid metabolic process	17/558	170/17710	0.000961797782729765	25728/252900/25621/83476/362506/298006/25541/24482/299511/25747/78968/252917/288105/29441/304785/25599/25106	Apoe/Dgat2/Cd81/Ccn1/Ccl19/Ccl21/Scp2/Igf1/Rdh16/Ppara/Srebf1/Nr1d1/Zbtb20/Por/Slc45a3/Cd74/Rgn	17
BP	GO:0006790	sulfur compound metabolic process	25/558	319/17710	0.00100931675946064	85431/252900/24440/293173/246263/24426/293779/25550/365972/24450/29739/311569/89813/312192/64570/313520/116684/171072/316153/116719/64305/25288/29633/170465/24377	Nox4/Dgat2/Hbb/Far1/Acsm2/Gstp1/Glyat/Slc1a1/Bhmt2/Hmgcs2/Gclm/Acss2/Pdk4/Ahcyl2/Nat8/Mmachc/Oplah/Sult1c2/Sult1c2a/Acacb/Sult1b1/Acsl1/Ndst1/Acaa2/G6pd	25
BP	GO:0001649	osteoblast differentiation	20/558	225/17710	0.00106433686368094	293649/686753/83476/362165/311604/24253/25279/58868/366492/25587/24482/79255/25285/140586/25695/304334/25353/24484/24518/81814	Lrp5/Npnt/Ccn1/Creb3l1/Zhx3/Cebpb/Cyp24a1/Fzd1/Epha2/Id2/Igf1/Atf4/Igfbp5/Sox9/Cebpd/Fam20c/Spp1/Igfbp3/Jund/Tmsb4x	20
BP	GO:0043281	regulation of cysteine-type endopeptidase activity involved in apoptotic process	20/558	225/17710	0.00106433686368094	64032/29503/25387/25550/25584/83476/81687/25309/25240/24482/24577/79240/25420/25425/363265/24672/29441/83502/108348108/501560	Ccn2/Slc22a2/Arrb1/Slc1a1/F3/Ccn1/Mmp9/Cycs/Aqp1/Igf1/Myc/Nr4a1/Cryab/Ctsh/Col4a3/Ppp2ca/Por/Cdh1/LOC108348108/Rps6ka3	20
BP	GO:0017001	antibiotic catabolic process	9/558	52/17710	0.00106433686368094	24440/24172/24248/362282/296972/287167/360504/25632/64305	Hbb/Adh1/Cat/Pck1/Akr1b10/Hba-a3/Hba-a2/Hba-a1/Sult1b1	9
BP	GO:0071312	cellular response to alkaloid	9/558	52/17710	0.00106433686368094	25550/56083/170913/29715/360616/25619/25548/24330/309622	Slc1a1/Tgm2/Abcb1a/Slc8a1/Ppp1r1b/Plau/Slc34a1/Egr1/RT1-Bb	9
BP	GO:0071320	cellular response to cAMP	11/558	78/17710	0.00106433686368094	85431/362282/24255/25240/29715/29344/60666/25285/192241/24617/24330	Nox4/Pck1/Cftr/Aqp1/Slc8a1/Zfp36l1/Gpd1/Igfbp5/Atp5po/Serpine1/Egr1	11
BP	GO:0097164	ammonium ion metabolic process	19/558	208/17710	0.00112430286959691	25550/245961/24158/311849/296972/171445/81536/314438/362866/25756/29441/29542/114027/64040/290551/306460/498789/291450/170898	Slc1a1/Dmgdh/Acadm/Crat/Akr1b10/Akr7a2/Sgpp1/Degs2/Chpt1/Cpt1b/Por/Pebp1/Dao/Aldh9a1/Chdh/Enpp6/RGD1564865/Aldh7a1/Tmlhe	19
BP	GO:0030813	positive regulation of nucleotide catabolic process	6/558	21/17710	0.00112935500935747	314312/24482/24577/60666/288105/84484	Entpd5/Igf1/Myc/Gpd1/Zbtb20/Slc4a4	6
BP	GO:0051197	positive regulation of coenzyme metabolic process	6/558	21/17710	0.00112935500935747	314312/24482/24577/60666/288105/84484	Entpd5/Igf1/Myc/Gpd1/Zbtb20/Slc4a4	6
BP	GO:0055064	chloride ion homeostasis	6/558	21/17710	0.00112935500935747	25128/25065/24264/363085/25353/54300	Umod/Slc12a1/Ckb/Ca12/Spp1/Slc12a3	6
BP	GO:0071241	cellular response to inorganic substance	25/558	323/17710	0.00115048191354507	100360880/25550/25673/81687/25240/116477/24516/313668/25587/314322/63865/79255/24521/24296/170840/24672/24617/29659/24170/24518/25548/24567/689415/83502/361833	Fosb/Slc1a1/Anxa5/Mmp9/Aqp1/Wnk1/Jun/Ddi2/Id2/Fos/Lgmn/Atf4/Kcnj1/Cyp1a1/Slc40a1/Ppp2ca/Serpine1/P2rx4/Add1/Jund/Slc34a1/Mt1/Mt2A/Cdh1/Ank3	25
BP	GO:1903037	regulation of leukocyte cell-cell adhesion	25/558	323/17710	0.00115048191354507	29142/25084/25621/25253/25407/24253/362282/116477/362506/298006/24482/25747/353227/25662/24508/24779/64678/24903/289257/25599/294269/309621/309622/294273/25145	Vnn1/Il4r/Cd81/Dpp4/Cd59/Cebpb/Pck1/Wnk1/Ccl19/Ccl21/Igf1/Ppara/Zbtb16/Igfbp2/Irf1/Slc4a1/Tfrc/Kng2/Spta1/Cd74/RT1-Da/RT1-Ba/RT1-Bb/RT1-DMb/Cd24	25
BP	GO:0006970	response to osmotic stress	14/558	124/17710	0.00117024048038602	25065/311423/170913/25240/50676/58936/313729/29344/299331/315215/501181/25139/83514/26192	Slc12a1/Slc4a11/Abcb1a/Aqp1/Slc6a12/Plk3/Errfi1/Zfp36l1/Hsp90aa1/Mlc1/Efhd1/Slc2a4/Tsc22d3/CYTB	14
BP	GO:0009612	response to mechanical stimulus	26/558	344/17710	0.00119300519359869	100360880/293524/117514/25584/24248/81687/25309/25240/24516/29715/362733/314322/24482/24577/29642/301059/25662/24508/140586/266766/81822/24617/29619/64529/24518/24330	Fosb/Bag3/Txnip/F3/Cat/Mmp9/Cycs/Aqp1/Jun/Slc8a1/Etv1/Fos/Igf1/Myc/Slc38a2/Myd88/Igfbp2/Irf1/Sox9/Rcan1/Actb/Serpine1/Btg2/Ctsb/Jund/Egr1	26
BP	GO:0042773	ATP synthesis coupled electron transport	11/558	80/17710	0.00127536545003846	293991/25309/301011/29445/26194/26204/26200/26201/26202/26203/26192	Ndufb8/Cycs/Uqcrc1/Cox4i1/ND2/COX3/ND4L/ND4/ND5/ND6/CYTB	11
BP	GO:0006641	triglyceride metabolic process	13/558	110/17710	0.00132558463960134	25728/252900/246074/24248/362282/29254/54225/300652/78968/25634/24539/25288/25106	Apoe/Dgat2/Scd/Cat/Pck1/Mgll/Apob/Sorl1/Srebf1/G6pc1/Lpl/Acsl1/Rgn	13
BP	GO:0014909	smooth muscle cell migration	13/558	110/17710	0.00132558463960134	85431/24426/25584/24482/24577/300652/25285/24617/24484/25619/305987/24330/64457	Nox4/Gstp1/F3/Igf1/Myc/Sorl1/Igfbp5/Serpine1/Igfbp3/Plau/Dock5/Egr1/Ndrg4	13
BP	GO:1903039	positive regulation of leukocyte cell-cell adhesion	20/558	230/17710	0.00132558463960134	29142/25084/25621/25253/25407/362282/362506/298006/24482/353227/25662/24779/64678/289257/25599/294269/309621/309622/294273/25145	Vnn1/Il4r/Cd81/Dpp4/Cd59/Pck1/Ccl19/Ccl21/Igf1/Zbtb16/Igfbp2/Slc4a1/Tfrc/Spta1/Cd74/RT1-Da/RT1-Ba/RT1-Bb/RT1-DMb/Cd24	20
BP	GO:0031668	cellular response to extracellular stimulus	25/558	327/17710	0.0013380834313238	24426/114517/81687/362282/170913/58868/89813/24516/314322/79255/25747/29642/252919/78968/303586/24953/24617/29659/289419/24957/25389/24539/290805/291434/114851	Gstp1/Itga6/Mmp9/Pck1/Abcb1a/Fzd1/Pdk4/Jun/Fos/Atf4/Ppara/Slc38a2/Slc38a3/Srebf1/Wnt9b/Gcgr/Serpine1/P2rx4/Nuak2/Glul/Atf3/Lpl/Wrn/Rpl17/Cdkn1a	25
BP	GO:0022900	electron transport chain	14/558	126/17710	0.0013380834313238	293991/25309/60666/301011/29441/80773/29445/26194/26204/26200/26201/26202/26203/26192	Ndufb8/Cycs/Gpd1/Uqcrc1/Por/Cyb5b/Cox4i1/ND2/COX3/ND4L/ND4/ND5/ND6/CYTB	14
BP	GO:0052547	regulation of peptidase activity	32/558	474/17710	0.00140685545241002	64032/29503/29345/25387/25550/310486/25584/83476/29216/81687/25309/25240/24383/63865/24482/24577/79240/300652/25420/25425/363265/303073/24672/24903/83928/24617/29441/29542/498433/83502/108348108/501560	Ccn2/Slc22a2/Serpinh1/Arrb1/Slc1a1/Rarres1/F3/Ccn1/Lrp2/Mmp9/Cycs/Aqp1/Gapdh/Lgmn/Igf1/Myc/Nr4a1/Sorl1/Cryab/Ctsh/Col4a3/Cyfip2/Ppp2ca/Kng2/Fetub/Serpine1/Por/Pebp1/Psme4/Cdh1/LOC108348108/Rps6ka3	32
BP	GO:0019359	nicotinamide nucleotide biosynthetic process	13/558	111/17710	0.00140685545241002	361596/24383/24333/314312/24482/24577/25747/60666/24779/288105/84484/25058/24377	Idh2/Gapdh/Eno1/Entpd5/Igf1/Myc/Ppara/Gpd1/Slc4a1/Zbtb20/Slc4a4/Hk1/G6pd	13
BP	GO:0019363	pyridine nucleotide biosynthetic process	13/558	111/17710	0.00140685545241002	361596/24383/24333/314312/24482/24577/25747/60666/24779/288105/84484/25058/24377	Idh2/Gapdh/Eno1/Entpd5/Igf1/Myc/Ppara/Gpd1/Slc4a1/Zbtb20/Slc4a4/Hk1/G6pd	13
BP	GO:0052548	regulation of endopeptidase activity	31/558	453/17710	0.00140685545241002	64032/29503/29345/25387/25550/310486/25584/83476/29216/81687/25309/25240/24383/63865/24482/24577/79240/300652/25420/25425/363265/303073/24672/24903/83928/24617/29441/29542/83502/108348108/501560	Ccn2/Slc22a2/Serpinh1/Arrb1/Slc1a1/Rarres1/F3/Ccn1/Lrp2/Mmp9/Cycs/Aqp1/Gapdh/Lgmn/Igf1/Myc/Nr4a1/Sorl1/Cryab/Ctsh/Col4a3/Cyfip2/Ppp2ca/Kng2/Fetub/Serpine1/Por/Pebp1/Cdh1/LOC108348108/Rps6ka3	31
BP	GO:0051251	positive regulation of lymphocyte activation	23/558	289/17710	0.00140685545241002	29142/25084/25621/25253/25407/362282/362506/298006/24482/353227/301059/25662/24779/64678/289257/25328/25599/294269/309621/309622/294273/114851/25145	Vnn1/Il4r/Cd81/Dpp4/Cd59/Pck1/Ccl19/Ccl21/Igf1/Zbtb16/Myd88/Igfbp2/Slc4a1/Tfrc/Spta1/Lamp1/Cd74/RT1-Da/RT1-Ba/RT1-Bb/RT1-DMb/Cdkn1a/Cd24	23
BP	GO:0009415	response to water	7/558	32/17710	0.00147809217395278	25128/79425/24577/24779/29600/54302/85251	Umod/Clcnka/Myc/Slc4a1/Atp2b4/Slc14a2/Col18a1	7
BP	GO:0010634	positive regulation of epithelial cell migration	16/558	161/17710	0.00147809217395278	365037/25313/81687/25240/24516/64373/63865/25246/24482/25425/140586/24617/29659/304733/305987/81814	Sash1/Egf/Mmp9/Aqp1/Jun/Rhob/Lgmn/Bsg/Igf1/Ctsh/Sox9/Serpine1/P2rx4/Epb41l5/Dock5/Tmsb4x	16
BP	GO:0031100	animal organ regeneration	16/558	161/17710	0.00147809217395278	25151/58919/24426/81680/24172/29216/24253/24255/313641/29667/29285/24577/114851/25106/25748/26192	Igf2r/Ccnd1/Gstp1/Lifr/Adh1/Lrp2/Cebpb/Cftr/Hspg2/Srsf5/Rps15/Myc/Cdkn1a/Rgn/Alas2/CYTB	16
BP	GO:0006165	nucleoside diphosphate phosphorylation	13/558	112/17710	0.00149304805494026	362282/24383/24184/24333/314312/24482/24577/25747/60666/24779/288105/84484/25058	Pck1/Gapdh/Ak2/Eno1/Entpd5/Igf1/Myc/Ppara/Gpd1/Slc4a1/Zbtb20/Slc4a4/Hk1	13
BP	GO:0010631	epithelial cell migration	24/558	311/17710	0.00153711820668018	365037/25728/25313/25253/81687/25240/312566/24516/366492/64373/64531/63865/25246/24482/79240/25425/140586/24617/29659/304733/29600/24957/305987/81814	Sash1/Apoe/Egf/Dpp4/Mmp9/Aqp1/Adamts9/Jun/Epha2/Rhob/Synj2bp/Lgmn/Bsg/Igf1/Nr4a1/Ctsh/Sox9/Serpine1/P2rx4/Epb41l5/Atp2b4/Glul/Dock5/Tmsb4x	24
BP	GO:0060537	muscle tissue development	32/558	479/17710	0.00162124369600545	308572/85431/29657/24158/29216/312495/312566/313641/29715/25587/29596/314322/24482/24577/366960/25747/79240/115771/300673/25285/690286/140586/266766/29619/29276/25389/259241/64529/29412/24330/83514/24377	Myh14/Nox4/Arntl/Acadm/Lrp2/Cyp26b1/Adamts9/Hspg2/Slc8a1/Id2/Ifrd1/Fos/Igf1/Myc/Maff/Ppara/Nr4a1/Usp2/Bcl9l/Igfbp5/Hlf/Sox9/Rcan1/Btg2/Csrp1/Atf3/Nr1d2/Ctsb/Adra1a/Egr1/Tsc22d3/G6pd	32
BP	GO:0050878	regulation of body fluid levels	29/558	415/17710	0.00162124369600545	25728/24440/25128/64522/58919/246074/24684/25673/83465/25584/24174/24646/170913/24255/25240/312495/116477/79425/24779/24903/81822/24617/29276/304929/25619/89808/83502/25748/83514	Apoe/Hbb/Umod/Slc5a2/Ccnd1/Scd/Prlr/Anxa5/Celsr2/F3/Adra2b/Abcb1b/Abcb1a/Cftr/Aqp1/Cyp26b1/Wnk1/Clcnka/Slc4a1/Kng2/Actb/Serpine1/Csrp1/F5/Plau/Cx3cl1/Cdh1/Alas2/Tsc22d3	29
BP	GO:0030810	positive regulation of nucleotide biosynthetic process	9/558	56/17710	0.00162603399172253	24333/314312/24482/24577/25747/60666/288105/84484/81814	Eno1/Entpd5/Igf1/Myc/Ppara/Gpd1/Zbtb20/Slc4a4/Tmsb4x	9
BP	GO:0071364	cellular response to epidermal growth factor stimulus	9/558	56/17710	0.00162603399172253	79426/24426/117255/313729/298765/29344/24577/140586/81732	Zfp36/Gstp1/Ptpn12/Errfi1/Zfp36l2/Zfp36l1/Myc/Sox9/Actr3	9
BP	GO:1900373	positive regulation of purine nucleotide biosynthetic process	9/558	56/17710	0.00162603399172253	24333/314312/24482/24577/25747/60666/288105/84484/81814	Eno1/Entpd5/Igf1/Myc/Ppara/Gpd1/Zbtb20/Slc4a4/Tmsb4x	9
BP	GO:0090132	epithelium migration	24/558	313/17710	0.00164261303699329	365037/25728/25313/25253/81687/25240/312566/24516/366492/64373/64531/63865/25246/24482/79240/25425/140586/24617/29659/304733/29600/24957/305987/81814	Sash1/Apoe/Egf/Dpp4/Mmp9/Aqp1/Adamts9/Jun/Epha2/Rhob/Synj2bp/Lgmn/Bsg/Igf1/Nr4a1/Ctsh/Sox9/Serpine1/P2rx4/Epb41l5/Atp2b4/Glul/Dock5/Tmsb4x	24
BP	GO:0045333	cellular respiration	17/558	181/17710	0.00168734587935542	361596/293991/246771/24248/25309/245965/24577/60666/301011/29445/26194/26204/26200/26201/26202/26203/26192	Idh2/Ndufb8/Slc25a25/Cat/Cycs/Atp5f1d/Myc/Gpd1/Uqcrc1/Cox4i1/ND2/COX3/ND4L/ND4/ND5/ND6/CYTB	17
BP	GO:0046890	regulation of lipid biosynthetic process	18/558	199/17710	0.00168734587935542	25728/252900/83476/362282/89813/25541/54225/24482/299511/25747/78968/252917/288105/29441/304785/24330/25599/25106	Apoe/Dgat2/Ccn1/Pck1/Pdk4/Scp2/Apob/Igf1/Rdh16/Ppara/Srebf1/Nr1d1/Zbtb20/Por/Slc45a3/Egr1/Cd74/Rgn	18
BP	GO:0046939	nucleotide phosphorylation	13/558	115/17710	0.00184921754025874	362282/24383/24184/24333/314312/24482/24577/25747/60666/24779/288105/84484/25058	Pck1/Gapdh/Ak2/Eno1/Entpd5/Igf1/Myc/Ppara/Gpd1/Slc4a1/Zbtb20/Slc4a4/Hk1	13
BP	GO:0072525	pyridine-containing compound biosynthetic process	13/558	115/17710	0.00184921754025874	361596/24383/24333/314312/24482/24577/25747/60666/24779/288105/84484/25058/24377	Idh2/Gapdh/Eno1/Entpd5/Igf1/Myc/Ppara/Gpd1/Slc4a1/Zbtb20/Slc4a4/Hk1/G6pd	13
BP	GO:0006898	receptor-mediated endocytosis	21/558	257/17710	0.00185908792771147	25728/25387/25621/25313/29216/192211/362506/298006/313641/64531/300652/65178/363127/29144/497942/54241/140726/64678/24617/360823/80848	Apoe/Arrb1/Cd81/Egf/Lrp2/Prom2/Ccl19/Ccl21/Hspg2/Synj2bp/Sorl1/Snap91/Dnajc13/Canx/Cxcl16/Cltc/Cacng5/Tfrc/Serpine1/Ankrd13a/Cubn	21
BP	GO:0042542	response to hydrogen peroxide	18/558	201/17710	0.00187924706799965	24440/117514/25584/24248/25240/24516/29715/64373/25420/287167/360504/114856/24779/24617/58954/25524/26202/26203	Hbb/Txnip/F3/Cat/Aqp1/Jun/Slc8a1/Rhob/Cryab/Hba-a3/Hba-a2/Dusp1/Slc4a1/Serpine1/Klf6/Psap/ND5/ND6	18
BP	GO:0022904	respiratory electron transport chain	12/558	100/17710	0.00191935601380819	293991/25309/60666/301011/29445/26194/26204/26200/26201/26202/26203/26192	Ndufb8/Cycs/Gpd1/Uqcrc1/Cox4i1/ND2/COX3/ND4L/ND4/ND5/ND6/CYTB	12
BP	GO:0034308	primary alcohol metabolic process	10/558	71/17710	0.00194386891246986	266603/252900/24188/24172/296972/246298/299511/24296/113956/64305	Aldh1a3/Dgat2/Aldh1a1/Adh1/Akr1b10/Retsat/Rdh16/Cyp1a1/Pecr/Sult1b1	10
BP	GO:0019216	regulation of lipid metabolic process	28/558	400/17710	0.00195698790862008	25728/252900/25621/83476/362282/89813/362506/298006/25541/54225/25587/362850/24482/299511/25747/300652/78968/252917/140586/288105/29441/116719/304785/259241/24330/25599/25524/25106	Apoe/Dgat2/Cd81/Ccn1/Pck1/Pdk4/Ccl19/Ccl21/Scp2/Apob/Id2/Angptl4/Igf1/Rdh16/Ppara/Sorl1/Srebf1/Nr1d1/Sox9/Zbtb20/Por/Acacb/Slc45a3/Nr1d2/Egr1/Cd74/Psap/Rgn	28
BP	GO:0055083	monovalent inorganic anion homeostasis	7/558	34/17710	0.00199709049070183	25128/25065/24264/363085/25353/25548/54300	Umod/Slc12a1/Ckb/Ca12/Spp1/Slc34a1/Slc12a3	7
BP	GO:0055094	response to lipoprotein particle	7/558	34/17710	0.00199709049070183	25728/25621/25584/81687/301059/24617/24539	Apoe/Cd81/F3/Mmp9/Myd88/Serpine1/Lpl	7
BP	GO:0006883	cellular sodium ion homeostasis	6/558	24/17710	0.00203723192839935	29517/25128/117517/29715/25650/25353	Sgk1/Umod/C7/Slc8a1/Atp1b1/Spp1	6
BP	GO:0015701	bicarbonate transport	6/558	24/17710	0.00203723192839935	311423/24255/29440/24779/84484/117955	Slc4a11/Cftr/Slc26a4/Slc4a1/Slc4a4/Slc4a7	6
BP	GO:0070542	response to fatty acid	14/558	133/17710	0.00203723192839935	64032/252900/246074/24450/24248/89813/362506/298006/54225/78968/140586/24539/25288/25748	Ccn2/Dgat2/Scd/Hmgcs2/Cat/Pdk4/Ccl19/Ccl21/Apob/Srebf1/Sox9/Lpl/Acsl1/Alas2	14
BP	GO:0090130	tissue migration	24/558	319/17710	0.00203723192839935	365037/25728/25313/25253/81687/25240/312566/24516/366492/64373/64531/63865/25246/24482/79240/25425/140586/24617/29659/304733/29600/24957/305987/81814	Sash1/Apoe/Egf/Dpp4/Mmp9/Aqp1/Adamts9/Jun/Epha2/Rhob/Synj2bp/Lgmn/Bsg/Igf1/Nr4a1/Ctsh/Sox9/Serpine1/P2rx4/Epb41l5/Atp2b4/Glul/Dock5/Tmsb4x	24
BP	GO:0035150	regulation of tube size	17/558	185/17710	0.00204442042396171	25728/25230/25118/29739/24174/24255/29254/29715/63840/303586/24903/29659/29412/305987/89808/108348108/24377	Apoe/Add3/Itga1/Gclm/Adra2b/Cftr/Mgll/Slc8a1/Per2/Wnt9b/Kng2/P2rx4/Adra1a/Dock5/Cx3cl1/LOC108348108/G6pd	17
BP	GO:2001169	regulation of ATP biosynthetic process	10/558	72/17710	0.00209184950588215	24333/314312/24482/24577/25747/60666/24779/288105/84484/81814	Eno1/Entpd5/Igf1/Myc/Ppara/Gpd1/Slc4a1/Zbtb20/Slc4a4/Tmsb4x	10
BP	GO:0060416	response to growth hormone	8/558	46/17710	0.00211775528457809	24450/24482/24577/25285/24508/24484/29455/25548	Hmgcs2/Igf1/Myc/Igfbp5/Irf1/Igfbp3/Gdf15/Slc34a1	8
BP	GO:0009108	coenzyme biosynthetic process	18/558	204/17710	0.00212332812876205	361596/311569/89813/24383/24333/314312/24482/24577/25747/60666/24779/288105/116719/84484/25288/25058/25106/24377	Idh2/Acss2/Pdk4/Gapdh/Eno1/Entpd5/Igf1/Myc/Ppara/Gpd1/Slc4a1/Zbtb20/Acacb/Slc4a4/Acsl1/Hk1/Rgn/G6pd	18
BP	GO:0097237	cellular response to toxic substance	24/558	321/17710	0.00218749543337412	25728/689064/24440/24426/24188/25584/24248/170913/296972/25240/64373/29158/24482/24577/287167/360504/25632/24672/81822/24617/58954/24330/25524/25106	Apoe/Hbb-bs/Hbb/Gstp1/Aldh1a1/F3/Cat/Abcb1a/Akr1b10/Aqp1/Rhob/Fbln5/Igf1/Myc/Hba-a3/Hba-a2/Hba-a1/Ppp2ca/Actb/Serpine1/Klf6/Egr1/Psap/Rgn	24
BP	GO:0071470	cellular response to osmotic stress	9/558	59/17710	0.00220177757599564	25065/311423/170913/25240/50676/313729/29344/501181/25139	Slc12a1/Slc4a11/Abcb1a/Aqp1/Slc6a12/Errfi1/Zfp36l1/Efhd1/Slc2a4	9
BP	GO:1901568	fatty acid derivative metabolic process	16/558	169/17710	0.00224318091154634	252900/293173/246263/24426/499353/83790/690163/24450/25526/29254/266674/298423/25315/25288/498789/25599	Dgat2/Far1/Acsm2/Gstp1/Cyp2c24/Cyp2c23/Oxct1/Hmgcs2/Ptgds/Mgll/Cyp4a8/Cyp4a3/Ephx1/Acsl1/RGD1564865/Cd74	16
BP	GO:0007159	leukocyte cell-cell adhesion	26/558	363/17710	0.0022507720002896	29142/25128/25084/25621/25253/25407/24253/362282/116477/362506/298006/24482/25747/353227/25662/24508/24779/64678/24903/289257/25599/294269/309621/309622/294273/25145	Vnn1/Umod/Il4r/Cd81/Dpp4/Cd59/Cebpb/Pck1/Wnk1/Ccl19/Ccl21/Igf1/Ppara/Zbtb16/Igfbp2/Irf1/Slc4a1/Tfrc/Kng2/Spta1/Cd74/RT1-Da/RT1-Ba/RT1-Bb/RT1-DMb/Cd24	26
BP	GO:0045471	response to ethanol	21/558	263/17710	0.00233744229693749	25728/58919/24426/24188/690163/24450/24172/24248/81687/24482/24577/25747/24672/78968/25139/29542/64529/24330/24377/26201/26192	Apoe/Ccnd1/Gstp1/Aldh1a1/Oxct1/Hmgcs2/Adh1/Cat/Mmp9/Igf1/Myc/Ppara/Ppp2ca/Srebf1/Slc2a4/Pebp1/Ctsb/Egr1/G6pd/ND4/CYTB	21
BP	GO:0051193	regulation of cofactor metabolic process	11/558	88/17710	0.00239111362666395	89813/25309/314312/24482/24577/25747/60666/24779/288105/25116/84484	Pdk4/Cycs/Entpd5/Igf1/Myc/Ppara/Gpd1/Slc4a1/Zbtb20/Hsd11b1/Slc4a4	11
BP	GO:0016052	carbohydrate catabolic process	15/558	154/17710	0.00262987759087422	293649/24383/24333/314312/24482/24577/25747/252899/60666/25634/24779/288105/25116/84484/25058	Lrp5/Gapdh/Eno1/Entpd5/Igf1/Myc/Ppara/Miox/Gpd1/G6pc1/Slc4a1/Zbtb20/Hsd11b1/Slc4a4/Hk1	15
BP	GO:0070555	response to interleukin-1	16/558	172/17710	0.0026936698579474	83425/25728/81687/24253/362282/362506/298006/24577/301059/24508/252917/140586/24617/81732/24330/89808	Akap12/Apoe/Mmp9/Cebpb/Pck1/Ccl19/Ccl21/Myc/Myd88/Irf1/Nr1d1/Sox9/Serpine1/Actr3/Egr1/Cx3cl1	16
BP	GO:0050867	positive regulation of cell activation	26/558	368/17710	0.0027315471253088	64032/29142/25084/25621/25253/25407/362282/24255/362506/298006/24482/353227/301059/25662/24779/64678/289257/24518/25328/25599/294269/309621/309622/294273/114851/25145	Ccn2/Vnn1/Il4r/Cd81/Dpp4/Cd59/Pck1/Cftr/Ccl19/Ccl21/Igf1/Zbtb16/Myd88/Igfbp2/Slc4a1/Tfrc/Spta1/Jund/Lamp1/Cd74/RT1-Da/RT1-Ba/RT1-Bb/RT1-DMb/Cdkn1a/Cd24	26
BP	GO:0010107	potassium ion import	8/558	48/17710	0.0027315471253088	25065/116477/24521/29719/170847/25650/364241/54300	Slc12a1/Wnk1/Kcnj1/Kcnj16/Kcnj15/Atp1b1/Kcnk5/Slc12a3	8
BP	GO:0006090	pyruvate metabolic process	13/558	121/17710	0.0027315471253088	362282/89813/24383/24333/314312/24482/24577/25747/60666/24779/288105/84484/25058	Pck1/Pdk4/Gapdh/Eno1/Entpd5/Igf1/Myc/Ppara/Gpd1/Slc4a1/Zbtb20/Slc4a4/Hk1	13
BP	GO:0046031	ADP metabolic process	12/558	105/17710	0.00273247794310112	24383/24184/24333/314312/24482/24577/25747/60666/24779/288105/84484/25058	Gapdh/Ak2/Eno1/Entpd5/Igf1/Myc/Ppara/Gpd1/Slc4a1/Zbtb20/Slc4a4/Hk1	12
BP	GO:0042180	cellular ketone metabolic process	19/558	228/17710	0.00273772612776343	252900/690163/89813/296972/25541/171445/299511/25747/60666/78968/252917/140586/116719/304785/29600/498789/24330/25599/25106	Dgat2/Oxct1/Pdk4/Akr1b10/Scp2/Akr7a2/Rdh16/Ppara/Gpd1/Srebf1/Nr1d1/Sox9/Acacb/Slc45a3/Atp2b4/RGD1564865/Egr1/Cd74/Rgn	19
BP	GO:0009267	cellular response to starvation	16/558	173/17710	0.00280051698422403	362282/89813/24516/79255/25747/29642/252919/78968/303586/24953/289419/24957/25389/290805/291434/114851	Pck1/Pdk4/Jun/Atf4/Ppara/Slc38a2/Slc38a3/Srebf1/Wnt9b/Gcgr/Nuak2/Glul/Atf3/Wrn/Rpl17/Cdkn1a	16
BP	GO:0001505	regulation of neurotransmitter levels	28/558	412/17710	0.00285276416194383	29503/293779/24188/25550/309312/245961/83784/690195/299331/24482/65135/79240/65178/63840/287722/29441/29659/29542/29600/24957/64040/305509/29412/290551/306460/291450/80773/25106	Slc22a2/Glyat/Aldh1a1/Slc1a1/Gldc/Dmgdh/Agxt2/Prima1/Hsp90aa1/Igf1/Dpys/Nr4a1/Snap91/Per2/Tmem106a/Por/P2rx4/Pebp1/Atp2b4/Glul/Aldh9a1/Adcy1/Adra1a/Chdh/Enpp6/Aldh7a1/Cyb5b/Rgn	28
BP	GO:0030004	cellular monovalent inorganic cation homeostasis	12/558	106/17710	0.00293779979409458	29517/25128/117517/24255/296981/29715/24779/25650/25353/84484/117955/307429	Sgk1/Umod/C7/Cftr/Atp6v0a4/Slc8a1/Slc4a1/Atp1b1/Spp1/Slc4a4/Slc4a7/Dmxl1	12
BP	GO:0006639	acylglycerol metabolic process	14/558	139/17710	0.00295082825684484	25728/252900/246074/24248/362282/29254/54225/300652/78968/25634/25666/24539/25288/25106	Apoe/Dgat2/Scd/Cat/Pck1/Mgll/Apob/Sorl1/Srebf1/G6pc1/Dgkg/Lpl/Acsl1/Rgn	14
BP	GO:0002696	positive regulation of leukocyte activation	25/558	350/17710	0.002980960345832	29142/25084/25621/25253/25407/362282/24255/362506/298006/24482/353227/301059/25662/24779/64678/289257/24518/25328/25599/294269/309621/309622/294273/114851/25145	Vnn1/Il4r/Cd81/Dpp4/Cd59/Pck1/Cftr/Ccl19/Ccl21/Igf1/Zbtb16/Myd88/Igfbp2/Slc4a1/Tfrc/Spta1/Jund/Lamp1/Cd74/RT1-Da/RT1-Ba/RT1-Bb/RT1-DMb/Cdkn1a/Cd24	25
BP	GO:0006081	cellular aldehyde metabolic process	10/558	76/17710	0.00299935646121307	685750/266603/361596/83784/24172/296972/64040/25116/64524/24377	Aldh8a1/Aldh1a3/Idh2/Agxt2/Adh1/Akr1b10/Aldh9a1/Hsd11b1/Tkt/G6pd	10
BP	GO:0032354	response to follicle-stimulating hormone	7/558	37/17710	0.00306092009190751	29739/313262/25587/24672/24617/29441/24330	Gclm/Pappa1/Id2/Ppp2ca/Serpine1/Por/Egr1	7
BP	GO:0003413	chondrocyte differentiation involved in endochondral bone morphogenesis	5/558	17/17710	0.00312534692170679	308843/29345/297894/79125/140586	Tsku/Serpinh1/Matn1/Anxa6/Sox9	5
BP	GO:0044706	multi-multicellular organism process	24/558	331/17710	0.00316284370585333	100360880/29657/24174/81687/24383/313262/313641/266803/314322/170512/25246/24482/29642/24296/252919/25662/25285/24508/24617/24484/25619/64529/83502/25748	Fosb/Arntl/Adra2b/Mmp9/Gapdh/Pappa1/Hspg2/Sostdc1/Fos/Ifi27/Bsg/Igf1/Slc38a2/Cyp1a1/Slc38a3/Igfbp2/Igfbp5/Irf1/Serpine1/Igfbp3/Plau/Ctsb/Cdh1/Alas2	24
BP	GO:0006096	glycolytic process	11/558	92/17710	0.00327470339508631	24383/24333/314312/24482/24577/25747/60666/24779/288105/84484/25058	Gapdh/Eno1/Entpd5/Igf1/Myc/Ppara/Gpd1/Slc4a1/Zbtb20/Slc4a4/Hk1	11
BP	GO:0045913	positive regulation of carbohydrate metabolic process	11/558	92/17710	0.00327470339508631	252900/25313/314312/24482/24577/25747/60666/288105/304785/84484/25106	Dgat2/Egf/Entpd5/Igf1/Myc/Ppara/Gpd1/Zbtb20/Slc45a3/Slc4a4/Rgn	11
BP	GO:0014812	muscle cell migration	13/558	124/17710	0.00327470339508631	85431/24426/25584/24482/24577/300652/25285/24617/24484/25619/305987/24330/64457	Nox4/Gstp1/F3/Igf1/Myc/Sorl1/Igfbp5/Serpine1/Igfbp3/Plau/Dock5/Egr1/Ndrg4	13
BP	GO:0006638	neutral lipid metabolic process	14/558	141/17710	0.00327470339508631	25728/252900/246074/24248/362282/29254/54225/300652/78968/25634/25666/24539/25288/25106	Apoe/Dgat2/Scd/Cat/Pck1/Mgll/Apob/Sorl1/Srebf1/G6pc1/Dgkg/Lpl/Acsl1/Rgn	14
BP	GO:0043470	regulation of carbohydrate catabolic process	9/558	63/17710	0.00327470339508631	314312/24482/24577/25747/60666/24779/288105/25116/84484	Entpd5/Igf1/Myc/Ppara/Gpd1/Slc4a1/Zbtb20/Hsd11b1/Slc4a4	9
BP	GO:0048002	antigen processing and presentation of peptide antigen	9/558	63/17710	0.00327470339508631	25294/25599/360323/414784/294269/309621/309622/24811/294273	Azgp1/Cd74/RT1-N2/RT1-T24-4/RT1-Da/RT1-Ba/RT1-Bb/Tap1/RT1-DMb	9
BP	GO:0006110	regulation of glycolytic process	8/558	50/17710	0.00336156525847453	314312/24482/24577/25747/60666/24779/288105/84484	Entpd5/Igf1/Myc/Ppara/Gpd1/Slc4a1/Zbtb20/Slc4a4	8
BP	GO:0042572	retinol metabolic process	8/558	50/17710	0.00336156525847453	266603/252900/24188/24172/296972/246298/299511/24296	Aldh1a3/Dgat2/Aldh1a1/Adh1/Akr1b10/Retsat/Rdh16/Cyp1a1	8
BP	GO:2000146	negative regulation of cell motility	23/558	313/17710	0.00341799123312426	25728/361596/24426/25253/312566/298006/25541/298487/64373/64531/366733/25285/360459/114856/24617/29600/24484/306096/25599/64457/89808/83502/25106	Apoe/Idh2/Gstp1/Dpp4/Adamts9/Ccl21/Scp2/Cldn19/Rhob/Synj2bp/Diras3/Igfbp5/Bmerb1/Dusp1/Serpine1/Atp2b4/Igfbp3/Dach1/Cd74/Ndrg4/Cx3cl1/Cdh1/Rgn	23
BP	GO:0046390	ribose phosphate biosynthetic process	21/558	273/17710	0.00347234691754791	245958/24383/24184/24333/314312/245965/24482/24577/25747/60666/24779/192241/288105/84484/305509/64524/25058/81814/24377/26196/26197	Atp5f1e/Gapdh/Ak2/Eno1/Entpd5/Atp5f1d/Igf1/Myc/Ppara/Gpd1/Slc4a1/Atp5po/Zbtb20/Slc4a4/Adcy1/Tkt/Hk1/Tmsb4x/G6pd/ATP8/ATP6	21
BP	GO:0006757	ATP generation from ADP	11/558	93/17710	0.00348316669105407	24383/24333/314312/24482/24577/25747/60666/24779/288105/84484/25058	Gapdh/Eno1/Entpd5/Igf1/Myc/Ppara/Gpd1/Slc4a1/Zbtb20/Slc4a4/Hk1	11
BP	GO:0042775	mitochondrial ATP synthesis coupled electron transport	10/558	78/17710	0.00349186007533415	293991/25309/301011/29445/26194/26204/26201/26202/26203/26192	Ndufb8/Cycs/Uqcrc1/Cox4i1/ND2/COX3/ND4/ND5/ND6/CYTB	10
BP	GO:0019882	antigen processing and presentation	12/558	109/17710	0.00352214780706742	362506/298006/25294/25599/360323/414784/294269/309621/309622/24811/294273/25524	Ccl19/Ccl21/Azgp1/Cd74/RT1-N2/RT1-T24-4/RT1-Da/RT1-Ba/RT1-Bb/Tap1/RT1-DMb/Psap	12
BP	GO:0050673	epithelial cell proliferation	30/558	464/17710	0.00362052522143916	25728/79426/246060/58919/25584/25313/680616/24253/24516/313641/313644/366492/313729/25587/29344/64531/24482/24577/79240/25285/363265/25640/252917/140586/24903/24957/24484/25619/83502/25106	Apoe/Zfp36/Cdkn1c/Ccnd1/F3/Egf/Ppp1r16b/Cebpb/Jun/Hspg2/Rap1gap/Epha2/Errfi1/Id2/Zfp36l1/Synj2bp/Igf1/Myc/Nr4a1/Igfbp5/Col4a3/Hnf1b/Nr1d1/Sox9/Kng2/Glul/Igfbp3/Plau/Cdh1/Rgn	30
BP	GO:0016125	sterol metabolic process	14/558	143/17710	0.00364568600148347	25728/308843/252900/293649/24450/24248/24255/312495/25541/54225/78968/29441/80848/24377	Apoe/Tsku/Dgat2/Lrp5/Hmgcs2/Cat/Cftr/Cyp26b1/Scp2/Apob/Srebf1/Por/Cubn/G6pd	14
BP	GO:0050863	regulation of T cell activation	24/558	336/17710	0.00369375554916944	29142/25084/25621/25253/25407/24253/362282/312495/362506/298006/24482/353227/25662/24508/24779/64678/24903/289257/25599/294269/309621/309622/294273/25145	Vnn1/Il4r/Cd81/Dpp4/Cd59/Cebpb/Pck1/Cyp26b1/Ccl19/Ccl21/Igf1/Zbtb16/Igfbp2/Irf1/Slc4a1/Tfrc/Kng2/Spta1/Cd74/RT1-Da/RT1-Ba/RT1-Bb/RT1-DMb/Cd24	24
BP	GO:0046688	response to copper ion	8/558	51/17710	0.00372006026429559	24158/25309/25240/24296/64678/24567/689415/26192	Acadm/Cycs/Aqp1/Cyp1a1/Tfrc/Mt1/Mt2A/CYTB	8
BP	GO:0098661	inorganic anion transmembrane transport	11/558	94/17710	0.00372006026429559	25550/25065/311423/24255/58980/29440/24779/170943/361074/25548/54300	Slc1a1/Slc12a1/Slc4a11/Cftr/Slc13a1/Slc26a4/Slc4a1/Slc25a10/Slc25a30/Slc34a1/Slc12a3	11
BP	GO:0006094	gluconeogenesis	10/558	79/17710	0.00377136108394283	252900/24158/362282/24383/79255/25747/60666/63840/25634/25389	Dgat2/Acadm/Pck1/Gapdh/Atf4/Ppara/Gpd1/Per2/G6pc1/Atf3	10
BP	GO:0007565	female pregnancy	22/558	296/17710	0.00382442986596086	100360880/24174/81687/24383/313262/313641/266803/314322/170512/25246/24482/29642/252919/25662/25285/24508/24617/24484/25619/64529/83502/25748	Fosb/Adra2b/Mmp9/Gapdh/Pappa1/Hspg2/Sostdc1/Fos/Ifi27/Bsg/Igf1/Slc38a2/Slc38a3/Igfbp2/Igfbp5/Irf1/Serpine1/Igfbp3/Plau/Ctsb/Cdh1/Alas2	22
BP	GO:0042776	mitochondrial ATP synthesis coupled proton transport	5/558	18/17710	0.00382442986596086	245958/245965/192241/26196/26197	Atp5f1e/Atp5f1d/Atp5po/ATP8/ATP6	5
BP	GO:0071402	cellular response to lipoprotein particle stimulus	7/558	39/17710	0.00389367974578226	25728/25621/25584/81687/301059/24617/24539	Apoe/Cd81/F3/Mmp9/Myd88/Serpine1/Lpl	7
BP	GO:0030336	negative regulation of cell migration	22/558	297/17710	0.00396657195863389	25728/361596/24426/25253/312566/298006/25541/298487/64373/64531/366733/25285/360459/114856/24617/29600/24484/306096/25599/64457/89808/83502	Apoe/Idh2/Gstp1/Dpp4/Adamts9/Ccl21/Scp2/Cldn19/Rhob/Synj2bp/Diras3/Igfbp5/Bmerb1/Dusp1/Serpine1/Atp2b4/Igfbp3/Dach1/Cd74/Ndrg4/Cx3cl1/Cdh1	22
BP	GO:0015740	C4-dicarboxylate transport	6/558	28/17710	0.00403468630156705	25550/313089/29484/65202/170943/361074	Slc1a1/Slc7a13/Slc3a1/Slc13a2/Slc25a10/Slc25a30	6
BP	GO:0033273	response to vitamin	16/558	181/17710	0.00407669767070231	58919/24426/29216/24248/81687/25279/24646/170913/58868/312495/24296/24522/304929/25353/25548/26192	Ccnd1/Gstp1/Lrp2/Cat/Mmp9/Cyp24a1/Abcb1b/Abcb1a/Fzd1/Cyp26b1/Cyp1a1/Zfp354a/F5/Spp1/Slc34a1/CYTB	16
BP	GO:0019362	pyridine nucleotide metabolic process	15/558	163/17710	0.00407669767070231	361596/24383/24333/314312/24482/24577/25747/60666/24779/288105/25116/84484/64524/25058/24377	Idh2/Gapdh/Eno1/Entpd5/Igf1/Myc/Ppara/Gpd1/Slc4a1/Zbtb20/Hsd11b1/Slc4a4/Tkt/Hk1/G6pd	15
BP	GO:0046496	nicotinamide nucleotide metabolic process	15/558	163/17710	0.00407669767070231	361596/24383/24333/314312/24482/24577/25747/60666/24779/288105/25116/84484/64524/25058/24377	Idh2/Gapdh/Eno1/Entpd5/Igf1/Myc/Ppara/Gpd1/Slc4a1/Zbtb20/Hsd11b1/Slc4a4/Tkt/Hk1/G6pd	15
BP	GO:0030811	regulation of nucleotide catabolic process	8/558	52/17710	0.00407669767070231	314312/24482/24577/25747/60666/24779/288105/84484	Entpd5/Igf1/Myc/Ppara/Gpd1/Slc4a1/Zbtb20/Slc4a4	8
BP	GO:0043618	regulation of transcription from RNA polymerase II promoter in response to stress	8/558	52/17710	0.00407669767070231	293524/362165/24253/24516/79255/25389/24330/108348108	Bag3/Creb3l1/Cebpb/Jun/Atf4/Atf3/Egr1/LOC108348108	8
BP	GO:0009135	purine nucleoside diphosphate metabolic process	12/558	112/17710	0.00422645164416647	24383/24184/24333/314312/24482/24577/25747/60666/24779/288105/84484/25058	Gapdh/Ak2/Eno1/Entpd5/Igf1/Myc/Ppara/Gpd1/Slc4a1/Zbtb20/Slc4a4/Hk1	12
BP	GO:0009179	purine ribonucleoside diphosphate metabolic process	12/558	112/17710	0.00422645164416647	24383/24184/24333/314312/24482/24577/25747/60666/24779/288105/84484/25058	Gapdh/Ak2/Eno1/Entpd5/Igf1/Myc/Ppara/Gpd1/Slc4a1/Zbtb20/Slc4a4/Hk1	12
BP	GO:0042866	pyruvate biosynthetic process	11/558	96/17710	0.00423693316984623	24383/24333/314312/24482/24577/25747/60666/24779/288105/84484/25058	Gapdh/Eno1/Entpd5/Igf1/Myc/Ppara/Gpd1/Slc4a1/Zbtb20/Slc4a4/Hk1	11
BP	GO:0003014	renal system process	13/558	129/17710	0.00428506657890326	24440/25128/64522/25065/25240/63865/24521/24779/60577/29412/54300/25524/24377	Hbb/Umod/Slc5a2/Slc12a1/Aqp1/Lgmn/Kcnj1/Slc4a1/Slc15a2/Adra1a/Slc12a3/Psap/G6pd	13
BP	GO:0016051	carbohydrate biosynthetic process	17/558	201/17710	0.00428506657890326	252900/25313/24158/362282/24383/24482/79255/25747/60666/63840/54241/252917/25634/25389/29633/25106/24377	Dgat2/Egf/Acadm/Pck1/Gapdh/Igf1/Atf4/Ppara/Gpd1/Per2/Cltc/Nr1d1/G6pc1/Atf3/Ndst1/Rgn/G6pd	17
BP	GO:0051249	regulation of lymphocyte activation	30/558	471/17710	0.00429493920536949	29142/25084/25621/25253/25407/24253/362282/312495/362506/298006/298765/25587/29344/24482/353227/301059/25662/24508/24779/64678/24903/289257/25328/25599/294269/309621/309622/294273/114851/25145	Vnn1/Il4r/Cd81/Dpp4/Cd59/Cebpb/Pck1/Cyp26b1/Ccl19/Ccl21/Zfp36l2/Id2/Zfp36l1/Igf1/Zbtb16/Myd88/Igfbp2/Irf1/Slc4a1/Tfrc/Kng2/Spta1/Lamp1/Cd74/RT1-Da/RT1-Ba/RT1-Bb/RT1-DMb/Cdkn1a/Cd24	30
BP	GO:0019319	hexose biosynthetic process	10/558	81/17710	0.00432509256457962	252900/24158/362282/24383/79255/25747/60666/63840/25634/25389	Dgat2/Acadm/Pck1/Gapdh/Atf4/Ppara/Gpd1/Per2/G6pc1/Atf3	10
BP	GO:0071375	cellular response to peptide hormone stimulus	26/558	384/17710	0.00432509256457962	29517/24426/365398/25673/24450/362282/58868/89813/313729/29344/29667/24482/24577/79240/300652/24672/24508/78968/25139/25634/24953/24617/29441/29455/24539/24330	Sgk1/Gstp1/Slc22a12/Anxa5/Hmgcs2/Pck1/Fzd1/Pdk4/Errfi1/Zfp36l1/Srsf5/Igf1/Myc/Nr4a1/Sorl1/Ppp2ca/Irf1/Srebf1/Slc2a4/G6pc1/Gcgr/Serpine1/Por/Gdf15/Lpl/Egr1	26
BP	GO:0035296	regulation of tube diameter	16/558	184/17710	0.00464187210947724	25728/25230/25118/29739/24174/24255/29254/29715/63840/24903/29659/29412/305987/89808/108348108/24377	Apoe/Add3/Itga1/Gclm/Adra2b/Cftr/Mgll/Slc8a1/Per2/Kng2/P2rx4/Adra1a/Dock5/Cx3cl1/LOC108348108/G6pd	16
BP	GO:0050880	regulation of blood vessel size	16/558	184/17710	0.00464187210947724	25728/25230/25118/29739/24174/24255/29254/29715/63840/24903/29659/29412/305987/89808/108348108/24377	Apoe/Add3/Itga1/Gclm/Adra2b/Cftr/Mgll/Slc8a1/Per2/Kng2/P2rx4/Adra1a/Dock5/Cx3cl1/LOC108348108/G6pd	16
BP	GO:0097746	regulation of blood vessel diameter	16/558	184/17710	0.00464187210947724	25728/25230/25118/29739/24174/24255/29254/29715/63840/24903/29659/29412/305987/89808/108348108/24377	Apoe/Add3/Itga1/Gclm/Adra2b/Cftr/Mgll/Slc8a1/Per2/Kng2/P2rx4/Adra1a/Dock5/Cx3cl1/LOC108348108/G6pd	16
BP	GO:0003018	vascular process in circulatory system	18/558	222/17710	0.00464704203179687	83425/25728/25230/25118/29739/24174/24255/29254/29715/63840/24903/29659/29412/305987/56765/89808/108348108/24377	Akap12/Apoe/Add3/Itga1/Gclm/Adra2b/Cftr/Mgll/Slc8a1/Per2/Kng2/P2rx4/Adra1a/Dock5/Plvap/Cx3cl1/LOC108348108/G6pd	18
BP	GO:0014706	striated muscle tissue development	29/558	453/17710	0.00484136026051965	308572/85431/29657/24158/29216/312495/312566/313641/29715/25587/29596/314322/24482/24577/366960/25747/79240/115771/300673/690286/266766/29619/25389/259241/64529/29412/24330/83514/24377	Myh14/Nox4/Arntl/Acadm/Lrp2/Cyp26b1/Adamts9/Hspg2/Slc8a1/Id2/Ifrd1/Fos/Igf1/Myc/Maff/Ppara/Nr4a1/Usp2/Bcl9l/Hlf/Rcan1/Btg2/Atf3/Nr1d2/Ctsb/Adra1a/Egr1/Tsc22d3/G6pd	29
BP	GO:0048771	tissue remodeling	18/558	223/17710	0.00484136026051965	85431/25128/293649/56083/81687/24646/89813/366492/24482/25285/94168/64678/81732/25353/25548/58954/289287/25145	Nox4/Umod/Lrp5/Tgm2/Mmp9/Abcb1b/Pdk4/Epha2/Igf1/Igfbp5/Spp2/Tfrc/Actr3/Spp1/Slc34a1/Klf6/Gpr137b/Cd24	18
BP	GO:0060351	cartilage development involved in endochondral bone morphogenesis	7/558	41/17710	0.00484136026051965	308843/29345/297894/313641/79125/140586/29441	Tsku/Serpinh1/Matn1/Hspg2/Anxa6/Sox9/Por	7
BP	GO:0045667	regulation of osteoblast differentiation	14/558	149/17710	0.00484136026051965	293649/686753/83476/311604/24253/58868/25587/24482/79255/25285/140586/25695/304334/24518	Lrp5/Npnt/Ccn1/Zhx3/Cebpb/Fzd1/Id2/Igf1/Atf4/Igfbp5/Sox9/Cebpd/Fam20c/Jund	14
BP	GO:0001503	ossification	28/558	432/17710	0.00484136026051965	64032/293649/686753/83476/362165/311604/81687/24253/25279/58868/296981/297894/313641/366492/29715/25587/24482/79255/353227/25285/140586/25695/304334/25353/24484/24518/25548/81814	Ccn2/Lrp5/Npnt/Ccn1/Creb3l1/Zhx3/Mmp9/Cebpb/Cyp24a1/Fzd1/Atp6v0a4/Matn1/Hspg2/Epha2/Slc8a1/Id2/Igf1/Atf4/Zbtb16/Igfbp5/Sox9/Cebpd/Fam20c/Spp1/Igfbp3/Jund/Slc34a1/Tmsb4x	28
BP	GO:0002399	MHC class II protein complex assembly	4/558	11/17710	0.00484136026051965	294269/309621/309622/294273	RT1-Da/RT1-Ba/RT1-Bb/RT1-DMb	4
BP	GO:0002503	peptide antigen assembly with MHC class II protein complex	4/558	11/17710	0.00484136026051965	294269/309621/309622/294273	RT1-Da/RT1-Ba/RT1-Bb/RT1-DMb	4
BP	GO:0002579	positive regulation of antigen processing and presentation	4/558	11/17710	0.00484136026051965	362506/298006/25599/309622	Ccl19/Ccl21/Cd74/RT1-Bb	4
BP	GO:0003418	growth plate cartilage chondrocyte differentiation	4/558	11/17710	0.00484136026051965	308843/297894/79125/140586	Tsku/Matn1/Anxa6/Sox9	4
BP	GO:0010046	response to mycotoxin	4/558	11/17710	0.00484136026051965	24646/170913/81822/24330	Abcb1b/Abcb1a/Actb/Egr1	4
BP	GO:0030647	aminoglycoside antibiotic metabolic process	4/558	11/17710	0.00484136026051965	296972/171445/25548/498789	Akr1b10/Akr7a2/Slc34a1/RGD1564865	4
BP	GO:0070294	renal sodium ion absorption	4/558	11/17710	0.00484136026051965	25128/25065/24521/54300	Umod/Slc12a1/Kcnj1/Slc12a3	4
BP	GO:1990440	positive regulation of transcription from RNA polymerase II promoter in response to endoplasmic reticulum stress	4/558	11/17710	0.00484136026051965	362165/24253/79255/25389	Creb3l1/Cebpb/Atf4/Atf3	4
BP	GO:0045981	positive regulation of nucleotide metabolic process	9/558	68/17710	0.00484136026051965	24333/314312/24482/24577/25747/60666/288105/84484/81814	Eno1/Entpd5/Igf1/Myc/Ppara/Gpd1/Zbtb20/Slc4a4/Tmsb4x	9
BP	GO:1900544	positive regulation of purine nucleotide metabolic process	9/558	68/17710	0.00484136026051965	24333/314312/24482/24577/25747/60666/288105/84484/81814	Eno1/Entpd5/Igf1/Myc/Ppara/Gpd1/Zbtb20/Slc4a4/Tmsb4x	9
BP	GO:0007519	skeletal muscle tissue development	17/558	205/17710	0.0049552894105847	308572/29657/312495/314322/24577/366960/79240/115771/300673/690286/266766/29619/25389/259241/64529/24330/83514	Myh14/Arntl/Cyp26b1/Fos/Myc/Maff/Nr4a1/Usp2/Bcl9l/Hlf/Rcan1/Btg2/Atf3/Nr1d2/Ctsb/Egr1/Tsc22d3	17
BP	GO:0001656	metanephros development	11/558	99/17710	0.00503580790594436	25128/25240/83839/25587/24577/25425/25640/303586/140586/289486/24330	Umod/Aqp1/Calb1/Id2/Myc/Ctsh/Hnf1b/Wnt9b/Sox9/Fras1/Egr1	11
BP	GO:0045444	fat cell differentiation	20/558	265/17710	0.00520386538686146	79426/85249/29657/58919/293649/246074/114517/24253/298765/25587/29344/24482/79240/353227/63840/78968/25139/252917/25695/24539	Zfp36/Pex11a/Arntl/Ccnd1/Lrp5/Scd/Itga6/Cebpb/Zfp36l2/Id2/Zfp36l1/Igf1/Nr4a1/Zbtb16/Per2/Srebf1/Slc2a4/Nr1d1/Cebpd/Lpl	20
BP	GO:0051271	negative regulation of cellular component movement	24/558	348/17710	0.00520386538686146	25728/361596/24426/25253/312566/298006/25541/298487/64373/64531/366733/315711/25285/360459/114856/24617/29600/24484/306096/25599/64457/89808/83502/25106	Apoe/Idh2/Gstp1/Dpp4/Adamts9/Ccl21/Scp2/Cldn19/Rhob/Synj2bp/Diras3/Sema7a/Igfbp5/Bmerb1/Dusp1/Serpine1/Atp2b4/Igfbp3/Dach1/Cd74/Ndrg4/Cx3cl1/Cdh1/Rgn	24
BP	GO:0071372	cellular response to follicle-stimulating hormone stimulus	6/558	30/17710	0.00520386538686146	29739/25587/24672/24617/29441/24330	Gclm/Id2/Ppp2ca/Serpine1/Por/Egr1	6
BP	GO:0071474	cellular hyperosmotic response	6/558	30/17710	0.00520386538686146	25065/170913/25240/50676/313729/501181	Slc12a1/Abcb1a/Aqp1/Slc6a12/Errfi1/Efhd1	6
BP	GO:0006695	cholesterol biosynthetic process	8/558	55/17710	0.00529440377640469	25728/24450/24255/25541/54225/78968/29441/24377	Apoe/Hmgcs2/Cftr/Scp2/Apob/Srebf1/Por/G6pd	8
BP	GO:0043620	regulation of DNA-templated transcription in response to stress	8/558	55/17710	0.00529440377640469	293524/362165/24253/24516/79255/25389/24330/108348108	Bag3/Creb3l1/Cebpb/Jun/Atf4/Atf3/Egr1/LOC108348108	8
BP	GO:1902653	secondary alcohol biosynthetic process	8/558	55/17710	0.00529440377640469	25728/24450/24255/25541/54225/78968/29441/24377	Apoe/Hmgcs2/Cftr/Scp2/Apob/Srebf1/Por/G6pd	8
BP	GO:0048821	erythrocyte development	7/558	42/17710	0.00530695465592784	24440/360504/25632/24779/361439/25748/24377	Hbb/Hba-a2/Hba-a1/Slc4a1/Abcb10/Alas2/G6pd	7
BP	GO:0098659	inorganic cation import across plasma membrane	11/558	100/17710	0.00530695465592784	64522/25065/29715/24521/497948/29719/170847/25650/364241/25548/54300	Slc5a2/Slc12a1/Slc8a1/Kcnj1/Trpv3/Kcnj16/Kcnj15/Atp1b1/Kcnk5/Slc34a1/Slc12a3	11
BP	GO:0099587	inorganic ion import across plasma membrane	11/558	100/17710	0.00530695465592784	64522/25065/29715/24521/497948/29719/170847/25650/364241/25548/54300	Slc5a2/Slc12a1/Slc8a1/Kcnj1/Trpv3/Kcnj16/Kcnj15/Atp1b1/Kcnk5/Slc34a1/Slc12a3	11
BP	GO:0042752	regulation of circadian rhythm	13/558	134/17710	0.00544300196744139	29657/25526/78962/25587/25747/115771/63840/287422/252917/305509/259241/307829/363445	Arntl/Ptgds/Per3/Id2/Ppara/Usp2/Per2/Per1/Nr1d1/Adcy1/Nr1d2/Zfhx3/Usp9x	13
BP	GO:0019886	antigen processing and presentation of exogenous peptide antigen via MHC class II	5/558	20/17710	0.00544300196744139	25599/294269/309621/309622/294273	Cd74/RT1-Da/RT1-Ba/RT1-Bb/RT1-DMb	5
BP	GO:0009185	ribonucleoside diphosphate metabolic process	12/558	117/17710	0.00545681149039629	24383/24184/24333/314312/24482/24577/25747/60666/24779/288105/84484/25058	Gapdh/Ak2/Eno1/Entpd5/Igf1/Myc/Ppara/Gpd1/Slc4a1/Zbtb20/Slc4a4/Hk1	12
BP	GO:0048145	regulation of fibroblast proliferation	12/558	117/17710	0.00545681149039629	24426/25313/81687/25240/24516/24482/24577/24903/24617/306096/25599/114851	Gstp1/Egf/Mmp9/Aqp1/Jun/Igf1/Myc/Kng2/Serpine1/Dach1/Cd74/Cdkn1a	12
BP	GO:0043279	response to alkaloid	16/558	189/17710	0.00556782177482458	100360880/25550/56083/170913/29715/299331/24482/24577/301011/360616/25619/29412/25548/24330/309622/26203	Fosb/Slc1a1/Tgm2/Abcb1a/Slc8a1/Hsp90aa1/Igf1/Myc/Uqcrc1/Ppp1r1b/Plau/Adra1a/Slc34a1/Egr1/RT1-Bb/ND6	16
BP	GO:0009132	nucleoside diphosphate metabolic process	13/558	135/17710	0.0057587957334857	362282/24383/24184/24333/314312/24482/24577/25747/60666/24779/288105/84484/25058	Pck1/Gapdh/Ak2/Eno1/Entpd5/Igf1/Myc/Ppara/Gpd1/Slc4a1/Zbtb20/Slc4a4/Hk1	13
BP	GO:0072524	pyridine-containing compound metabolic process	15/558	171/17710	0.0057587957334857	361596/24383/24333/314312/24482/24577/25747/60666/24779/288105/25116/84484/64524/25058/24377	Idh2/Gapdh/Eno1/Entpd5/Igf1/Myc/Ppara/Gpd1/Slc4a1/Zbtb20/Hsd11b1/Slc4a4/Tkt/Hk1/G6pd	15
BP	GO:0072348	sulfur compound transport	8/558	56/17710	0.00578262689134035	25550/58980/29464/313089/29484/29440/170943/361074	Slc1a1/Slc13a1/Slc6a6/Slc7a13/Slc3a1/Slc26a4/Slc25a10/Slc25a30	8
BP	GO:0031669	cellular response to nutrient levels	21/558	289/17710	0.00581294178485178	362282/170913/58868/89813/24516/79255/25747/29642/252919/78968/303586/24953/24617/29659/289419/24957/25389/24539/290805/291434/114851	Pck1/Abcb1a/Fzd1/Pdk4/Jun/Atf4/Ppara/Slc38a2/Slc38a3/Srebf1/Wnt9b/Gcgr/Serpine1/P2rx4/Nuak2/Glul/Atf3/Lpl/Wrn/Rpl17/Cdkn1a	21
BP	GO:0072522	purine-containing compound biosynthetic process	20/558	269/17710	0.00590060175052974	245958/24383/24184/24333/314312/245965/24482/24577/25747/60666/24779/192241/288105/25353/84484/305509/25058/81814/26196/26197	Atp5f1e/Gapdh/Ak2/Eno1/Entpd5/Atp5f1d/Igf1/Myc/Ppara/Gpd1/Slc4a1/Atp5po/Zbtb20/Spp1/Slc4a4/Adcy1/Hk1/Tmsb4x/ATP8/ATP6	20
BP	GO:1990573	potassium ion import across plasma membrane	7/558	43/17710	0.00590060175052974	25065/24521/29719/170847/25650/364241/54300	Slc12a1/Kcnj1/Kcnj16/Kcnj15/Atp1b1/Kcnk5/Slc12a3	7
BP	GO:0002478	antigen processing and presentation of exogenous peptide antigen	6/558	31/17710	0.00590060175052974	25599/294269/309621/309622/24811/294273	Cd74/RT1-Da/RT1-Ba/RT1-Bb/Tap1/RT1-DMb	6
BP	GO:0008203	cholesterol metabolic process	13/558	136/17710	0.00605680064850059	25728/308843/252900/293649/24450/24248/24255/25541/54225/78968/29441/80848/24377	Apoe/Tsku/Dgat2/Lrp5/Hmgcs2/Cat/Cftr/Scp2/Apob/Srebf1/Por/Cubn/G6pd	13
BP	GO:0034698	response to gonadotropin	9/558	71/17710	0.00612271574157262	29739/313262/25541/25587/24577/24672/24617/29441/24330	Gclm/Pappa1/Scp2/Id2/Myc/Ppp2ca/Serpine1/Por/Egr1	9
BP	GO:0048512	circadian behavior	9/558	71/17710	0.00612271574157262	365871/25526/78962/25587/115771/252917/259241/24330/307829	Ciart/Ptgds/Per3/Id2/Usp2/Nr1d1/Nr1d2/Egr1/Zfhx3	9
BP	GO:0036294	cellular response to decreased oxygen levels	17/558	211/17710	0.00629550682867485	308099/362282/24255/25240/58936/24333/29715/29344/24577/299923/79255/25139/24617/304798/25619/24330/170465	Fndc1/Pck1/Cftr/Aqp1/Plk3/Eno1/Slc8a1/Zfp36l1/Myc/Ndrg1/Atf4/Slc2a4/Serpine1/Mdm4/Plau/Egr1/Acaa2	17
BP	GO:0043491	protein kinase B signaling	17/558	211/17710	0.00629550682867485	85431/25584/25313/29216/362506/298006/58936/366492/29344/299331/24482/25747/25285/140586/29659/29455/89808	Nox4/F3/Egf/Lrp2/Ccl19/Ccl21/Plk3/Epha2/Zfp36l1/Hsp90aa1/Igf1/Ppara/Igfbp5/Sox9/P2rx4/Gdf15/Cx3cl1	17
BP	GO:0060452	positive regulation of cardiac muscle contraction	4/558	12/17710	0.00630721421673214	64032/299331/289734/29412	Ccn2/Hsp90aa1/Smtn/Adra1a	4
BP	GO:1902947	regulation of tau-protein kinase activity	4/558	12/17710	0.00630721421673214	25728/299331/300652/24330	Apoe/Hsp90aa1/Sorl1/Egr1	4
BP	GO:1905288	vascular associated smooth muscle cell apoptotic process	4/558	12/17710	0.00630721421673214	24255/24383/24482/79255	Cftr/Gapdh/Igf1/Atf4	4
BP	GO:1905459	regulation of vascular associated smooth muscle cell apoptotic process	4/558	12/17710	0.00630721421673214	24255/24383/24482/79255	Cftr/Gapdh/Igf1/Atf4	4
BP	GO:0072347	response to anesthetic	13/558	137/17710	0.00631241593723908	100360880/25550/56083/170913/299331/360616/24779/29719/29412/24330/309622/25058/26203	Fosb/Slc1a1/Tgm2/Abcb1a/Hsp90aa1/Ppp1r1b/Slc4a1/Kcnj16/Adra1a/Egr1/RT1-Bb/Hk1/ND6	13
BP	GO:0070372	regulation of ERK1 and ERK2 cascade	23/558	334/17710	0.00637333591212849	64032/83425/25728/85431/25387/24426/25313/686753/83476/362506/298006/24516/366492/313729/64531/24482/315711/114856/25389/29412/25599/64457/89808	Ccn2/Akap12/Apoe/Nox4/Arrb1/Gstp1/Egf/Npnt/Ccn1/Ccl19/Ccl21/Jun/Epha2/Errfi1/Synj2bp/Igf1/Sema7a/Dusp1/Atf3/Adra1a/Cd74/Ndrg4/Cx3cl1	23
BP	GO:1990748	cellular detoxification	12/558	120/17710	0.00644201058545343	25728/689064/24440/24426/24188/24248/296972/29158/287167/360504/25632/25106	Apoe/Hbb-bs/Hbb/Gstp1/Aldh1a1/Cat/Akr1b10/Fbln5/Hba-a3/Hba-a2/Hba-a1/Rgn	12
BP	GO:0045475	locomotor rhythm	5/558	21/17710	0.00644201058545343	365871/25587/115771/24330/307829	Ciart/Id2/Usp2/Egr1/Zfhx3	5
BP	GO:0033189	response to vitamin A	7/558	44/17710	0.00650073197076014	24248/81687/24646/170913/312495/24296/25548	Cat/Mmp9/Abcb1b/Abcb1a/Cyp26b1/Cyp1a1/Slc34a1	7
BP	GO:0002931	response to ischemia	9/558	72/17710	0.00653421748576158	25309/63840/113894/266766/29659/24330/89808/29168/25058	Cycs/Per2/Sqstm1/Rcan1/P2rx4/Egr1/Cx3cl1/Ubd/Hk1	9
BP	GO:0009152	purine ribonucleotide biosynthetic process	19/558	252/17710	0.00653421748576158	245958/24383/24184/24333/314312/245965/24482/24577/25747/60666/24779/192241/288105/84484/305509/25058/81814/26196/26197	Atp5f1e/Gapdh/Ak2/Eno1/Entpd5/Atp5f1d/Igf1/Myc/Ppara/Gpd1/Slc4a1/Atp5po/Zbtb20/Slc4a4/Adcy1/Hk1/Tmsb4x/ATP8/ATP6	19
BP	GO:0009416	response to light stimulus	24/558	357/17710	0.0066801025410074	29517/25387/58919/24248/81687/25240/78962/25587/314322/24577/79255/25756/300514/115771/315606/63840/114856/287422/360616/252917/24518/290805/64457/114851	Sgk1/Arrb1/Ccnd1/Cat/Mmp9/Aqp1/Per3/Id2/Fos/Myc/Atf4/Cpt1b/Ei24/Usp2/Kmt2a/Per2/Dusp1/Per1/Ppp1r1b/Nr1d1/Jund/Wrn/Ndrg4/Cdkn1a	24
BP	GO:0048144	fibroblast proliferation	12/558	121/17710	0.00678720190330379	24426/25313/81687/25240/24516/24482/24577/24903/24617/306096/25599/114851	Gstp1/Egf/Mmp9/Aqp1/Jun/Igf1/Myc/Kng2/Serpine1/Dach1/Cd74/Cdkn1a	12
BP	GO:0051897	positive regulation of protein kinase B signaling	12/558	121/17710	0.00678720190330379	85431/25584/25313/29216/362506/298006/299331/24482/25285/29659/29455/89808	Nox4/F3/Egf/Lrp2/Ccl19/Ccl21/Hsp90aa1/Igf1/Igfbp5/P2rx4/Gdf15/Cx3cl1	12
BP	GO:0071466	cellular response to xenobiotic stimulus	22/558	315/17710	0.00678720190330379	24426/25550/499353/83790/56083/362282/170913/25240/312495/313729/29715/24482/24577/24296/360616/64678/24617/84493/64305/25288/24330/309622	Gstp1/Slc1a1/Cyp2c24/Cyp2c23/Tgm2/Pck1/Abcb1a/Aqp1/Cyp26b1/Errfi1/Slc8a1/Igf1/Myc/Cyp1a1/Ppp1r1b/Tfrc/Serpine1/Fmo3/Sult1b1/Acsl1/Egr1/RT1-Bb	22
BP	GO:1903522	regulation of blood circulation	20/558	274/17710	0.00695771408784424	64032/25550/25230/24174/29254/29715/299331/500874/63840/78968/29659/29542/304798/29600/25650/289734/29412/305987/89808/108348108	Ccn2/Slc1a1/Add3/Adra2b/Mgll/Slc8a1/Hsp90aa1/Tmem65/Per2/Srebf1/P2rx4/Pebp1/Mdm4/Atp2b4/Atp1b1/Smtn/Adra1a/Dock5/Cx3cl1/LOC108348108	20
BP	GO:0033627	cell adhesion mediated by integrin	9/558	73/17710	0.00707637665477832	686753/25253/114517/116477/298006/366492/24617/25619/25145	Npnt/Dpp4/Itga6/Wnk1/Ccl21/Epha2/Serpine1/Plau/Cd24	9
BP	GO:0045669	positive regulation of osteoblast differentiation	9/558	73/17710	0.00707637665477832	293649/686753/83476/311604/24253/24482/25695/304334/24518	Lrp5/Npnt/Ccn1/Zhx3/Cebpb/Igf1/Cebpd/Fam20c/Jund	9
BP	GO:0006637	acyl-CoA metabolic process	10/558	89/17710	0.00736105930560162	252900/293173/246263/293779/24450/311569/89813/116719/25288/170465	Dgat2/Far1/Acsm2/Glyat/Hmgcs2/Acss2/Pdk4/Acacb/Acsl1/Acaa2	10
BP	GO:0035383	thioester metabolic process	10/558	89/17710	0.00736105930560162	252900/293173/246263/293779/24450/311569/89813/116719/25288/170465	Dgat2/Far1/Acsm2/Glyat/Hmgcs2/Acss2/Pdk4/Acacb/Acsl1/Acaa2	10
BP	GO:0060359	response to ammonium ion	16/558	196/17710	0.00748673987056363	100360880/25550/56083/170913/24383/299331/24577/79255/360616/29600/25619/29412/25548/24330/309622/26203	Fosb/Slc1a1/Tgm2/Abcb1a/Gapdh/Hsp90aa1/Myc/Atf4/Ppp1r1b/Atp2b4/Plau/Adra1a/Slc34a1/Egr1/RT1-Bb/ND6	16
BP	GO:0016126	sterol biosynthetic process	8/558	59/17710	0.00751392606591218	25728/24450/24255/25541/54225/78968/29441/24377	Apoe/Hmgcs2/Cftr/Scp2/Apob/Srebf1/Por/G6pd	8
BP	GO:0051194	positive regulation of cofactor metabolic process	6/558	33/17710	0.00766715781906574	314312/24482/24577/60666/288105/84484	Entpd5/Igf1/Myc/Gpd1/Zbtb20/Slc4a4	6
BP	GO:0007622	rhythmic behavior	9/558	74/17710	0.00766715781906574	365871/25526/78962/25587/115771/252917/259241/24330/307829	Ciart/Ptgds/Per3/Id2/Usp2/Nr1d1/Nr1d2/Egr1/Zfhx3	9
BP	GO:0008652	cellular amino acid biosynthetic process	9/558	74/17710	0.00766715781906574	64313/24188/365972/83784/300901/24398/29600/24957/24399	Oat/Aldh1a1/Bhmt2/Agxt2/Plod2/Gls/Atp2b4/Glul/Glud1	9
BP	GO:0045540	regulation of cholesterol biosynthetic process	5/558	22/17710	0.00767522401032158	25728/25541/54225/78968/29441	Apoe/Scp2/Apob/Srebf1/Por	5
BP	GO:0030099	myeloid cell differentiation	27/558	428/17710	0.0077604819071146	79426/24440/25621/246060/24253/362506/24516/366492/25587/29344/314322/24577/353227/360504/25632/24779/64678/304334/24170/289287/25599/361439/29168/108348108/25748/363465/24377	Zfp36/Hbb/Cd81/Cdkn1c/Cebpb/Ccl19/Jun/Epha2/Id2/Zfp36l1/Fos/Myc/Zbtb16/Hba-a2/Hba-a1/Slc4a1/Tfrc/Fam20c/Add1/Gpr137b/Cd74/Abcb10/Ubd/LOC108348108/Alas2/Pir/G6pd	27
BP	GO:0007616	long-term memory	7/558	46/17710	0.00810337771737515	29517/25728/83839/25139/305509/24399/24330	Sgk1/Apoe/Calb1/Slc2a4/Adcy1/Glud1/Egr1	7
BP	GO:0002501	peptide antigen assembly with MHC protein complex	4/558	13/17710	0.00818642336024188	294269/309621/309622/294273	RT1-Da/RT1-Ba/RT1-Bb/RT1-DMb	4
BP	GO:0003096	renal sodium ion transport	4/558	13/17710	0.00818642336024188	25128/25065/24521/54300	Umod/Slc12a1/Kcnj1/Slc12a3	4
BP	GO:0097066	response to thyroid hormone	8/558	60/17710	0.00820609817424271	25673/29739/170913/24184/24482/25425/64529/25548	Anxa5/Gclm/Abcb1a/Ak2/Igf1/Ctsh/Ctsb/Slc34a1	8
BP	GO:0042632	cholesterol homeostasis	10/558	91/17710	0.00847976245935379	25728/308843/252900/293649/54225/300644/252917/25634/24539/25145	Apoe/Tsku/Dgat2/Lrp5/Apob/Gramd1b/Nr1d1/G6pc1/Lpl/Cd24	10
BP	GO:0040013	negative regulation of locomotion	24/558	366/17710	0.00892505252673842	25728/361596/24426/25253/312566/298006/25541/298487/64373/64531/366733/315711/25285/360459/114856/24617/29600/24484/306096/25599/64457/89808/83502/25106	Apoe/Idh2/Gstp1/Dpp4/Adamts9/Ccl21/Scp2/Cldn19/Rhob/Synj2bp/Diras3/Sema7a/Igfbp5/Bmerb1/Dusp1/Serpine1/Atp2b4/Igfbp3/Dach1/Cd74/Ndrg4/Cx3cl1/Cdh1/Rgn	24
BP	GO:0006164	purine nucleotide biosynthetic process	19/558	260/17710	0.00893340904269299	245958/24383/24184/24333/314312/245965/24482/24577/25747/60666/24779/192241/288105/84484/305509/25058/81814/26196/26197	Atp5f1e/Gapdh/Ak2/Eno1/Entpd5/Atp5f1d/Igf1/Myc/Ppara/Gpd1/Slc4a1/Atp5po/Zbtb20/Slc4a4/Adcy1/Hk1/Tmsb4x/ATP8/ATP6	19
BP	GO:0071559	response to transforming growth factor beta	20/558	281/17710	0.00894065648279206	85431/308843/246060/686753/311827/311676/24516/298765/29344/314322/25747/300673/140586/24617/304733/81732/338475/307829/108348108/363445	Nox4/Tsku/Cdkn1c/Npnt/Adamtsl2/Pmepa1/Jun/Zfp36l2/Zfp36l1/Fos/Ppara/Bcl9l/Sox9/Serpine1/Epb41l5/Actr3/Nrep/Zfhx3/LOC108348108/Usp9x	20
BP	GO:0031647	regulation of protein stability	21/558	302/17710	0.00894065648279206	293524/25621/361957/296370/24383/298436/313668/78962/299331/24482/115771/25420/25425/78968/252917/304798/25650/25328/25599/108348108/363445	Bag3/Cd81/Mfsd1/Ctsa/Gapdh/Tspan1/Ddi2/Per3/Hsp90aa1/Igf1/Usp2/Cryab/Ctsh/Srebf1/Nr1d1/Mdm4/Atp1b1/Lamp1/Cd74/LOC108348108/Usp9x	21
BP	GO:0048146	positive regulation of fibroblast proliferation	9/558	76/17710	0.00894065648279206	25313/25240/24516/24482/24577/24903/24617/25599/114851	Egf/Aqp1/Jun/Igf1/Myc/Kng2/Serpine1/Cd74/Cdkn1a	9
BP	GO:0140115	export across plasma membrane	7/558	47/17710	0.00894065648279206	29503/170913/29715/170840/25650/84484/364241	Slc22a2/Abcb1a/Slc8a1/Slc40a1/Atp1b1/Slc4a4/Kcnk5	7
BP	GO:0060538	skeletal muscle organ development	17/558	220/17710	0.00894065648279206	308572/29657/312495/314322/24577/366960/79240/115771/300673/690286/266766/29619/25389/259241/64529/24330/83514	Myh14/Arntl/Cyp26b1/Fos/Myc/Maff/Nr4a1/Usp2/Bcl9l/Hlf/Rcan1/Btg2/Atf3/Nr1d2/Ctsb/Egr1/Tsc22d3	17
BP	GO:0006733	oxidoreduction coenzyme metabolic process	15/558	181/17710	0.00894065648279206	361596/24383/24333/314312/24482/24577/25747/60666/24779/288105/25116/84484/64524/25058/24377	Idh2/Gapdh/Eno1/Entpd5/Igf1/Myc/Ppara/Gpd1/Slc4a1/Zbtb20/Hsd11b1/Slc4a4/Tkt/Hk1/G6pd	15
BP	GO:0071456	cellular response to hypoxia	15/558	181/17710	0.00894065648279206	308099/362282/25240/58936/24333/29715/29344/24577/299923/25139/24617/304798/25619/24330/170465	Fndc1/Pck1/Aqp1/Plk3/Eno1/Slc8a1/Zfp36l1/Myc/Ndrg1/Slc2a4/Serpine1/Mdm4/Plau/Egr1/Acaa2	15
BP	GO:0055092	sterol homeostasis	10/558	92/17710	0.00898152493599081	25728/308843/252900/293649/54225/300644/252917/25634/24539/25145	Apoe/Tsku/Dgat2/Lrp5/Apob/Gramd1b/Nr1d1/G6pc1/Lpl/Cd24	10
BP	GO:1902652	secondary alcohol metabolic process	13/558	144/17710	0.00898421822708941	25728/308843/252900/293649/24450/24248/24255/25541/54225/78968/29441/80848/24377	Apoe/Tsku/Dgat2/Lrp5/Hmgcs2/Cat/Cftr/Scp2/Apob/Srebf1/Por/Cubn/G6pd	13
BP	GO:0046689	response to mercury ion	5/558	23/17710	0.00898421822708941	25550/25240/25246/25548/26192	Slc1a1/Aqp1/Bsg/Slc34a1/CYTB	5
BP	GO:0051156	glucose 6-phosphate metabolic process	5/558	23/17710	0.00898421822708941	25634/25116/64524/25058/24377	G6pc1/Hsd11b1/Tkt/Hk1/G6pd	5
BP	GO:0071404	cellular response to low-density lipoprotein particle stimulus	5/558	23/17710	0.00898421822708941	25621/25584/81687/24617/24539	Cd81/F3/Mmp9/Serpine1/Lpl	5
BP	GO:0032869	cellular response to insulin stimulus	19/558	261/17710	0.00898421822708941	29517/24426/365398/24450/362282/89813/313729/29344/29667/24482/24577/300652/24672/78968/25139/25634/24617/24539/24330	Sgk1/Gstp1/Slc22a12/Hmgcs2/Pck1/Pdk4/Errfi1/Zfp36l1/Srsf5/Igf1/Myc/Sorl1/Ppp2ca/Srebf1/Slc2a4/G6pc1/Serpine1/Lpl/Egr1	19
BP	GO:0070663	regulation of leukocyte proliferation	19/558	261/17710	0.00898421822708941	25621/24426/25407/24253/362506/24482/301059/25662/24508/24779/64678/24903/289257/25599/309621/309622/294273/114851/25145	Cd81/Gstp1/Cd59/Cebpb/Ccl19/Igf1/Myd88/Igfbp2/Irf1/Slc4a1/Tfrc/Kng2/Spta1/Cd74/RT1-Ba/RT1-Bb/RT1-DMb/Cdkn1a/Cd24	19
BP	GO:0055088	lipid homeostasis	14/558	163/17710	0.00921802667497018	25728/308843/252900/293649/246074/54225/362850/300644/252917/25634/288105/259241/24539/25145	Apoe/Tsku/Dgat2/Lrp5/Scd/Apob/Angptl4/Gramd1b/Nr1d1/G6pc1/Zbtb20/Nr1d2/Lpl/Cd24	14
BP	GO:0051592	response to calcium ion	15/558	182/17710	0.00922545675179943	100360880/58919/25673/117514/116477/24516/79425/314322/63865/114856/24672/29542/24170/24518/26192	Fosb/Ccnd1/Anxa5/Txnip/Wnk1/Jun/Clcnka/Fos/Lgmn/Dusp1/Ppp2ca/Pebp1/Add1/Jund/CYTB	15
BP	GO:0044262	cellular carbohydrate metabolic process	21/558	304/17710	0.00939883549564162	361596/252900/24158/362282/89813/24482/25747/252899/63840/252917/25634/24779/24953/116719/304785/25116/24484/29633/25563/25058/25106	Idh2/Dgat2/Acadm/Pck1/Pdk4/Igf1/Ppara/Miox/Per2/Nr1d1/G6pc1/Slc4a1/Gcgr/Acacb/Slc45a3/Hsd11b1/Igfbp3/Ndst1/Tff3/Hk1/Rgn	21
BP	GO:0050671	positive regulation of lymphocyte proliferation	13/558	145/17710	0.00942108931613752	25621/25407/362506/24482/301059/25662/24779/64678/289257/25599/294273/114851/25145	Cd81/Cd59/Ccl19/Igf1/Myd88/Igfbp2/Slc4a1/Tfrc/Spta1/Cd74/RT1-DMb/Cdkn1a/Cd24	13
BP	GO:0050670	regulation of lymphocyte proliferation	18/558	242/17710	0.009487261470912	25621/25407/24253/362506/24482/301059/25662/24508/24779/64678/24903/289257/25599/309621/309622/294273/114851/25145	Cd81/Cd59/Cebpb/Ccl19/Igf1/Myd88/Igfbp2/Irf1/Slc4a1/Tfrc/Kng2/Spta1/Cd74/RT1-Ba/RT1-Bb/RT1-DMb/Cdkn1a/Cd24	18
BP	GO:0030216	keratinocyte differentiation	11/558	110/17710	0.00960097103334842	79426/117514/312495/192110/366492/313672/313729/81536/29344/114093/25524	Zfp36/Txnip/Cyp26b1/Pou3f1/Epha2/Kazn/Errfi1/Sgpp1/Zfp36l1/St14/Psap	11
BP	GO:0045778	positive regulation of ossification	11/558	110/17710	0.00960097103334842	293649/686753/83476/311604/24253/29715/24482/353227/25695/304334/24518	Lrp5/Npnt/Ccn1/Zhx3/Cebpb/Slc8a1/Igf1/Zbtb16/Cebpd/Fam20c/Jund	11
BP	GO:0042129	regulation of T cell proliferation	15/558	183/17710	0.00960097103334842	25621/25407/24253/362506/24482/25662/24508/24779/64678/24903/289257/309621/309622/294273/25145	Cd81/Cd59/Cebpb/Ccl19/Igf1/Igfbp2/Irf1/Slc4a1/Tfrc/Kng2/Spta1/RT1-Ba/RT1-Bb/RT1-DMb/Cd24	15
BP	GO:0090257	regulation of muscle system process	19/558	263/17710	0.00960560631896801	64032/686753/24174/24333/313729/29715/299331/24482/25747/79240/25285/79125/29659/29600/25650/289734/29412/305987/24377	Ccn2/Npnt/Adra2b/Eno1/Errfi1/Slc8a1/Hsp90aa1/Igf1/Ppara/Nr4a1/Igfbp5/Anxa6/P2rx4/Atp2b4/Atp1b1/Smtn/Adra1a/Dock5/G6pd	19
BP	GO:0014741	negative regulation of muscle hypertrophy	6/558	35/17710	0.00963973671747285	313729/25747/25285/29659/29600/24377	Errfi1/Ppara/Igfbp5/P2rx4/Atp2b4/G6pd	6
BP	GO:0033013	tetrapyrrole metabolic process	7/558	48/17710	0.00964926728710983	292737/313520/24296/289257/80848/361439/25748	Blvrb/Mmachc/Cyp1a1/Spta1/Cubn/Abcb10/Alas2	7
BP	GO:0016042	lipid catabolic process	22/558	327/17710	0.00980793458338135	25728/24158/311849/65192/25279/362282/296972/312495/29254/25541/54225/25756/300652/171142/116719/25116/25353/24539/306460/291075/170465/25524	Apoe/Acadm/Crat/Slc27a2/Cyp24a1/Pck1/Akr1b10/Cyp26b1/Mgll/Scp2/Apob/Cpt1b/Sorl1/Ehhadh/Acacb/Hsd11b1/Spp1/Lpl/Enpp6/Eci2/Acaa2/Psap	22
BP	GO:0050821	protein stabilization	15/558	184/17710	0.0100173885438916	293524/361957/24383/298436/78962/299331/24482/115771/25420/304798/25650/25328/25599/108348108/363445	Bag3/Mfsd1/Gapdh/Tspan1/Per3/Hsp90aa1/Igf1/Usp2/Cryab/Mdm4/Atp1b1/Lamp1/Cd74/LOC108348108/Usp9x	15
BP	GO:1901653	cellular response to peptide	28/558	461/17710	0.0100548534894094	29517/24426/365398/25673/24450/362282/58868/89813/313729/29344/29667/63865/24482/24577/79240/300652/24672/24508/78968/25139/25634/24953/24617/29441/29455/24539/58954/24330	Sgk1/Gstp1/Slc22a12/Anxa5/Hmgcs2/Pck1/Fzd1/Pdk4/Errfi1/Zfp36l1/Srsf5/Lgmn/Igf1/Myc/Nr4a1/Sorl1/Ppp2ca/Irf1/Srebf1/Slc2a4/G6pc1/Gcgr/Serpine1/Por/Gdf15/Lpl/Klf6/Egr1	28
BP	GO:0006635	fatty acid beta-oxidation	9/558	78/17710	0.0100804529892883	24158/311849/65192/25541/25756/171142/116719/291075/170465	Acadm/Crat/Slc27a2/Scp2/Cpt1b/Ehhadh/Acacb/Eci2/Acaa2	9
BP	GO:0002396	MHC protein complex assembly	4/558	14/17710	0.0100804529892883	294269/309621/309622/294273	RT1-Da/RT1-Ba/RT1-Bb/RT1-DMb	4
BP	GO:0046415	urate metabolic process	4/558	14/17710	0.0100804529892883	365398/25634/25353/687808	Slc22a12/G6pc1/Spp1/Slc16a9	4
BP	GO:0060736	prostate gland growth	4/558	14/17710	0.0100804529892883	24684/24482/140586/25524	Prlr/Igf1/Sox9/Psap	4
BP	GO:0032868	response to insulin	23/558	350/17710	0.0101434756505273	29517/25728/24426/365398/24450/24248/362282/89813/313729/29344/29667/24482/24577/25747/300652/24672/78968/25139/25634/24617/24484/24539/24330	Sgk1/Apoe/Gstp1/Slc22a12/Hmgcs2/Cat/Pck1/Pdk4/Errfi1/Zfp36l1/Srsf5/Igf1/Myc/Ppara/Sorl1/Ppp2ca/Srebf1/Slc2a4/G6pc1/Serpine1/Igfbp3/Lpl/Egr1	23
BP	GO:0032946	positive regulation of mononuclear cell proliferation	13/558	147/17710	0.0102001864321479	25621/25407/362506/24482/301059/25662/24779/64678/289257/25599/294273/114851/25145	Cd81/Cd59/Ccl19/Igf1/Myd88/Igfbp2/Slc4a1/Tfrc/Spta1/Cd74/RT1-DMb/Cdkn1a/Cd24	13
BP	GO:0042326	negative regulation of phosphorylation	29/558	485/17710	0.0102001864321479	25728/25387/246060/293649/24426/311676/116477/24516/313729/29715/64531/24482/24577/25747/300652/301056/114856/24672/24508/287422/24779/24903/29542/63912/25389/24484/291005/114851/25106	Apoe/Arrb1/Cdkn1c/Lrp5/Gstp1/Pmepa1/Wnk1/Jun/Errfi1/Slc8a1/Synj2bp/Igf1/Myc/Ppara/Sorl1/Ctdspl/Dusp1/Ppp2ca/Irf1/Per1/Slc4a1/Kng2/Pebp1/Niban1/Atf3/Igfbp3/Gadd45g/Cdkn1a/Rgn	29
BP	GO:0055078	sodium ion homeostasis	8/558	63/17710	0.0102001864321479	29517/25128/117517/25065/29715/25650/25353/54300	Sgk1/Umod/C7/Slc12a1/Slc8a1/Atp1b1/Spp1/Slc12a3	8
BP	GO:0002495	antigen processing and presentation of peptide antigen via MHC class II	5/558	24/17710	0.0102001864321479	25599/294269/309621/309622/294273	Cd74/RT1-Da/RT1-Ba/RT1-Bb/RT1-DMb	5
BP	GO:0015985	energy coupled proton transport, down electrochemical gradient	5/558	24/17710	0.0102001864321479	245958/245965/192241/26196/26197	Atp5f1e/Atp5f1d/Atp5po/ATP8/ATP6	5
BP	GO:0015986	ATP synthesis coupled proton transport	5/558	24/17710	0.0102001864321479	245958/245965/192241/26196/26197	Atp5f1e/Atp5f1d/Atp5po/ATP8/ATP6	5
BP	GO:0032352	positive regulation of hormone metabolic process	5/558	24/17710	0.0102001864321479	24482/299511/29441/29542/24330	Igf1/Rdh16/Por/Pebp1/Egr1	5
BP	GO:0035634	response to stilbenoid	5/558	24/17710	0.0102001864321479	245965/89776/25632/25634/24617	Atp5f1d/Slc22a7/Hba-a1/G6pc1/Serpine1	5
BP	GO:0072170	metanephric tubule development	5/558	24/17710	0.0102001864321479	25128/25240/83839/303586/140586	Umod/Aqp1/Calb1/Wnt9b/Sox9	5
BP	GO:0006694	steroid biosynthetic process	14/558	166/17710	0.0102214811865363	25728/24450/65192/24255/25541/54225/24482/24296/78968/252917/29441/25116/24330/24377	Apoe/Hmgcs2/Slc27a2/Cftr/Scp2/Apob/Igf1/Cyp1a1/Srebf1/Nr1d1/Por/Hsd11b1/Egr1/G6pd	14
BP	GO:0009260	ribonucleotide biosynthetic process	19/558	266/17710	0.0103525523396366	245958/24383/24184/24333/314312/245965/24482/24577/25747/60666/24779/192241/288105/84484/305509/25058/81814/26196/26197	Atp5f1e/Gapdh/Ak2/Eno1/Entpd5/Atp5f1d/Igf1/Myc/Ppara/Gpd1/Slc4a1/Atp5po/Zbtb20/Slc4a4/Adcy1/Hk1/Tmsb4x/ATP8/ATP6	19
BP	GO:0006972	hyperosmotic response	7/558	49/17710	0.0103525523396366	25065/170913/25240/50676/313729/501181/26192	Slc12a1/Abcb1a/Aqp1/Slc6a12/Errfi1/Efhd1/CYTB	7
BP	GO:0033628	regulation of cell adhesion mediated by integrin	7/558	49/17710	0.0103525523396366	25253/116477/298006/366492/24617/25619/25145	Dpp4/Wnk1/Ccl21/Epha2/Serpine1/Plau/Cd24	7
BP	GO:0009648	photoperiodism	6/558	36/17710	0.0105518710506254	78962/25587/115771/63840/287422/252917	Per3/Id2/Usp2/Per2/Per1/Nr1d1	6
BP	GO:0048660	regulation of smooth muscle cell proliferation	15/558	186/17710	0.0105518710506254	25728/24426/56083/81687/24516/25587/24482/24577/301059/25285/24484/24330/64457/89808/114851	Apoe/Gstp1/Tgm2/Mmp9/Jun/Id2/Igf1/Myc/Myd88/Igfbp5/Igfbp3/Egr1/Ndrg4/Cx3cl1/Cdkn1a	15
BP	GO:0030278	regulation of ossification	18/558	246/17710	0.0105518710506254	293649/686753/83476/362165/311604/24253/58868/297894/29715/25587/24482/79255/353227/25285/140586/25695/304334/24518	Lrp5/Npnt/Ccn1/Creb3l1/Zhx3/Cebpb/Fzd1/Matn1/Slc8a1/Id2/Igf1/Atf4/Zbtb16/Igfbp5/Sox9/Cebpd/Fam20c/Jund	18
BP	GO:0032944	regulation of mononuclear cell proliferation	18/558	246/17710	0.0105518710506254	25621/25407/24253/362506/24482/301059/25662/24508/24779/64678/24903/289257/25599/309621/309622/294273/114851/25145	Cd81/Cd59/Cebpb/Ccl19/Igf1/Myd88/Igfbp2/Irf1/Slc4a1/Tfrc/Kng2/Spta1/Cd74/RT1-Ba/RT1-Bb/RT1-DMb/Cdkn1a/Cd24	18
BP	GO:0035725	sodium ion transmembrane transport	14/558	167/17710	0.0106179274192691	64522/25065/311423/24255/29464/116477/50676/29715/25650/84484/117955/25548/54300/361833	Slc5a2/Slc12a1/Slc4a11/Cftr/Slc6a6/Wnk1/Slc6a12/Slc8a1/Atp1b1/Slc4a4/Slc4a7/Slc34a1/Slc12a3/Ank3	14
BP	GO:0010565	regulation of cellular ketone metabolic process	13/558	149/17710	0.0110925558784851	252900/89813/299511/25747/78968/252917/140586/116719/304785/29600/24330/25599/25106	Dgat2/Pdk4/Rdh16/Ppara/Srebf1/Nr1d1/Sox9/Acacb/Slc45a3/Atp2b4/Egr1/Cd74/Rgn	13
BP	GO:0072329	monocarboxylic acid catabolic process	12/558	131/17710	0.0112745431513148	83784/24158/311849/65192/362282/312495/25541/25756/171142/116719/291075/170465	Agxt2/Acadm/Crat/Slc27a2/Pck1/Cyp26b1/Scp2/Cpt1b/Ehhadh/Acacb/Eci2/Acaa2	12
BP	GO:0016054	organic acid catabolic process	18/558	248/17710	0.0114345807160977	64313/309312/83784/24158/311849/65192/362282/312495/25541/25756/24398/171142/116719/114027/29600/24399/291075/170465	Oat/Gldc/Agxt2/Acadm/Crat/Slc27a2/Pck1/Cyp26b1/Scp2/Cpt1b/Gls/Ehhadh/Acacb/Dao/Atp2b4/Glud1/Eci2/Acaa2	18
BP	GO:0046395	carboxylic acid catabolic process	18/558	248/17710	0.0114345807160977	64313/309312/83784/24158/311849/65192/362282/312495/25541/25756/24398/171142/116719/114027/29600/24399/291075/170465	Oat/Gldc/Agxt2/Acadm/Crat/Slc27a2/Pck1/Cyp26b1/Scp2/Cpt1b/Gls/Ehhadh/Acacb/Dao/Atp2b4/Glud1/Eci2/Acaa2	18
BP	GO:0035821	modification of morphology or physiology of other organism	14/558	169/17710	0.0117758836402473	25151/25728/81687/29515/24383/362506/298006/24516/170512/25211/24577/301059/24903/83687	Igf2r/Apoe/Mmp9/Atn1/Gapdh/Ccl19/Ccl21/Jun/Ifi27/Lyz2/Myc/Myd88/Kng2/Defb1	14
BP	GO:0003417	growth plate cartilage development	5/558	25/17710	0.011807786751748	308843/297894/79125/140586/29441	Tsku/Matn1/Anxa6/Sox9/Por	5
BP	GO:0009065	glutamine family amino acid catabolic process	5/558	25/17710	0.011807786751748	64313/24398/114027/29600/24399	Oat/Gls/Dao/Atp2b4/Glud1	5
BP	GO:0071472	cellular response to salt stress	5/558	25/17710	0.011807786751748	25065/170913/25240/29344/501181	Slc12a1/Abcb1a/Aqp1/Zfp36l1/Efhd1	5
BP	GO:0008299	isoprenoid biosynthetic process	6/558	37/17710	0.011807786751748	685750/266603/24188/24450/299511/24296	Aldh8a1/Aldh1a3/Aldh1a1/Hmgcs2/Rdh16/Cyp1a1	6
BP	GO:0019884	antigen processing and presentation of exogenous antigen	6/558	37/17710	0.011807786751748	25599/294269/309621/309622/24811/294273	Cd74/RT1-Da/RT1-Ba/RT1-Bb/Tap1/RT1-DMb	6
BP	GO:0045940	positive regulation of steroid metabolic process	6/558	37/17710	0.011807786751748	25728/25541/24482/78968/252917/29441	Apoe/Scp2/Igf1/Srebf1/Nr1d1/Por	6
BP	GO:0090181	regulation of cholesterol metabolic process	6/558	37/17710	0.011807786751748	25728/252900/25541/54225/78968/29441	Apoe/Dgat2/Scp2/Apob/Srebf1/Por	6
BP	GO:0001906	cell killing	17/558	229/17710	0.0119871744310152	25407/24383/362506/298006/25211/25425/301059/25633/24903/25294/83687/25328/360323/414784/108348108/294269/24811	Cd59/Gapdh/Ccl19/Ccl21/Lyz2/Ctsh/Myd88/Dnase1/Kng2/Azgp1/Defb1/Lamp1/RT1-N2/RT1-T24-4/LOC108348108/RT1-Da/Tap1	17
BP	GO:0009165	nucleotide biosynthetic process	21/558	313/17710	0.0119980850349447	361596/245958/24383/24184/24333/314312/245965/24482/24577/25747/60666/24779/192241/288105/84484/305509/25058/81814/24377/26196/26197	Idh2/Atp5f1e/Gapdh/Ak2/Eno1/Entpd5/Atp5f1d/Igf1/Myc/Ppara/Gpd1/Slc4a1/Atp5po/Zbtb20/Slc4a4/Adcy1/Hk1/Tmsb4x/G6pd/ATP8/ATP6	21
BP	GO:0002468	dendritic cell antigen processing and presentation	4/558	15/17710	0.0121778669981071	362506/298006/25599/294269	Ccl19/Ccl21/Cd74/RT1-Da	4
BP	GO:0035627	ceramide transport	4/558	15/17710	0.0121778669981071	24646/170913/81536/25524	Abcb1b/Abcb1a/Sgpp1/Psap	4
BP	GO:0051791	medium-chain fatty acid metabolic process	4/558	15/17710	0.0121778669981071	24158/311849/266674/298423	Acadm/Crat/Cyp4a8/Cyp4a3	4
BP	GO:0061684	chaperone-mediated autophagy	4/558	15/17710	0.0121778669981071	293524/296370/58936/299331	Bag3/Ctsa/Plk3/Hsp90aa1	4
BP	GO:0044242	cellular lipid catabolic process	17/558	230/17710	0.0123685929491196	24158/311849/65192/362282/296972/312495/29254/25541/54225/25756/300652/171142/116719/24539/291075/170465/25524	Acadm/Crat/Slc27a2/Pck1/Akr1b10/Cyp26b1/Mgll/Scp2/Apob/Cpt1b/Sorl1/Ehhadh/Acacb/Lpl/Eci2/Acaa2/Psap	17
BP	GO:0042063	gliogenesis	24/558	380/17710	0.0123685929491196	25728/361596/24426/29216/192262/192110/25587/29596/366669/24482/24577/299923/360459/79251/252917/140586/303828/29659/81732/304785/65196/24330/89808/689415	Apoe/Idh2/Gstp1/Lrp2/C1s/Pou3f1/Id2/Ifrd1/Syne2/Igf1/Myc/Ndrg1/Bmerb1/Aspa/Nr1d1/Sox9/Etv5/P2rx4/Actr3/Slc45a3/B4galt6/Egr1/Cx3cl1/Mt2A	24
BP	GO:0006633	fatty acid biosynthetic process	13/558	152/17710	0.0126572677183534	246263/24426/246074/25526/311569/89813/29254/113956/116719/304785/24539/25599/25106	Acsm2/Gstp1/Scd/Ptgds/Acss2/Pdk4/Mgll/Pecr/Acacb/Slc45a3/Lpl/Cd74/Rgn	13
BP	GO:2001056	positive regulation of cysteine-type endopeptidase activity	13/558	152/17710	0.0126572677183534	64032/29503/25387/25550/25584/83476/25309/63865/24577/25425/363265/303073/24672	Ccn2/Slc22a2/Arrb1/Slc1a1/F3/Ccn1/Cycs/Lgmn/Myc/Ctsh/Col4a3/Cyfip2/Ppp2ca	13
BP	GO:0071560	cellular response to transforming growth factor beta stimulus	19/558	273/17710	0.0131144400070707	85431/308843/246060/686753/311827/311676/24516/298765/29344/314322/25747/300673/140586/24617/304733/81732/338475/108348108/363445	Nox4/Tsku/Cdkn1c/Npnt/Adamtsl2/Pmepa1/Jun/Zfp36l2/Zfp36l1/Fos/Ppara/Bcl9l/Sox9/Serpine1/Epb41l5/Actr3/Nrep/LOC108348108/Usp9x	19
BP	GO:1901293	nucleoside phosphate biosynthetic process	21/558	316/17710	0.0131961218880233	361596/245958/24383/24184/24333/314312/245965/24482/24577/25747/60666/24779/192241/288105/84484/305509/25058/81814/24377/26196/26197	Idh2/Atp5f1e/Gapdh/Ak2/Eno1/Entpd5/Atp5f1d/Igf1/Myc/Ppara/Gpd1/Slc4a1/Atp5po/Zbtb20/Slc4a4/Adcy1/Hk1/Tmsb4x/G6pd/ATP8/ATP6	21
BP	GO:0043062	extracellular structure organization	23/558	360/17710	0.0132492359654171	64032/25728/29345/686753/83476/311827/25253/362165/81687/312566/313641/54225/29158/301562/363265/140586/289178/24539/290905/25494/291848/171547/85251	Ccn2/Apoe/Serpinh1/Npnt/Ccn1/Adamtsl2/Dpp4/Creb3l1/Mmp9/Adamts9/Hspg2/Apob/Fbln5/Col4a4/Col4a3/Sox9/Dpt/Lpl/Col4a1/Nid1/Mmp15/Crispld2/Col18a1	23
BP	GO:0002504	antigen processing and presentation of peptide or polysaccharide antigen via MHC class II	5/558	26/17710	0.0136473315254687	25599/294269/309621/309622/294273	Cd74/RT1-Da/RT1-Ba/RT1-Bb/RT1-DMb	5
BP	GO:0044342	type B pancreatic cell proliferation	5/558	26/17710	0.0136473315254687	313729/79240/25285/252917/24484	Errfi1/Nr4a1/Igfbp5/Nr1d1/Igfbp3	5
BP	GO:0072337	modified amino acid transport	5/558	26/17710	0.0136473315254687	309525/29216/313089/29484/29642	Slc16a12/Lrp2/Slc7a13/Slc3a1/Slc38a2	5
BP	GO:0019751	polyol metabolic process	11/558	117/17710	0.0137802758257711	252900/362282/296972/25541/81536/314438/94267/252899/25315/25548/171458	Dgat2/Pck1/Akr1b10/Scp2/Sgpp1/Degs2/Nudt4/Miox/Ephx1/Slc34a1/Ipmk	11
BP	GO:0071453	cellular response to oxygen levels	17/558	233/17710	0.013887690587021	308099/362282/24255/25240/58936/24333/29715/29344/24577/299923/79255/25139/24617/304798/25619/24330/170465	Fndc1/Pck1/Cftr/Aqp1/Plk3/Eno1/Slc8a1/Zfp36l1/Myc/Ndrg1/Atf4/Slc2a4/Serpine1/Mdm4/Plau/Egr1/Acaa2	17
BP	GO:0097755	positive regulation of blood vessel diameter	9/558	83/17710	0.013887690587021	25728/25118/24255/24903/29659/305987/89808/108348108/24377	Apoe/Itga1/Cftr/Kng2/P2rx4/Dock5/Cx3cl1/LOC108348108/G6pd	9
BP	GO:0003333	amino acid transmembrane transport	10/558	100/17710	0.0141471696404709	29503/25550/309525/688389/29464/313089/29484/29642/252919/63840	Slc22a2/Slc1a1/Slc16a12/LOC688389/Slc6a6/Slc7a13/Slc3a1/Slc38a2/Slc38a3/Per2	10
BP	GO:0009166	nucleotide catabolic process	13/558	155/17710	0.0147461323340095	24383/24333/314312/24482/94267/65135/24577/25747/60666/24779/288105/84484/25058	Gapdh/Eno1/Entpd5/Igf1/Nudt4/Dpys/Myc/Ppara/Gpd1/Slc4a1/Zbtb20/Slc4a4/Hk1	13
BP	GO:0048659	smooth muscle cell proliferation	15/558	194/17710	0.0147841298925783	25728/24426/56083/81687/24516/25587/24482/24577/301059/25285/24484/24330/64457/89808/114851	Apoe/Gstp1/Tgm2/Mmp9/Jun/Id2/Igf1/Myc/Myd88/Igfbp5/Igfbp3/Egr1/Ndrg4/Cx3cl1/Cdkn1a	15
BP	GO:0019432	triglyceride biosynthetic process	6/558	39/17710	0.0147841298925783	252900/362282/78968/24539/25288/25106	Dgat2/Pck1/Srebf1/Lpl/Acsl1/Rgn	6
BP	GO:0042398	cellular modified amino acid biosynthetic process	6/558	39/17710	0.0147841298925783	25550/29739/24264/300901/290551/291450	Slc1a1/Gclm/Ckb/Plod2/Chdh/Aldh7a1	6
BP	GO:0098868	bone growth	6/558	39/17710	0.0147841298925783	308843/297894/29158/79125/140586/29441	Tsku/Matn1/Fbln5/Anxa6/Sox9/Por	6
BP	GO:1901607	alpha-amino acid biosynthetic process	8/558	68/17710	0.014904111772088	64313/365972/83784/300901/24398/29600/24957/24399	Oat/Bhmt2/Agxt2/Plod2/Gls/Atp2b4/Glul/Glud1	8
BP	GO:0045933	positive regulation of muscle contraction	7/558	53/17710	0.0149446987405484	64032/686753/24174/24333/299331/289734/29412	Ccn2/Npnt/Adra2b/Eno1/Hsp90aa1/Smtn/Adra1a	7
BP	GO:1903578	regulation of ATP metabolic process	10/558	101/17710	0.0149474653574218	24333/314312/24482/24577/25747/60666/24779/288105/84484/81814	Eno1/Entpd5/Igf1/Myc/Ppara/Gpd1/Slc4a1/Zbtb20/Slc4a4/Tmsb4x	10
BP	GO:1902358	sulfate transmembrane transport	4/558	16/17710	0.0149474653574218	58980/29440/170943/361074	Slc13a1/Slc26a4/Slc25a10/Slc25a30	4
BP	GO:1903961	positive regulation of anion transmembrane transport	4/558	16/17710	0.0149474653574218	170913/24255/25288/25548	Abcb1a/Cftr/Acsl1/Slc34a1	4
BP	GO:0070841	inclusion body assembly	5/558	27/17710	0.0157493674437302	25728/300652/29168/108348108/25524	Apoe/Sorl1/Ubd/LOC108348108/Psap	5
BP	GO:0035690	cellular response to drug	28/558	481/17710	0.0160850436387853	25728/25550/25584/29739/56083/362282/170913/24255/25240/313668/313729/29715/64373/24482/24577/79255/24672/360616/140586/81822/24617/29659/29600/58954/24330/83502/309622/25524	Apoe/Slc1a1/F3/Gclm/Tgm2/Pck1/Abcb1a/Cftr/Aqp1/Ddi2/Errfi1/Slc8a1/Rhob/Igf1/Myc/Atf4/Ppp2ca/Ppp1r1b/Sox9/Actb/Serpine1/P2rx4/Atp2b4/Klf6/Egr1/Cdh1/RT1-Bb/Psap	28
BP	GO:0014911	positive regulation of smooth muscle cell migration	8/558	69/17710	0.0161367862791171	85431/25584/24482/24577/25285/25619/305987/24330	Nox4/F3/Igf1/Myc/Igfbp5/Plau/Dock5/Egr1	8
BP	GO:0001933	negative regulation of protein phosphorylation	26/558	435/17710	0.0161798726895432	25728/25387/246060/293649/24426/311676/24516/313729/29715/64531/24482/24577/300652/301056/114856/24672/24508/287422/24903/29542/63912/25389/24484/291005/114851/25106	Apoe/Arrb1/Cdkn1c/Lrp5/Gstp1/Pmepa1/Jun/Errfi1/Slc8a1/Synj2bp/Igf1/Myc/Sorl1/Ctdspl/Dusp1/Ppp2ca/Irf1/Per1/Kng2/Pebp1/Niban1/Atf3/Igfbp3/Gadd45g/Cdkn1a/Rgn	26
BP	GO:0051896	regulation of protein kinase B signaling	14/558	177/17710	0.0165935815451104	85431/25584/25313/29216/362506/298006/366492/299331/24482/25747/25285/29659/29455/89808	Nox4/F3/Egf/Lrp2/Ccl19/Ccl21/Epha2/Hsp90aa1/Igf1/Ppara/Igfbp5/P2rx4/Gdf15/Cx3cl1	14
BP	GO:0014013	regulation of gliogenesis	13/558	158/17710	0.0168666158114075	361596/29216/25587/24482/24577/360459/79251/252917/303828/29659/81732/304785/89808	Idh2/Lrp2/Id2/Igf1/Myc/Bmerb1/Aspa/Nr1d1/Etv5/P2rx4/Actr3/Slc45a3/Cx3cl1	13
BP	GO:0034101	erythrocyte homeostasis	13/558	158/17710	0.0168666158114075	79426/24440/25587/29344/360504/25632/24779/24170/361439/108348108/25145/25748/24377	Zfp36/Hbb/Id2/Zfp36l1/Hba-a2/Hba-a1/Slc4a1/Add1/Abcb10/LOC108348108/Cd24/Alas2/G6pd	13
BP	GO:0070665	positive regulation of leukocyte proliferation	13/558	158/17710	0.0168666158114075	25621/25407/362506/24482/301059/25662/24779/64678/289257/25599/294273/114851/25145	Cd81/Cd59/Ccl19/Igf1/Myd88/Igfbp2/Slc4a1/Tfrc/Spta1/Cd74/RT1-DMb/Cdkn1a/Cd24	13
BP	GO:0050678	regulation of epithelial cell proliferation	24/558	391/17710	0.0168972784978815	25728/79426/246060/58919/25584/25313/680616/24516/313641/313644/313729/29344/64531/24482/24577/79240/363265/252917/140586/24903/24957/25619/83502/25106	Apoe/Zfp36/Cdkn1c/Ccnd1/F3/Egf/Ppp1r16b/Jun/Hspg2/Rap1gap/Errfi1/Zfp36l1/Synj2bp/Igf1/Myc/Nr4a1/Col4a3/Nr1d1/Sox9/Kng2/Glul/Plau/Cdh1/Rgn	24
BP	GO:0044344	cellular response to fibroblast growth factor stimulus	11/558	121/17710	0.017170681911186	64032/79426/29739/362165/298765/29344/24577/79240/304334/24617/29633	Ccn2/Zfp36/Gclm/Creb3l1/Zfp36l2/Zfp36l1/Myc/Nr4a1/Fam20c/Serpine1/Ndst1	11
BP	GO:0010594	regulation of endothelial cell migration	14/558	178/17710	0.0172648117103379	365037/25728/25313/312566/366492/64373/64531/63865/25246/24482/29659/29600/24957/81814	Sash1/Apoe/Egf/Adamts9/Epha2/Rhob/Synj2bp/Lgmn/Bsg/Igf1/P2rx4/Atp2b4/Glul/Tmsb4x	14
BP	GO:0030104	water homeostasis	8/558	70/17710	0.0173642611482278	25128/246074/24255/25240/312495/50676/24482/83502	Umod/Scd/Cftr/Aqp1/Cyp26b1/Slc6a12/Igf1/Cdh1	8
BP	GO:0042743	hydrogen peroxide metabolic process	7/558	55/17710	0.0179630299558602	24440/24248/25309/24296/287167/360504/25632	Hbb/Cat/Cycs/Cyp1a1/Hba-a3/Hba-a2/Hba-a1	7
BP	GO:0098869	cellular oxidant detoxification	10/558	104/17710	0.018010725761818	25728/689064/24440/24426/24248/29158/287167/360504/25632/25106	Apoe/Hbb-bs/Hbb/Gstp1/Cat/Fbln5/Hba-a3/Hba-a2/Hba-a1/Rgn	10
BP	GO:0030879	mammary gland development	15/558	199/17710	0.018010725761818	58919/293649/24684/25313/24253/24646/170913/366492/25587/266803/24482/25285/140586/303828/25748	Ccnd1/Lrp5/Prlr/Egf/Cebpb/Abcb1b/Abcb1a/Epha2/Id2/Sostdc1/Igf1/Igfbp5/Sox9/Etv5/Alas2	15
BP	GO:0006817	phosphate ion transport	5/558	28/17710	0.018010725761818	24253/79255/170943/361074/25548	Cebpb/Atf4/Slc25a10/Slc25a30/Slc34a1	5
BP	GO:0042744	hydrogen peroxide catabolic process	5/558	28/17710	0.018010725761818	24440/24248/287167/360504/25632	Hbb/Cat/Hba-a3/Hba-a2/Hba-a1	5
BP	GO:0071242	cellular response to ammonium ion	9/558	87/17710	0.0180810981577141	25550/56083/24577/79255/360616/29600/25619/25548/309622	Slc1a1/Tgm2/Myc/Atf4/Ppp1r1b/Atp2b4/Plau/Slc34a1/RT1-Bb	9
BP	GO:0008272	sulfate transport	4/558	17/17710	0.0180810981577141	58980/29440/170943/361074	Slc13a1/Slc26a4/Slc25a10/Slc25a30	4
BP	GO:0009084	glutamine family amino acid biosynthetic process	4/558	17/17710	0.0180810981577141	64313/24398/24957/24399	Oat/Gls/Glul/Glud1	4
BP	GO:0045989	positive regulation of striated muscle contraction	4/558	17/17710	0.0180810981577141	64032/299331/289734/29412	Ccn2/Hsp90aa1/Smtn/Adra1a	4
BP	GO:0072044	collecting duct development	4/558	17/17710	0.0180810981577141	25128/83839/303586/25353	Umod/Calb1/Wnt9b/Spp1	4
BP	GO:0071371	cellular response to gonadotropin stimulus	6/558	41/17710	0.0180810981577141	29739/25587/24672/24617/29441/24330	Gclm/Id2/Ppp2ca/Serpine1/Por/Egr1	6
BP	GO:1903959	regulation of anion transmembrane transport	6/558	41/17710	0.0180810981577141	170913/24255/63840/25288/25548/25058	Abcb1a/Cftr/Per2/Acsl1/Slc34a1/Hk1	6
BP	GO:0048593	camera-type eye morphogenesis	12/558	141/17710	0.0182765791129612	266603/308843/293649/24188/25550/25240/83839/366492/79255/25478/140586/117955	Aldh1a3/Tsku/Lrp5/Aldh1a1/Slc1a1/Aqp1/Calb1/Epha2/Atf4/Man2a1/Sox9/Slc4a7	12
BP	GO:0006766	vitamin metabolic process	9/558	88/17710	0.0192826016355121	29142/29216/25279/312495/83839/313520/299511/80848/25106	Vnn1/Lrp2/Cyp24a1/Cyp26b1/Calb1/Mmachc/Rdh16/Cubn/Rgn	9
BP	GO:0009651	response to salt stress	7/558	56/17710	0.0192826016355121	25065/170913/25240/29344/299331/501181/26192	Slc12a1/Abcb1a/Aqp1/Zfp36l1/Hsp90aa1/Efhd1/CYTB	7
BP	GO:0032094	response to food	7/558	56/17710	0.0192826016355121	246771/29515/25747/24296/78968/25634/24377	Slc25a25/Atn1/Ppara/Cyp1a1/Srebf1/G6pc1/G6pd	7
BP	GO:0035019	somatic stem cell population maintenance	7/558	56/17710	0.0192826016355121	293649/298765/24577/300673/25640/303586/140586	Lrp5/Zfp36l2/Myc/Bcl9l/Hnf1b/Wnt9b/Sox9	7
BP	GO:1901570	fatty acid derivative biosynthetic process	8/558	72/17710	0.0200237866994729	293173/83790/24450/25526/266674/298423/25288/25599	Far1/Cyp2c23/Hmgcs2/Ptgds/Cyp4a8/Cyp4a3/Acsl1/Cd74	8
BP	GO:0042102	positive regulation of T cell proliferation	10/558	106/17710	0.0200539481017266	25621/25407/362506/24482/25662/24779/64678/289257/294273/25145	Cd81/Cd59/Ccl19/Igf1/Igfbp2/Slc4a1/Tfrc/Spta1/RT1-DMb/Cd24	10
BP	GO:0010893	positive regulation of steroid biosynthetic process	5/558	29/17710	0.0203655386892219	25541/24482/78968/252917/29441	Scp2/Igf1/Srebf1/Nr1d1/Por	5
BP	GO:0034390	smooth muscle cell apoptotic process	5/558	29/17710	0.0203655386892219	25387/24255/24383/24482/79255	Arrb1/Cftr/Gapdh/Igf1/Atf4	5
BP	GO:0034391	regulation of smooth muscle cell apoptotic process	5/558	29/17710	0.0203655386892219	25387/24255/24383/24482/79255	Arrb1/Cftr/Gapdh/Igf1/Atf4	5
BP	GO:0072207	metanephric epithelium development	5/558	29/17710	0.0203655386892219	25128/25240/83839/303586/140586	Umod/Aqp1/Calb1/Wnt9b/Sox9	5
BP	GO:0034599	cellular response to oxidative stress	22/558	353/17710	0.0203655386892219	29142/498995/29657/25550/60430/25584/311423/81687/58868/25240/24516/29715/64373/314322/29158/79255/303828/24617/58954/25524/25106/24377	Vnn1/Ncoa7/Arntl/Slc1a1/Mcl1/F3/Slc4a11/Mmp9/Fzd1/Aqp1/Jun/Slc8a1/Rhob/Fos/Fbln5/Atf4/Etv5/Serpine1/Klf6/Psap/Rgn/G6pd	22
BP	GO:0030198	extracellular matrix organization	20/558	309/17710	0.020666268360435	64032/29345/686753/83476/311827/25253/362165/81687/312566/313641/29158/301562/363265/140586/289178/290905/25494/291848/171547/85251	Ccn2/Serpinh1/Npnt/Ccn1/Adamtsl2/Dpp4/Creb3l1/Mmp9/Adamts9/Hspg2/Fbln5/Col4a4/Col4a3/Sox9/Dpt/Col4a1/Nid1/Mmp15/Crispld2/Col18a1	20
BP	GO:1901292	nucleoside phosphate catabolic process	13/558	163/17710	0.0208624076829334	24383/24333/314312/24482/94267/65135/24577/25747/60666/24779/288105/84484/25058	Gapdh/Eno1/Entpd5/Igf1/Nudt4/Dpys/Myc/Ppara/Gpd1/Slc4a1/Zbtb20/Slc4a4/Hk1	13
BP	GO:2001243	negative regulation of intrinsic apoptotic signaling pathway	10/558	107/17710	0.0211449738175891	29142/60430/362165/81687/24333/304798/289089/25599/108348108/309295	Vnn1/Mcl1/Creb3l1/Mmp9/Eno1/Mdm4/Ivns1abp/Cd74/LOC108348108/Ikbkg	10
BP	GO:2001234	negative regulation of apoptotic signaling pathway	17/558	245/17710	0.0211724040077225	29142/24426/60430/29739/114517/362165/81687/24333/24482/24617/304798/289089/25599/170465/89808/108348108/309295	Vnn1/Gstp1/Mcl1/Gclm/Itga6/Creb3l1/Mmp9/Eno1/Igf1/Serpine1/Mdm4/Ivns1abp/Cd74/Acaa2/Cx3cl1/LOC108348108/Ikbkg	17
BP	GO:0045600	positive regulation of fat cell differentiation	8/558	73/17710	0.0213684228731239	79426/293649/24253/25587/29344/24482/353227/24539	Zfp36/Lrp5/Cebpb/Id2/Zfp36l1/Igf1/Zbtb16/Lpl	8
BP	GO:0009414	response to water deprivation	4/558	18/17710	0.0217226309080119	25128/79425/24779/54302	Umod/Clcnka/Slc4a1/Slc14a2	4
BP	GO:0043154	negative regulation of cysteine-type endopeptidase activity involved in apoptotic process	9/558	90/17710	0.0217226309080119	25387/81687/25240/24482/79240/25420/29441/108348108/501560	Arrb1/Mmp9/Aqp1/Igf1/Nr4a1/Cryab/Por/LOC108348108/Rps6ka3	9
BP	GO:0046209	nitric oxide metabolic process	9/558	90/17710	0.0217226309080119	83784/299331/24482/287722/29441/29659/29600/80773/25106	Agxt2/Hsp90aa1/Igf1/Tmem106a/Por/P2rx4/Atp2b4/Cyb5b/Rgn	9
BP	GO:0043542	endothelial cell migration	16/558	225/17710	0.0218980517533476	365037/25728/25313/25253/312566/366492/64373/64531/63865/25246/24482/79240/29659/29600/24957/81814	Sash1/Apoe/Egf/Dpp4/Adamts9/Epha2/Rhob/Synj2bp/Lgmn/Bsg/Igf1/Nr4a1/P2rx4/Atp2b4/Glul/Tmsb4x	16
BP	GO:0006749	glutathione metabolic process	8/558	74/17710	0.0230180713442589	24440/24426/25550/29739/64570/313520/116684/24377	Hbb/Gstp1/Slc1a1/Gclm/Nat8/Mmachc/Oplah/G6pd	8
BP	GO:0051385	response to mineralocorticoid	8/558	74/17710	0.0230180713442589	64032/29517/100360880/58919/314322/24617/29542/114851	Ccn2/Sgk1/Fosb/Ccnd1/Fos/Serpine1/Pebp1/Cdkn1a	8
BP	GO:0043153	entrainment of circadian clock by photoperiod	5/558	30/17710	0.0231558473994858	78962/25587/115771/63840/287422	Per3/Id2/Usp2/Per2/Per1	5
BP	GO:0032611	interleukin-1 beta production	9/558	91/17710	0.0231558473994858	24426/362506/313729/24482/301059/287722/24539/24330/25058	Gstp1/Ccl19/Errfi1/Igf1/Myd88/Tmem106a/Lpl/Egr1/Hk1	9
BP	GO:0032651	regulation of interleukin-1 beta production	9/558	91/17710	0.0231558473994858	24426/362506/313729/24482/301059/287722/24539/24330/25058	Gstp1/Ccl19/Errfi1/Igf1/Myd88/Tmem106a/Lpl/Egr1/Hk1	9
BP	GO:0030218	erythrocyte differentiation	12/558	146/17710	0.023192684926043	79426/24440/25587/29344/360504/25632/24779/24170/361439/108348108/25748/24377	Zfp36/Hbb/Id2/Zfp36l1/Hba-a2/Hba-a1/Slc4a1/Add1/Abcb10/LOC108348108/Alas2/G6pd	12
BP	GO:0071900	regulation of protein serine/threonine kinase activity	23/558	381/17710	0.023622563893344	365037/25728/85431/246060/58919/293649/24426/293733/25313/362506/29715/24482/100362634/300652/114856/24672/24903/81822/29600/25288/114851/25145/309295	Sash1/Apoe/Nox4/Cdkn1c/Ccnd1/Lrp5/Gstp1/Incenp/Egf/Ccl19/Slc8a1/Igf1/Kmt2d/Sorl1/Dusp1/Ppp2ca/Kng2/Actb/Atp2b4/Acsl1/Cdkn1a/Cd24/Ikbkg	23
BP	GO:0006937	regulation of muscle contraction	13/558	166/17710	0.0237466295815587	64032/686753/24174/24333/29715/299331/79240/79125/29659/25650/289734/29412/305987	Ccn2/Npnt/Adra2b/Eno1/Slc8a1/Hsp90aa1/Nr4a1/Anxa6/P2rx4/Atp1b1/Smtn/Adra1a/Dock5	13
BP	GO:0009069	serine family amino acid metabolic process	6/558	44/17710	0.0245839121094914	293779/309312/83784/29739/312192/114027	Glyat/Gldc/Agxt2/Gclm/Ahcyl2/Dao	6
BP	GO:0097421	liver regeneration	8/558	75/17710	0.0245985625319046	58919/24253/24255/29667/29285/24577/25106/25748	Ccnd1/Cebpb/Cftr/Srsf5/Rps15/Myc/Rgn/Alas2	8
BP	GO:1903793	positive regulation of anion transport	8/558	75/17710	0.0245985625319046	25728/24253/170913/24255/79255/252919/25288/25548	Apoe/Cebpb/Abcb1a/Cftr/Atf4/Slc38a3/Acsl1/Slc34a1	8
BP	GO:2001057	reactive nitrogen species metabolic process	9/558	92/17710	0.0245985625319046	83784/299331/24482/287722/29441/29659/29600/80773/25106	Agxt2/Hsp90aa1/Igf1/Tmem106a/Por/P2rx4/Atp2b4/Cyb5b/Rgn	9
BP	GO:0060612	adipose tissue development	7/558	59/17710	0.0245985625319046	252900/293649/690163/24450/246771/25587/300652	Dgat2/Lrp5/Oxct1/Hmgcs2/Slc25a25/Id2/Sorl1	7
BP	GO:0061326	renal tubule development	10/558	110/17710	0.0248942403824947	25128/686753/25240/83839/24577/25640/303586/140586/290905/25145	Umod/Npnt/Aqp1/Calb1/Myc/Hnf1b/Wnt9b/Sox9/Col4a1/Cd24	10
BP	GO:0071774	response to fibroblast growth factor	11/558	129/17710	0.0256277816195736	64032/79426/29739/362165/298765/29344/24577/79240/304334/24617/29633	Ccn2/Zfp36/Gclm/Creb3l1/Zfp36l2/Zfp36l1/Myc/Nr4a1/Fam20c/Serpine1/Ndst1	11
BP	GO:0033631	cell-cell adhesion mediated by integrin	4/558	19/17710	0.0256277816195736	686753/25253/116477/25145	Npnt/Dpp4/Wnk1/Cd24	4
BP	GO:0042135	neurotransmitter catabolic process	4/558	19/17710	0.0256277816195736	309312/245961/690195/29441	Gldc/Dmgdh/Prima1/Por	4
BP	GO:0045655	regulation of monocyte differentiation	4/558	19/17710	0.0256277816195736	24516/29344/24577/25599	Jun/Zfp36l1/Myc/Cd74	4
BP	GO:1900153	positive regulation of nuclear-transcribed mRNA catabolic process, deadenylation-dependent decay	4/558	19/17710	0.0256277816195736	79426/298765/29344/29619	Zfp36/Zfp36l2/Zfp36l1/Btg2	4
BP	GO:1902430	negative regulation of amyloid-beta formation	4/558	19/17710	0.0256277816195736	25728/64456/24482/300652	Apoe/Spon1/Igf1/Sorl1	4
BP	GO:0007613	memory	13/558	168/17710	0.0256277816195736	29517/25728/25550/24253/83839/63865/24482/25139/360616/266766/305509/24399/24330	Sgk1/Apoe/Slc1a1/Cebpb/Calb1/Lgmn/Igf1/Slc2a4/Ppp1r1b/Rcan1/Adcy1/Glud1/Egr1	13
BP	GO:0072006	nephron development	13/558	168/17710	0.0256277816195736	25128/686753/25240/83839/24577/301562/363265/25640/303586/140586/25494/24330/25145	Umod/Npnt/Aqp1/Calb1/Myc/Col4a4/Col4a3/Hnf1b/Wnt9b/Sox9/Nid1/Egr1/Cd24	13
BP	GO:0006120	mitochondrial electron transport, NADH to ubiquinone	5/558	31/17710	0.0257970393404169	293991/26194/26201/26202/26203	Ndufb8/ND2/ND4/ND5/ND6	5
BP	GO:0042538	hyperosmotic salinity response	5/558	31/17710	0.0257970393404169	25065/170913/25240/501181/26192	Slc12a1/Abcb1a/Aqp1/Efhd1/CYTB	5
BP	GO:0010657	muscle cell apoptotic process	10/558	111/17710	0.0260204926097458	308099/25387/293524/81680/24255/24383/299331/24482/79255/24484	Fndc1/Arrb1/Bag3/Lifr/Cftr/Gapdh/Hsp90aa1/Igf1/Atf4/Igfbp3	10
BP	GO:0051098	regulation of binding	24/558	409/17710	0.0266548211142314	25728/25387/64456/25313/81687/25309/24516/313644/24333/25587/24482/24577/24437/25747/300652/63840/24672/81822/304733/81732/289257/24170/114851/81814	Apoe/Arrb1/Spon1/Egf/Mmp9/Cycs/Jun/Rap1gap/Eno1/Id2/Igf1/Myc/H1f0/Ppara/Sorl1/Per2/Ppp2ca/Actb/Epb41l5/Actr3/Spta1/Add1/Cdkn1a/Tmsb4x	24
BP	GO:0014015	positive regulation of gliogenesis	9/558	94/17710	0.0274025382323305	29216/25587/24482/24577/79251/303828/29659/81732/89808	Lrp2/Id2/Igf1/Myc/Aspa/Etv5/P2rx4/Actr3/Cx3cl1	9
BP	GO:0009062	fatty acid catabolic process	10/558	112/17710	0.0274025382323305	24158/311849/65192/362282/25541/25756/171142/116719/291075/170465	Acadm/Crat/Slc27a2/Pck1/Scp2/Cpt1b/Ehhadh/Acacb/Eci2/Acaa2	10
BP	GO:0030808	regulation of nucleotide biosynthetic process	10/558	112/17710	0.0274025382323305	24333/314312/24482/24577/25747/60666/24779/288105/84484/81814	Eno1/Entpd5/Igf1/Myc/Ppara/Gpd1/Slc4a1/Zbtb20/Slc4a4/Tmsb4x	10
BP	GO:0032612	interleukin-1 production	10/558	112/17710	0.0274025382323305	24426/362506/313729/24482/301059/287722/24539/24330/89808/25058	Gstp1/Ccl19/Errfi1/Igf1/Myd88/Tmem106a/Lpl/Egr1/Cx3cl1/Hk1	10
BP	GO:0032652	regulation of interleukin-1 production	10/558	112/17710	0.0274025382323305	24426/362506/313729/24482/301059/287722/24539/24330/89808/25058	Gstp1/Ccl19/Errfi1/Igf1/Myd88/Tmem106a/Lpl/Egr1/Cx3cl1/Hk1	10
BP	GO:1900371	regulation of purine nucleotide biosynthetic process	10/558	112/17710	0.0274025382323305	24333/314312/24482/24577/25747/60666/24779/288105/84484/81814	Eno1/Entpd5/Igf1/Myc/Ppara/Gpd1/Slc4a1/Zbtb20/Slc4a4/Tmsb4x	10
BP	GO:0001894	tissue homeostasis	18/558	275/17710	0.0275208372078682	64032/60575/85431/24188/89813/25246/25211/24521/315606/25425/140586/64678/81822/25294/25353/24170/289287/25563	Ccn2/Napsa/Nox4/Aldh1a1/Pdk4/Bsg/Lyz2/Kcnj1/Kmt2a/Ctsh/Sox9/Tfrc/Actb/Azgp1/Spp1/Add1/Gpr137b/Tff3	18
BP	GO:0010951	negative regulation of endopeptidase activity	18/558	275/17710	0.0275208372078682	29345/25387/310486/29216/81687/25240/24383/24482/79240/300652/25420/24903/83928/24617/29441/29542/108348108/501560	Serpinh1/Arrb1/Rarres1/Lrp2/Mmp9/Aqp1/Gapdh/Igf1/Nr4a1/Sorl1/Cryab/Kng2/Fetub/Serpine1/Por/Pebp1/LOC108348108/Rps6ka3	18
BP	GO:0010675	regulation of cellular carbohydrate metabolic process	13/558	170/17710	0.0275208372078682	252900/24158/89813/24482/25747/24779/24953/116719/304785/25116/24484/25563/25106	Dgat2/Acadm/Pdk4/Igf1/Ppara/Slc4a1/Gcgr/Acacb/Slc45a3/Hsd11b1/Igfbp3/Tff3/Rgn	13
BP	GO:0014743	regulation of muscle hypertrophy	8/558	77/17710	0.0275208372078682	313729/24482/25747/25285/29659/29600/29412/24377	Errfi1/Igf1/Ppara/Igfbp5/P2rx4/Atp2b4/Adra1a/G6pd	8
BP	GO:0071322	cellular response to carbohydrate stimulus	16/558	232/17710	0.0275208372078682	85431/25387/293649/690163/29739/362282/24255/29344/24482/24577/64534/24672/252917/288105/24617/25619	Nox4/Arrb1/Lrp5/Oxct1/Gclm/Pck1/Cftr/Zfp36l1/Igf1/Myc/Pim3/Ppp2ca/Nr1d1/Zbtb20/Serpine1/Plau	16
BP	GO:1901605	alpha-amino acid metabolic process	15/558	211/17710	0.0275208372078682	85431/64313/293779/309312/365972/83784/29739/312192/79255/300901/24398/114027/29600/24957/24399	Nox4/Oat/Glyat/Gldc/Bhmt2/Agxt2/Gclm/Ahcyl2/Atf4/Plod2/Gls/Dao/Atp2b4/Glul/Glud1	15
BP	GO:0046165	alcohol biosynthetic process	11/558	131/17710	0.0275208372078682	25728/24450/362282/24255/25541/54225/78968/29441/25315/171458/24377	Apoe/Hmgcs2/Pck1/Cftr/Scp2/Apob/Srebf1/Por/Ephx1/Ipmk/G6pd	11
BP	GO:0090101	negative regulation of transmembrane receptor protein serine/threonine kinase signaling pathway	11/558	131/17710	0.0275208372078682	308843/311827/29216/311676/58868/266803/64531/25747/300652/300673/108348108	Tsku/Adamtsl2/Lrp2/Pmepa1/Fzd1/Sostdc1/Synj2bp/Ppara/Sorl1/Bcl9l/LOC108348108	11
BP	GO:0090183	regulation of kidney development	7/558	61/17710	0.0281834842494157	81687/24577/25640/303586/140586/24330/25145	Mmp9/Myc/Hnf1b/Wnt9b/Sox9/Egr1/Cd24	7
BP	GO:0097327	response to antineoplastic agent	14/558	191/17710	0.0282886274492009	84595/362282/24646/170913/25240/313668/313729/24482/24577/24617/29441/24330/83502/309622	Nucb1/Pck1/Abcb1b/Abcb1a/Aqp1/Ddi2/Errfi1/Igf1/Myc/Serpine1/Por/Egr1/Cdh1/RT1-Bb	14
BP	GO:0002483	antigen processing and presentation of endogenous peptide antigen	5/558	32/17710	0.0286973270625222	25294/360323/414784/294269/24811	Azgp1/RT1-N2/RT1-T24-4/RT1-Da/Tap1	5
BP	GO:0006885	regulation of pH	9/558	95/17710	0.0287420809472517	89813/24255/296981/29440/24779/29719/84484/117955/307429	Pdk4/Cftr/Atp6v0a4/Slc26a4/Slc4a1/Kcnj16/Slc4a4/Slc4a7/Dmxl1	9
BP	GO:0010952	positive regulation of peptidase activity	14/558	192/17710	0.0291873609197206	64032/29503/25387/25550/25584/83476/25309/63865/24577/25425/363265/303073/24672/498433	Ccn2/Slc22a2/Arrb1/Slc1a1/F3/Ccn1/Cycs/Lgmn/Myc/Ctsh/Col4a3/Cyfip2/Ppp2ca/Psme4	14
BP	GO:0043651	linoleic acid metabolic process	4/558	20/17710	0.0291873609197206	24426/499353/266674/298423	Gstp1/Cyp2c24/Cyp4a8/Cyp4a3	4
BP	GO:0072234	metanephric nephron tubule development	4/558	20/17710	0.0291873609197206	25128/25240/83839/140586	Umod/Aqp1/Calb1/Sox9	4
BP	GO:0000101	sulfur amino acid transport	3/558	10/17710	0.0291873609197206	25550/313089/29484	Slc1a1/Slc7a13/Slc3a1	3
BP	GO:0002604	regulation of dendritic cell antigen processing and presentation	3/558	10/17710	0.0291873609197206	362506/298006/25599	Ccl19/Ccl21/Cd74	3
BP	GO:0006013	mannose metabolic process	3/558	10/17710	0.0291873609197206	300089/25478/25058	Pmm1/Man2a1/Hk1	3
BP	GO:0010041	response to iron(III) ion	3/558	10/17710	0.0291873609197206	81687/24296/24377	Mmp9/Cyp1a1/G6pd	3
BP	GO:0030638	polyketide metabolic process	3/558	10/17710	0.0291873609197206	296972/171445/498789	Akr1b10/Akr7a2/RGD1564865	3
BP	GO:0044597	daunorubicin metabolic process	3/558	10/17710	0.0291873609197206	296972/171445/498789	Akr1b10/Akr7a2/RGD1564865	3
BP	GO:0044598	doxorubicin metabolic process	3/558	10/17710	0.0291873609197206	296972/171445/498789	Akr1b10/Akr7a2/RGD1564865	3
BP	GO:0045542	positive regulation of cholesterol biosynthetic process	3/558	10/17710	0.0291873609197206	25541/78968/29441	Scp2/Srebf1/Por	3
BP	GO:1902105	regulation of leukocyte differentiation	20/558	322/17710	0.0291873609197206	29142/25084/24253/362282/171411/312495/362506/24516/298765/25587/29344/314322/24577/353227/24508/289287/25599/294269/309621/25145	Vnn1/Il4r/Cebpb/Pck1/Tmem176b/Cyp26b1/Ccl19/Jun/Zfp36l2/Id2/Zfp36l1/Fos/Myc/Zbtb16/Irf1/Gpr137b/Cd74/RT1-Da/RT1-Ba/Cd24	20
BP	GO:0060349	bone morphogenesis	10/558	114/17710	0.0297009398984105	308843/29345/293649/312495/297894/313641/24482/79125/140586/29441	Tsku/Serpinh1/Lrp5/Cyp26b1/Matn1/Hspg2/Igf1/Anxa6/Sox9/Por	10
BP	GO:0010906	regulation of glucose metabolic process	11/558	133/17710	0.0298984752127714	252900/24158/89813/24482/25747/24953/116719/304785/24484/25563/25106	Dgat2/Acadm/Pdk4/Igf1/Ppara/Gcgr/Acacb/Slc45a3/Igfbp3/Tff3/Rgn	11
BP	GO:1903035	negative regulation of response to wounding	9/558	96/17710	0.0299832672486334	25728/25673/298487/24903/24617/25353/25619/114851/25145	Apoe/Anxa5/Cldn19/Kng2/Serpine1/Spp1/Plau/Cdkn1a/Cd24	9
BP	GO:0010466	negative regulation of peptidase activity	18/558	279/17710	0.0306469540852205	29345/25387/310486/29216/81687/25240/24383/24482/79240/300652/25420/24903/83928/24617/29441/29542/108348108/501560	Serpinh1/Arrb1/Rarres1/Lrp2/Mmp9/Aqp1/Gapdh/Igf1/Nr4a1/Sorl1/Cryab/Kng2/Fetub/Serpine1/Por/Pebp1/LOC108348108/Rps6ka3	18
BP	GO:0015804	neutral amino acid transport	6/558	47/17710	0.0310087674766468	25550/29464/313089/29484/29642/252919	Slc1a1/Slc6a6/Slc7a13/Slc3a1/Slc38a2/Slc38a3	6
BP	GO:0046460	neutral lipid biosynthetic process	6/558	47/17710	0.0310087674766468	252900/362282/78968/24539/25288/25106	Dgat2/Pck1/Srebf1/Lpl/Acsl1/Rgn	6
BP	GO:0046463	acylglycerol biosynthetic process	6/558	47/17710	0.0310087674766468	252900/362282/78968/24539/25288/25106	Dgat2/Pck1/Srebf1/Lpl/Acsl1/Rgn	6
BP	GO:0070374	positive regulation of ERK1 and ERK2 cascade	16/558	236/17710	0.0310087674766468	64032/83425/25728/85431/25387/25313/686753/362506/298006/24516/24482/315711/29412/25599/64457/89808	Ccn2/Akap12/Apoe/Nox4/Arrb1/Egf/Npnt/Ccl19/Ccl21/Jun/Igf1/Sema7a/Adra1a/Cd74/Ndrg4/Cx3cl1	16
BP	GO:0042310	vasoconstriction	10/558	115/17710	0.0310880518923064	25230/24174/29254/29715/63840/29412/305987/89808/108348108/24377	Add3/Adra2b/Mgll/Slc8a1/Per2/Adra1a/Dock5/Cx3cl1/LOC108348108/G6pd	10
BP	GO:0097756	negative regulation of blood vessel diameter	10/558	115/17710	0.0310880518923064	25230/24174/29254/29715/63840/29412/305987/89808/108348108/24377	Add3/Adra2b/Mgll/Slc8a1/Per2/Adra1a/Dock5/Cx3cl1/LOC108348108/G6pd	10
BP	GO:0033559	unsaturated fatty acid metabolic process	11/558	134/17710	0.0310880518923064	24426/499353/83790/246074/25526/29254/266674/298423/25315/498789/25599	Gstp1/Cyp2c24/Cyp2c23/Scd/Ptgds/Mgll/Cyp4a8/Cyp4a3/Ephx1/RGD1564865/Cd74	11
BP	GO:0043280	positive regulation of cysteine-type endopeptidase activity involved in apoptotic process	11/558	134/17710	0.0310880518923064	64032/29503/25387/25550/25584/83476/25309/24577/25425/363265/24672	Ccn2/Slc22a2/Arrb1/Slc1a1/F3/Ccn1/Cycs/Myc/Ctsh/Col4a3/Ppp2ca	11
BP	GO:0010614	negative regulation of cardiac muscle hypertrophy	5/558	33/17710	0.0312060561660778	313729/25747/29659/29600/24377	Errfi1/Ppara/P2rx4/Atp2b4/G6pd	5
BP	GO:0014912	negative regulation of smooth muscle cell migration	5/558	33/17710	0.0312060561660778	24426/25285/24617/24484/64457	Gstp1/Igfbp5/Serpine1/Igfbp3/Ndrg4	5
BP	GO:0031295	T cell costimulation	5/558	33/17710	0.0312060561660778	25621/25253/362506/298006/25145	Cd81/Dpp4/Ccl19/Ccl21/Cd24	5
BP	GO:0071480	cellular response to gamma radiation	5/558	33/17710	0.0312060561660778	85431/25420/290805/24330/114851	Nox4/Cryab/Wrn/Egr1/Cdkn1a	5
BP	GO:0006865	amino acid transport	13/558	174/17710	0.0314637525501329	29503/25550/309525/688389/29464/50676/313089/29484/24577/29642/252919/63840/170566	Slc22a2/Slc1a1/Slc16a12/LOC688389/Slc6a6/Slc6a12/Slc7a13/Slc3a1/Myc/Slc38a2/Slc38a3/Per2/Slc16a10	13
BP	GO:0009266	response to temperature stimulus	16/558	237/17710	0.0317252598186341	293524/24450/25584/24158/81687/24255/314322/299331/24482/24508/497948/29542/24539/108348108/114851/26192	Bag3/Hmgcs2/F3/Acadm/Mmp9/Cftr/Fos/Hsp90aa1/Igf1/Irf1/Trpv3/Pebp1/Lpl/LOC108348108/Cdkn1a/CYTB	16
BP	GO:0007588	excretion	7/558	63/17710	0.0317676341992459	25128/64522/365398/25065/296981/29412/25524	Umod/Slc5a2/Slc22a12/Slc12a1/Atp6v0a4/Adra1a/Psap	7
BP	GO:0043627	response to estrogen	11/558	135/17710	0.0324008650779312	25084/58919/24255/25240/299331/24577/100362634/25662/266766/24617/25145	Il4r/Ccnd1/Cftr/Aqp1/Hsp90aa1/Myc/Kmt2d/Igfbp2/Rcan1/Serpine1/Cd24	11
BP	GO:0001676	long-chain fatty acid metabolic process	10/558	116/17710	0.0324008650779312	246263/24426/499353/83790/65192/29254/266674/298423/25315/25288	Acsm2/Gstp1/Cyp2c24/Cyp2c23/Slc27a2/Mgll/Cyp4a8/Cyp4a3/Ephx1/Acsl1	10
BP	GO:0015807	L-amino acid transport	8/558	80/17710	0.0324008650779312	29503/25550/688389/313089/29484/29642/252919/63840	Slc22a2/Slc1a1/LOC688389/Slc7a13/Slc3a1/Slc38a2/Slc38a3/Per2	8
BP	GO:0034341	response to interferon-gamma	12/558	155/17710	0.0329172165787678	24383/362506/298006/24577/24508/497942/81732/25599/89808/29168/309621/309622	Gapdh/Ccl19/Ccl21/Myc/Irf1/Cxcl16/Actr3/Cd74/Cx3cl1/Ubd/RT1-Ba/RT1-Bb	12
BP	GO:2000117	negative regulation of cysteine-type endopeptidase activity	9/558	98/17710	0.0331332846536206	25387/81687/25240/24482/79240/25420/29441/108348108/501560	Arrb1/Mmp9/Aqp1/Igf1/Nr4a1/Cryab/Por/LOC108348108/Rps6ka3	9
BP	GO:0046685	response to arsenic-containing substance	6/558	48/17710	0.033158880839402	24646/24577/29642/24296/24779/114851	Abcb1b/Myc/Slc38a2/Cyp1a1/Slc4a1/Cdkn1a	6
BP	GO:0008356	asymmetric cell division	4/558	21/17710	0.033158880839402	353227/303586/303828/81732	Zbtb16/Wnt9b/Etv5/Actr3	4
BP	GO:0020027	hemoglobin metabolic process	4/558	21/17710	0.033158880839402	24248/24170/361439/25748	Cat/Add1/Abcb10/Alas2	4
BP	GO:0030002	cellular anion homeostasis	4/558	21/17710	0.033158880839402	25128/24264/25353/25548	Umod/Ckb/Spp1/Slc34a1	4
BP	GO:0030320	cellular monovalent inorganic anion homeostasis	4/558	21/17710	0.033158880839402	25128/24264/25353/25548	Umod/Ckb/Spp1/Slc34a1	4
BP	GO:0071397	cellular response to cholesterol	4/558	21/17710	0.033158880839402	25728/25541/315215/300644	Apoe/Scp2/Mlc1/Gramd1b	4
BP	GO:0110096	cellular response to aldehyde	4/558	21/17710	0.033158880839402	29517/24188/296972/24617	Sgk1/Aldh1a1/Akr1b10/Serpine1	4
BP	GO:0002449	lymphocyte mediated immunity	19/558	305/17710	0.0333342926996707	25084/25621/117517/25253/192262/25425/301059/64678/25294/25328/25599/360323/414784/108348108/294269/309621/309622/24811/25145	Il4r/Cd81/C7/Dpp4/C1s/Ctsh/Myd88/Tfrc/Azgp1/Lamp1/Cd74/RT1-N2/RT1-T24-4/LOC108348108/RT1-Da/RT1-Ba/RT1-Bb/Tap1/Cd24	19
BP	GO:0061448	connective tissue development	19/558	305/17710	0.0333342926996707	64032/308843/252900/29345/293649/690163/24450/83476/246771/297894/313641/25587/24482/300652/353227/79125/140586/29441/24330	Ccn2/Tsku/Dgat2/Serpinh1/Lrp5/Oxct1/Hmgcs2/Ccn1/Slc25a25/Matn1/Hspg2/Id2/Igf1/Sorl1/Zbtb16/Anxa6/Sox9/Por/Egr1	19
BP	GO:0048661	positive regulation of smooth muscle cell proliferation	10/558	117/17710	0.0337138279509098	56083/81687/24516/25587/24482/24577/301059/25285/24330/89808	Tgm2/Mmp9/Jun/Id2/Igf1/Myc/Myd88/Igfbp5/Egr1/Cx3cl1	10
BP	GO:0007517	muscle organ development	24/558	421/17710	0.033974967348602	308572/29657/29216/58868/312495/362733/314322/24482/24577/366960/25747/79240/115771/300673/25420/690286/266766/29619/25389/259241/64529/24330/83514/24377	Myh14/Arntl/Lrp2/Fzd1/Cyp26b1/Etv1/Fos/Igf1/Myc/Maff/Ppara/Nr4a1/Usp2/Bcl9l/Cryab/Hlf/Rcan1/Btg2/Atf3/Nr1d2/Ctsb/Egr1/Tsc22d3/G6pd	24
BP	GO:0061180	mammary gland epithelium development	8/558	81/17710	0.0341184614888007	58919/293649/24684/24253/366492/25587/266803/303828	Ccnd1/Lrp5/Prlr/Cebpb/Epha2/Id2/Sostdc1/Etv5	8
BP	GO:0003416	endochondral bone growth	5/558	34/17710	0.0341508939498306	308843/297894/79125/140586/29441	Tsku/Matn1/Anxa6/Sox9/Por	5
BP	GO:0006536	glutamate metabolic process	5/558	34/17710	0.0341508939498306	64313/29739/24398/24957/24399	Oat/Gclm/Gls/Glul/Glud1	5
BP	GO:0009649	entrainment of circadian clock	5/558	34/17710	0.0341508939498306	78962/25587/115771/63840/287422	Per3/Id2/Usp2/Per2/Per1	5
BP	GO:0019883	antigen processing and presentation of endogenous antigen	5/558	34/17710	0.0341508939498306	25294/360323/414784/294269/24811	Azgp1/RT1-N2/RT1-T24-4/RT1-Da/Tap1	5
BP	GO:0006520	cellular amino acid metabolic process	18/558	284/17710	0.034516846570342	85431/64313/293779/24188/309312/365972/83784/29739/312192/25430/65135/79255/300901/24398/114027/29600/24957/24399	Nox4/Oat/Glyat/Aldh1a1/Gldc/Bhmt2/Agxt2/Gclm/Ahcyl2/Dio1/Dpys/Atf4/Plod2/Gls/Dao/Atp2b4/Glul/Glud1	18
BP	GO:0010950	positive regulation of endopeptidase activity	13/558	177/17710	0.0347945750673018	64032/29503/25387/25550/25584/83476/25309/63865/24577/25425/363265/303073/24672	Ccn2/Slc22a2/Arrb1/Slc1a1/F3/Ccn1/Cycs/Lgmn/Myc/Ctsh/Col4a3/Cyfip2/Ppp2ca	13
BP	GO:0030643	cellular phosphate ion homeostasis	3/558	11/17710	0.0355942833297487	25128/25353/25548	Umod/Spp1/Slc34a1	3
BP	GO:0032836	glomerular basement membrane development	3/558	11/17710	0.0355942833297487	301562/363265/25494	Col4a4/Col4a3/Nid1	3
BP	GO:0045657	positive regulation of monocyte differentiation	3/558	11/17710	0.0355942833297487	24516/29344/25599	Jun/Zfp36l1/Cd74	3
BP	GO:0046898	response to cycloheximide	3/558	11/17710	0.0355942833297487	24577/24617/58954	Myc/Serpine1/Klf6	3
BP	GO:0061299	retina vasculature morphogenesis in camera-type eye	3/558	11/17710	0.0355942833297487	293649/117955/290905	Lrp5/Slc4a7/Col4a1	3
BP	GO:0061476	response to anticoagulant	3/558	11/17710	0.0355942833297487	140586/81732/24330	Sox9/Actr3/Egr1	3
BP	GO:0072501	cellular divalent inorganic anion homeostasis	3/558	11/17710	0.0355942833297487	25128/25353/25548	Umod/Spp1/Slc34a1	3
BP	GO:0072502	cellular trivalent inorganic anion homeostasis	3/558	11/17710	0.0355942833297487	25128/25353/25548	Umod/Spp1/Slc34a1	3
BP	GO:0090205	positive regulation of cholesterol metabolic process	3/558	11/17710	0.0355942833297487	25541/78968/29441	Scp2/Srebf1/Por	3
BP	GO:1905907	negative regulation of amyloid fibril formation	3/558	11/17710	0.0355942833297487	25728/313641/25420	Apoe/Hspg2/Cryab	3
BP	GO:2000020	positive regulation of male gonad development	3/558	11/17710	0.0355942833297487	170913/24255/140586	Abcb1a/Cftr/Sox9	3
BP	GO:0051187	cofactor catabolic process	7/558	65/17710	0.0355942833297487	292737/24440/24248/287167/360504/25632/80848	Blvrb/Hbb/Cat/Hba-a3/Hba-a2/Hba-a1/Cubn	7
BP	GO:0046686	response to cadmium ion	8/558	82/17710	0.0355942833297487	24248/81687/170913/24516/314322/25548/24567/26192	Cat/Mmp9/Abcb1a/Jun/Fos/Slc34a1/Mt1/CYTB	8
BP	GO:0045862	positive regulation of proteolysis	22/558	377/17710	0.0357488191285405	64032/29503/25728/25387/64456/25550/25584/25313/83476/25309/58936/24333/63865/24577/25425/363265/303073/24672/24903/498433/108348108/25106	Ccn2/Slc22a2/Apoe/Arrb1/Spon1/Slc1a1/F3/Egf/Ccn1/Cycs/Plk3/Eno1/Lgmn/Myc/Ctsh/Col4a3/Cyfip2/Ppp2ca/Kng2/Psme4/LOC108348108/Rgn	22
BP	GO:0070997	neuron death	25/558	449/17710	0.0369678389941951	498995/25728/25387/25550/25118/60430/29739/24253/58868/29515/24383/24516/314322/63865/24482/79255/25747/300652/83620/29619/25619/24330/89808/24567/24377	Ncoa7/Apoe/Arrb1/Slc1a1/Itga1/Mcl1/Gclm/Cebpb/Fzd1/Atn1/Gapdh/Jun/Fos/Lgmn/Igf1/Atf4/Ppara/Sorl1/Cit/Btg2/Plau/Egr1/Cx3cl1/Mt1/G6pd	25
BP	GO:0030224	monocyte differentiation	5/558	35/17710	0.0372061829071832	24516/29344/24577/25599/363465	Jun/Zfp36l1/Myc/Cd74/Pir	5
BP	GO:1903131	mononuclear cell differentiation	5/558	35/17710	0.0372061829071832	24516/29344/24577/25599/363465	Jun/Zfp36l1/Myc/Cd74/Pir	5
BP	GO:0002577	regulation of antigen processing and presentation	4/558	22/17710	0.0372061829071832	362506/298006/25599/309622	Ccl19/Ccl21/Cd74/RT1-Bb	4
BP	GO:0060749	mammary gland alveolus development	4/558	22/17710	0.0372061829071832	58919/24684/25313/25587	Ccnd1/Prlr/Egf/Id2	4
BP	GO:0061377	mammary gland lobule development	4/558	22/17710	0.0372061829071832	58919/24684/25313/25587	Ccnd1/Prlr/Egf/Id2	4
BP	GO:0072215	regulation of metanephros development	4/558	22/17710	0.0372061829071832	24577/25640/303586/24330	Myc/Hnf1b/Wnt9b/Egr1	4
BP	GO:1900151	regulation of nuclear-transcribed mRNA catabolic process, deadenylation-dependent decay	4/558	22/17710	0.0372061829071832	79426/298765/29344/29619	Zfp36/Zfp36l2/Zfp36l1/Btg2	4
BP	GO:1902992	negative regulation of amyloid precursor protein catabolic process	4/558	22/17710	0.0372061829071832	25728/64456/24482/300652	Apoe/Spon1/Igf1/Sorl1	4
BP	GO:1903975	regulation of glial cell migration	4/558	22/17710	0.0372061829071832	361596/360459/29659/89808	Idh2/Bmerb1/P2rx4/Cx3cl1	4
BP	GO:0061515	myeloid cell development	8/558	83/17710	0.0375013444099645	24440/360504/25632/24779/304334/361439/25748/24377	Hbb/Hba-a2/Hba-a1/Slc4a1/Fam20c/Abcb10/Alas2/G6pd	8
BP	GO:0032092	positive regulation of protein binding	9/558	101/17710	0.0375013444099645	25728/25387/64456/81687/24672/304733/81732/289257/24170	Apoe/Arrb1/Spon1/Mmp9/Ppp2ca/Epb41l5/Actr3/Spta1/Add1	9
BP	GO:0031638	zymogen activation	7/558	66/17710	0.0377432154408636	24594/24333/63865/25425/303073/24617/25619	Klk1b3/Eno1/Lgmn/Ctsh/Cyfip2/Serpine1/Plau	7
BP	GO:0051346	negative regulation of hydrolase activity	23/558	403/17710	0.0377432154408636	29345/25387/310486/29216/81687/25240/116477/24383/362850/24482/79240/300652/25420/65178/360616/24903/83928/24617/29441/29542/108348108/25106/501560	Serpinh1/Arrb1/Rarres1/Lrp2/Mmp9/Aqp1/Wnk1/Gapdh/Angptl4/Igf1/Nr4a1/Sorl1/Cryab/Snap91/Ppp1r1b/Kng2/Fetub/Serpine1/Por/Pebp1/LOC108348108/Rgn/Rps6ka3	23
BP	GO:0002064	epithelial cell development	18/558	288/17710	0.0378931162161021	29657/680616/24646/170913/24255/366492/79255/114093/301059/140586/304741/304733/24170/117955/83502/114851/85251/25524	Arntl/Ppp1r16b/Abcb1b/Abcb1a/Cftr/Epha2/Atf4/St14/Myd88/Sox9/Tfcp2l1/Epb41l5/Add1/Slc4a7/Cdh1/Cdkn1a/Col18a1/Psap	18
BP	GO:0071229	cellular response to acid chemical	20/558	334/17710	0.0386101371970308	252900/24450/29739/24253/362282/170913/89813/25240/312495/54225/24577/29642/24508/78968/140586/24170/24539/290905/24330/83502	Dgat2/Hmgcs2/Gclm/Cebpb/Pck1/Abcb1a/Pdk4/Aqp1/Cyp26b1/Apob/Myc/Slc38a2/Irf1/Srebf1/Sox9/Add1/Lpl/Col4a1/Egr1/Cdh1	20
BP	GO:0007346	regulation of mitotic cell cycle	27/558	500/17710	0.038827719244472	246060/58919/293649/293733/25313/58936/298765/25587/29344/63865/24482/24577/64534/115771/24296/301056/363227/114856/54241/288671/29542/83620/29619/291434/29168/108348108/114851	Cdkn1c/Ccnd1/Lrp5/Incenp/Egf/Plk3/Zfp36l2/Id2/Zfp36l1/Lgmn/Igf1/Myc/Pim3/Usp2/Cyp1a1/Ctdspl/Nabp1/Dusp1/Cltc/Anapc5/Pebp1/Cit/Btg2/Rpl17/Ubd/LOC108348108/Cdkn1a	27
BP	GO:0042098	T cell proliferation	15/558	223/17710	0.0390515880440699	25621/25407/24253/362506/24482/25662/24508/24779/64678/24903/289257/309621/309622/294273/25145	Cd81/Cd59/Cebpb/Ccl19/Igf1/Igfbp2/Irf1/Slc4a1/Tfrc/Kng2/Spta1/RT1-Ba/RT1-Bb/RT1-DMb/Cd24	15
BP	GO:0097529	myeloid leukocyte migration	15/558	223/17710	0.0390515880440699	25128/25621/25118/25253/362506/298006/63865/25246/301059/114856/24617/29659/25353/25599/89808	Umod/Cd81/Itga1/Dpp4/Ccl19/Ccl21/Lgmn/Bsg/Myd88/Dusp1/Serpine1/P2rx4/Spp1/Cd74/Cx3cl1	15
BP	GO:2000377	regulation of reactive oxygen species metabolic process	15/558	223/17710	0.0390515880440699	85431/24426/83784/25309/29158/299331/24482/25747/25420/287722/29600/25619/114851/25106/24377	Nox4/Gstp1/Agxt2/Cycs/Fbln5/Hsp90aa1/Igf1/Ppara/Cryab/Tmem106a/Atp2b4/Plau/Cdkn1a/Rgn/G6pd	15
BP	GO:0045619	regulation of lymphocyte differentiation	14/558	202/17710	0.0395898541814244	29142/25084/362282/312495/362506/298765/25587/29344/353227/24508/25599/294269/309621/25145	Vnn1/Il4r/Pck1/Cyp26b1/Ccl19/Zfp36l2/Id2/Zfp36l1/Zbtb16/Irf1/Cd74/RT1-Da/RT1-Ba/Cd24	14
BP	GO:0050810	regulation of steroid biosynthetic process	8/558	84/17710	0.0396688748091951	25728/25541/54225/24482/78968/252917/29441/24330	Apoe/Scp2/Apob/Igf1/Srebf1/Nr1d1/Por/Egr1	8
BP	GO:0043588	skin development	17/558	268/17710	0.0407000862823136	79426/246074/117514/114517/312495/192110/366492/313672/313729/266803/81536/29344/114093/25285/140586/289486/25524	Zfp36/Scd/Txnip/Itga6/Cyp26b1/Pou3f1/Epha2/Kazn/Errfi1/Sostdc1/Sgpp1/Zfp36l1/St14/Igfbp5/Sox9/Fras1/Psap	17
BP	GO:0006884	cell volume homeostasis	5/558	36/17710	0.0409918492218738	25065/25240/50676/24170/54300	Slc12a1/Aqp1/Slc6a12/Add1/Slc12a3	5
BP	GO:0031294	lymphocyte costimulation	5/558	36/17710	0.0409918492218738	25621/25253/362506/298006/25145	Cd81/Dpp4/Ccl19/Ccl21/Cd24	5
BP	GO:0006835	dicarboxylic acid transport	9/558	103/17710	0.0416119758905147	25550/29216/313089/29484/29440/63840/65202/170943/361074	Slc1a1/Lrp2/Slc7a13/Slc3a1/Slc26a4/Per2/Slc13a2/Slc25a10/Slc25a30	9
BP	GO:0019217	regulation of fatty acid metabolic process	9/558	103/17710	0.0416119758905147	252900/89813/25747/78968/140586/116719/304785/25599/25106	Dgat2/Pdk4/Ppara/Srebf1/Sox9/Acacb/Slc45a3/Cd74/Rgn	9
BP	GO:0016137	glycoside metabolic process	4/558	23/17710	0.0426434606891361	296972/171445/25548/498789	Akr1b10/Akr7a2/Slc34a1/RGD1564865	4
BP	GO:0009755	hormone-mediated signaling pathway	13/558	183/17710	0.0427746596494323	29517/29657/24684/313615/24482/299805/25747/100362634/287422/252917/24953/259241/25288	Sgk1/Arntl/Prlr/Paqr7/Igf1/Cnot2/Ppara/Kmt2d/Per1/Nr1d1/Gcgr/Nr1d2/Acsl1	13
BP	GO:0050708	regulation of protein secretion	19/558	315/17710	0.0429486527078851	25728/361596/25387/29657/293649/690163/25673/25313/24255/25246/24482/64534/300652/63840/303002/78968/252917/24957/24399	Apoe/Idh2/Arrb1/Arntl/Lrp5/Oxct1/Anxa5/Egf/Cftr/Bsg/Igf1/Pim3/Sorl1/Per2/Rab11fip3/Srebf1/Nr1d1/Glul/Glud1	19
BP	GO:0001767	establishment of lymphocyte polarity	3/558	12/17710	0.0431809276153249	312495/362506/298006	Cyp26b1/Ccl19/Ccl21	3
BP	GO:0001768	establishment of T cell polarity	3/558	12/17710	0.0431809276153249	312495/362506/298006	Cyp26b1/Ccl19/Ccl21	3
BP	GO:0006122	mitochondrial electron transport, ubiquinol to cytochrome c	3/558	12/17710	0.0431809276153249	25309/301011/26192	Cycs/Uqcrc1/CYTB	3
BP	GO:0014745	negative regulation of muscle adaptation	3/558	12/17710	0.0431809276153249	313729/25285/29600	Errfi1/Igfbp5/Atp2b4	3
BP	GO:0030644	cellular chloride ion homeostasis	3/558	12/17710	0.0431809276153249	25128/24264/25353	Umod/Ckb/Spp1	3
BP	GO:0033632	regulation of cell-cell adhesion mediated by integrin	3/558	12/17710	0.0431809276153249	25253/116477/25145	Dpp4/Wnk1/Cd24	3
BP	GO:0034392	negative regulation of smooth muscle cell apoptotic process	3/558	12/17710	0.0431809276153249	24255/24383/24482	Cftr/Gapdh/Igf1	3
BP	GO:0043568	positive regulation of insulin-like growth factor receptor signaling pathway	3/558	12/17710	0.0431809276153249	24482/25285/24484	Igf1/Igfbp5/Igfbp3	3
BP	GO:0046459	short-chain fatty acid metabolic process	3/558	12/17710	0.0431809276153249	311849/311569/362282	Crat/Acss2/Pck1	3
BP	GO:0071377	cellular response to glucagon stimulus	3/558	12/17710	0.0431809276153249	362282/24953/24617	Pck1/Gcgr/Serpine1	3
BP	GO:0044272	sulfur compound biosynthetic process	9/558	104/17710	0.0432593795577563	24426/25550/365972/29739/311569/89813/116719/25288/29633	Gstp1/Slc1a1/Bhmt2/Gclm/Acss2/Pdk4/Acacb/Acsl1/Ndst1	9
BP	GO:0097306	cellular response to alcohol	9/558	104/17710	0.0432593795577563	25728/25541/24577/315215/300644/24672/24617/58954/83502	Apoe/Scp2/Myc/Mlc1/Gramd1b/Ppp2ca/Serpine1/Klf6/Cdh1	9
BP	GO:0051099	positive regulation of binding	14/558	205/17710	0.0434305607087492	25728/25387/64456/25313/81687/24333/24482/24577/24437/24672/304733/81732/289257/24170	Apoe/Arrb1/Spon1/Egf/Mmp9/Eno1/Igf1/Myc/H1f0/Ppp2ca/Epb41l5/Actr3/Spta1/Add1	14
BP	GO:0009408	response to heat	11/558	143/17710	0.0436122734271272	293524/81687/24255/299331/24482/24508/497948/29542/108348108/114851/26192	Bag3/Mmp9/Cftr/Hsp90aa1/Igf1/Irf1/Trpv3/Pebp1/LOC108348108/Cdkn1a/CYTB	11
BP	GO:1903038	negative regulation of leukocyte cell-cell adhesion	11/558	143/17710	0.0436122734271272	25084/24253/116477/298006/25747/24508/24903/25599/309621/309622/25145	Il4r/Cebpb/Wnk1/Ccl21/Ppara/Irf1/Kng2/Cd74/RT1-Ba/RT1-Bb/Cd24	11
BP	GO:0060249	anatomical structure homeostasis	25/558	458/17710	0.0439986151438967	64032/60575/85431/293524/24188/362288/89813/83839/299331/25246/25211/24577/24521/315606/25425/140586/64678/81822/25294/25353/24170/290805/289287/89808/25563	Ccn2/Napsa/Nox4/Bag3/Aldh1a1/Rtel1/Pdk4/Calb1/Hsp90aa1/Bsg/Lyz2/Myc/Kcnj1/Kmt2a/Ctsh/Sox9/Tfrc/Actb/Azgp1/Spp1/Add1/Wrn/Gpr137b/Cx3cl1/Tff3	25
BP	GO:0006084	acetyl-CoA metabolic process	5/558	37/17710	0.0445850742336685	24450/311569/89813/116719/170465	Hmgcs2/Acss2/Pdk4/Acacb/Acaa2	5
BP	GO:0001935	endothelial cell proliferation	12/558	164/17710	0.0449015408096937	25728/25584/25313/680616/24516/313641/366492/64531/24482/79240/363265/24903	Apoe/F3/Egf/Ppp1r16b/Jun/Hspg2/Epha2/Synj2bp/Igf1/Nr4a1/Col4a3/Kng2	12
BP	GO:0090288	negative regulation of cellular response to growth factor stimulus	12/558	164/17710	0.0449015408096937	308843/311827/29216/362165/311676/58868/266803/25747/300652/300673/29600/108348108	Tsku/Adamtsl2/Lrp2/Creb3l1/Pmepa1/Fzd1/Sostdc1/Ppara/Sorl1/Bcl9l/Atp2b4/LOC108348108	12
BP	GO:0045926	negative regulation of growth	17/558	272/17710	0.0450554938788038	24333/29596/63865/25747/300514/25420/315711/25285/81732/25353/29455/24567/689415/171493/108348108/114851/24377	Eno1/Ifrd1/Lgmn/Ppara/Ei24/Cryab/Sema7a/Igfbp5/Actr3/Spp1/Gdf15/Mt1/Mt2A/Osgin1/LOC108348108/Cdkn1a/G6pd	17
BP	GO:0010660	regulation of muscle cell apoptotic process	9/558	105/17710	0.0451506085416634	308099/25387/293524/81680/24255/24383/24482/79255/24484	Fndc1/Arrb1/Bag3/Lifr/Cftr/Gapdh/Igf1/Atf4/Igfbp3	9
BP	GO:0072080	nephron tubule development	9/558	105/17710	0.0451506085416634	25128/686753/25240/83839/24577/25640/303586/140586/25145	Umod/Npnt/Aqp1/Calb1/Myc/Hnf1b/Wnt9b/Sox9/Cd24	9
BP	GO:0060350	endochondral bone morphogenesis	7/558	69/17710	0.0451506085416634	308843/29345/297894/313641/79125/140586/29441	Tsku/Serpinh1/Matn1/Hspg2/Anxa6/Sox9/Por	7
BP	GO:0061971	replacement bone morphogenesis	7/558	69/17710	0.0451506085416634	308843/29345/297894/313641/79125/140586/29441	Tsku/Serpinh1/Matn1/Hspg2/Anxa6/Sox9/Por	7
BP	GO:1902475	L-alpha-amino acid transmembrane transport	7/558	69/17710	0.0451506085416634	29503/25550/688389/313089/29484/252919/63840	Slc22a2/Slc1a1/LOC688389/Slc7a13/Slc3a1/Slc38a3/Per2	7
BP	GO:0033574	response to testosterone	8/558	87/17710	0.0464078662297234	83790/24450/24172/266674/24577/114856/25353/83687	Cyp2c23/Hmgcs2/Adh1/Cyp4a8/Myc/Dusp1/Spp1/Defb1	8
BP	GO:0043409	negative regulation of MAPK cascade	13/558	186/17710	0.0467313480844355	25728/25387/24426/313729/64531/24482/24577/300652/114856/287422/24903/29542/25389	Apoe/Arrb1/Gstp1/Errfi1/Synj2bp/Igf1/Myc/Sorl1/Dusp1/Per1/Kng2/Pebp1/Atf3	13
BP	GO:0061138	morphogenesis of a branching epithelium	15/558	229/17710	0.0467313480844355	293649/25313/686753/56083/366492/24482/24577/114093/25425/25640/303586/140586/303828/290905/83502	Lrp5/Egf/Npnt/Tgm2/Epha2/Igf1/Myc/St14/Ctsh/Hnf1b/Wnt9b/Sox9/Etv5/Col4a1/Cdh1	15
BP	GO:0001936	regulation of endothelial cell proliferation	11/558	145/17710	0.0472727612445439	25728/25584/25313/680616/24516/313641/64531/24482/79240/363265/24903	Apoe/F3/Egf/Ppp1r16b/Jun/Hspg2/Synj2bp/Igf1/Nr4a1/Col4a3/Kng2	11
BP	GO:0072243	metanephric nephron epithelium development	4/558	24/17710	0.0474409854665807	25128/25240/83839/140586	Umod/Aqp1/Calb1/Sox9	4
BP	GO:0042593	glucose homeostasis	20/558	343/17710	0.0478256447861279	85431/25387/293649/690163/29739/362282/89813/24255/24482/64534/25285/24672/25139/252917/25634/24953/288105/24617/25619/25058	Nox4/Arrb1/Lrp5/Oxct1/Gclm/Pck1/Pdk4/Cftr/Igf1/Pim3/Igfbp5/Ppp2ca/Slc2a4/Nr1d1/G6pc1/Gcgr/Zbtb20/Serpine1/Plau/Hk1	20
BP	GO:0070661	leukocyte proliferation	20/558	343/17710	0.0478256447861279	25621/24426/25407/24253/362506/24482/301059/25662/24508/24779/64678/24903/289257/25599/89808/309621/309622/294273/114851/25145	Cd81/Gstp1/Cd59/Cebpb/Ccl19/Igf1/Myd88/Igfbp2/Irf1/Slc4a1/Tfrc/Kng2/Spta1/Cd74/Cx3cl1/RT1-Ba/RT1-Bb/RT1-DMb/Cdkn1a/Cd24	20
BP	GO:0002711	positive regulation of T cell mediated immunity	7/558	70/17710	0.0482379320578576	25621/25294/360323/414784/108348108/294269/25145	Cd81/Azgp1/RT1-N2/RT1-T24-4/LOC108348108/RT1-Da/Cd24	7
BP	GO:0033500	carbohydrate homeostasis	20/558	344/17710	0.049146625994962	85431/25387/293649/690163/29739/362282/89813/24255/24482/64534/25285/24672/25139/252917/25634/24953/288105/24617/25619/25058	Nox4/Arrb1/Lrp5/Oxct1/Gclm/Pck1/Pdk4/Cftr/Igf1/Pim3/Igfbp5/Ppp2ca/Slc2a4/Nr1d1/G6pc1/Gcgr/Zbtb20/Serpine1/Plau/Hk1	20
BP	GO:1990266	neutrophil migration	10/558	126/17710	0.049146625994962	25128/25118/25253/362506/298006/25246/301059/25353/25599/89808	Umod/Itga1/Dpp4/Ccl19/Ccl21/Bsg/Myd88/Spp1/Cd74/Cx3cl1	10
BP	GO:0006140	regulation of nucleotide metabolic process	11/558	146/17710	0.04918440969883	24333/314312/24482/24577/25747/60666/24779/288105/25116/84484/81814	Eno1/Entpd5/Igf1/Myc/Ppara/Gpd1/Slc4a1/Zbtb20/Hsd11b1/Slc4a4/Tmsb4x	11
CC	GO:0016323	basolateral plasma membrane	39/572	293/18062	1.50414279822185e-11	29503/25387/25128/25621/309525/25351/310625/114517/192211/311423/24255/25240/29464/298487/79425/29715/64531/299331/25246/362915/315215/114093/252919/89776/170840/24779/29719/64678/29600/25650/84484/117955/25548/307614/64457/83502/108348108/361833/170566	Slc22a2/Arrb1/Umod/Cd81/Slc16a12/Slc2a2/Rhbg/Itga6/Prom2/Slc4a11/Cftr/Aqp1/Slc6a6/Cldn19/Clcnka/Slc8a1/Synj2bp/Hsp90aa1/Bsg/Anxa13/Mlc1/St14/Slc38a3/Slc22a7/Slc40a1/Slc4a1/Kcnj16/Tfrc/Atp2b4/Atp1b1/Slc4a4/Slc4a7/Slc34a1/Cdh16/Ndrg4/Cdh1/LOC108348108/Ank3/Slc16a10	39
CC	GO:0045177	apical part of cell	49/572	499/18062	5.16641418483212e-10	29503/24523/85431/25128/25621/365398/25550/25351/25253/29216/25065/192211/25263/311423/24646/170913/24255/296981/25240/29464/297566/313089/79425/29484/29440/63865/299331/362915/315215/252919/25662/79125/60577/29659/29542/25650/25116/25353/117955/64529/25548/80848/54302/54300/83502/108348108/337920/363445/25749	Slc22a2/Klk1/Nox4/Umod/Cd81/Slc22a12/Slc1a1/Slc2a2/Dpp4/Lrp2/Slc12a1/Prom2/Mal/Slc4a11/Abcb1b/Abcb1a/Cftr/Atp6v0a4/Aqp1/Slc6a6/Atp6v1e1/Slc7a13/Clcnka/Slc3a1/Slc26a4/Lgmn/Hsp90aa1/Anxa13/Mlc1/Slc38a3/Igfbp2/Anxa6/Slc15a2/P2rx4/Pebp1/Atp1b1/Hsd11b1/Spp1/Slc4a7/Ctsb/Slc34a1/Cubn/Slc14a2/Slc12a3/Cdh1/LOC108348108/Naglt1/Usp9x/Clcn5	49
CC	GO:0016324	apical plasma membrane	40/572	399/18062	2.13439772131111e-08	29503/85431/25128/25621/365398/25550/25351/25253/29216/25065/192211/25263/311423/24646/170913/24255/296981/25240/29464/297566/313089/79425/29484/29440/299331/362915/315215/252919/25662/79125/60577/25650/117955/64529/25548/80848/54302/54300/108348108/337920	Slc22a2/Nox4/Umod/Cd81/Slc22a12/Slc1a1/Slc2a2/Dpp4/Lrp2/Slc12a1/Prom2/Mal/Slc4a11/Abcb1b/Abcb1a/Cftr/Atp6v0a4/Aqp1/Slc6a6/Atp6v1e1/Slc7a13/Clcnka/Slc3a1/Slc26a4/Hsp90aa1/Anxa13/Mlc1/Slc38a3/Igfbp2/Anxa6/Slc15a2/Atp1b1/Slc4a7/Ctsb/Slc34a1/Cubn/Slc14a2/Slc12a3/LOC108348108/Naglt1	40
CC	GO:0005833	hemoglobin complex	6/572	10/18062	2.33824859660101e-05	689064/361619/24440/287167/360504/25632	Hbb-bs/Hbb-b1/Hbb/Hba-a3/Hba-a2/Hba-a1	6
CC	GO:0031526	brush border membrane	12/572	76/18062	0.000447368581335151	64522/365398/25351/29216/170913/296981/25240/29484/29440/299331/25548/80848	Slc5a2/Slc22a12/Slc2a2/Lrp2/Abcb1a/Atp6v0a4/Aqp1/Slc3a1/Slc26a4/Hsp90aa1/Slc34a1/Cubn	12
CC	GO:0005903	brush border	16/572	139/18062	0.000722194921334544	308572/64522/365398/25230/25351/29216/170913/296981/25240/29484/29440/299331/29642/81732/25548/80848	Myh14/Slc5a2/Slc22a12/Add3/Slc2a2/Lrp2/Abcb1a/Atp6v0a4/Aqp1/Slc3a1/Slc26a4/Hsp90aa1/Slc38a2/Actr3/Slc34a1/Cubn	16
CC	GO:0031012	extracellular matrix	27/572	342/18062	0.000974076479459428	64032/25728/308843/64456/686753/83476/311827/114517/56083/81687/312566/297894/313641/362735/29158/24482/301562/363265/367313/84400/313325/289486/290905/25494/291848/171547/85251	Ccn2/Apoe/Tsku/Spon1/Npnt/Ccn1/Adamtsl2/Itga6/Tgm2/Mmp9/Adamts9/Matn1/Hspg2/Coch/Fbln5/Igf1/Col4a4/Col4a3/Col6a3/Prelp/Lad1/Fras1/Col4a1/Nid1/Mmp15/Crispld2/Col18a1	27
CC	GO:0042613	MHC class II protein complex	5/572	12/18062	0.00118473268115991	25599/294269/309621/309622/294273	Cd74/RT1-Da/RT1-Ba/RT1-Bb/RT1-DMb	5
CC	GO:0005777	peroxisome	16/572	151/18062	0.00118473268115991	85249/361596/293173/84029/311849/24248/65192/282634/500300/25541/113956/171142/114027/64524/25288/291075	Pex11a/Idh2/Far1/Hao2/Crat/Cat/Slc27a2/Pxmp4/Depp1/Scp2/Pecr/Ehhadh/Dao/Tkt/Acsl1/Eci2	16
CC	GO:0042579	microbody	16/572	151/18062	0.00118473268115991	85249/361596/293173/84029/311849/24248/65192/282634/500300/25541/113956/171142/114027/64524/25288/291075	Pex11a/Idh2/Far1/Hao2/Crat/Cat/Slc27a2/Pxmp4/Depp1/Scp2/Pecr/Ehhadh/Dao/Tkt/Acsl1/Eci2	16
CC	GO:0098862	cluster of actin-based cell projections	19/572	203/18062	0.00118473268115991	308572/64522/361674/365398/25230/25351/29216/170913/296981/25240/83839/29484/29440/299331/29642/81732/117955/25548/80848	Myh14/Slc5a2/Eps8l2/Slc22a12/Add3/Slc2a2/Lrp2/Abcb1a/Atp6v0a4/Aqp1/Calb1/Slc3a1/Slc26a4/Hsp90aa1/Slc38a2/Actr3/Slc4a7/Slc34a1/Cubn	19
CC	GO:1903561	extracellular vesicle	13/572	115/18062	0.00301183866300086	25621/25313/25065/192211/25240/29440/29144/25139/64678/24617/83687/80848/54300	Cd81/Egf/Slc12a1/Prom2/Aqp1/Slc26a4/Canx/Slc2a4/Tfrc/Serpine1/Defb1/Cubn/Slc12a3	13
CC	GO:0043230	extracellular organelle	13/572	117/18062	0.00326080420264482	25621/25313/25065/192211/25240/29440/29144/25139/64678/24617/83687/80848/54300	Cd81/Egf/Slc12a1/Prom2/Aqp1/Slc26a4/Canx/Slc2a4/Tfrc/Serpine1/Defb1/Cubn/Slc12a3	13
CC	GO:0044438	microbody part	10/572	73/18062	0.00326080420264482	85249/293173/24248/65192/282634/25541/113956/114027/25288/291075	Pex11a/Far1/Cat/Slc27a2/Pxmp4/Scp2/Pecr/Dao/Acsl1/Eci2	10
CC	GO:0044439	peroxisomal part	10/572	73/18062	0.00326080420264482	85249/293173/24248/65192/282634/25541/113956/114027/25288/291075	Pex11a/Far1/Cat/Slc27a2/Pxmp4/Scp2/Pecr/Dao/Acsl1/Eci2	10
CC	GO:0042611	MHC protein complex	5/572	17/18062	0.00445532800539346	25599/294269/309621/309622/294273	Cd74/RT1-Da/RT1-Ba/RT1-Bb/RT1-DMb	5
CC	GO:0042383	sarcolemma	16/572	176/18062	0.0046066035432227	25673/25407/25240/29715/25246/29642/367313/79125/25139/54241/29600/25650/64529/29412/25328/361833	Anxa5/Cd59/Aqp1/Slc8a1/Bsg/Slc38a2/Col6a3/Anxa6/Slc2a4/Cltc/Atp2b4/Atp1b1/Ctsb/Adra1a/Lamp1/Ank3	16
CC	GO:0070469	respiratory chain	11/572	100/18062	0.00861998345756162	293991/25309/301011/29445/26194/26204/26200/26201/26202/26203/26192	Ndufb8/Cycs/Uqcrc1/Cox4i1/ND2/COX3/ND4L/ND4/ND5/ND6/CYTB	11
CC	GO:0005753	mitochondrial proton-transporting ATP synthase complex	5/572	20/18062	0.00861998345756162	245958/245965/192241/26196/26197	Atp5f1e/Atp5f1d/Atp5po/ATP8/ATP6	5
CC	GO:0005778	peroxisomal membrane	8/572	56/18062	0.00861998345756162	85249/293173/24248/65192/282634/113956/114027/25288	Pex11a/Far1/Cat/Slc27a2/Pxmp4/Pecr/Dao/Acsl1	8
CC	GO:0031903	microbody membrane	8/572	56/18062	0.00861998345756162	85249/293173/24248/65192/282634/113956/114027/25288	Pex11a/Far1/Cat/Slc27a2/Pxmp4/Pecr/Dao/Acsl1	8
CC	GO:0070062	extracellular exosome	11/572	105/18062	0.0110863602389254	25621/25313/25065/25240/29440/29144/25139/64678/24617/80848/54300	Cd81/Egf/Slc12a1/Aqp1/Slc26a4/Canx/Slc2a4/Tfrc/Serpine1/Cubn/Slc12a3	11
CC	GO:0005743	mitochondrial inner membrane	25/572	381/18062	0.0110863602389254	293991/311849/246771/245958/245965/500874/24296/301011/501181/192241/361074/680794/290551/29445/361439/25748/26194/26196/26197/26204/26200/26201/26202/26203/26192	Ndufb8/Crat/Slc25a25/Atp5f1e/Atp5f1d/Tmem65/Cyp1a1/Uqcrc1/Efhd1/Atp5po/Slc25a30/Timm8a2/Chdh/Cox4i1/Abcb10/Alas2/ND2/ATP8/ATP6/COX3/ND4L/ND4/ND5/ND6/CYTB	25
CC	GO:0045259	proton-transporting ATP synthase complex	5/572	22/18062	0.0110863602389254	245958/245965/192241/26196/26197	Atp5f1e/Atp5f1d/Atp5po/ATP8/ATP6	5
CC	GO:0098800	inner mitochondrial membrane protein complex	13/572	143/18062	0.0126777845813304	293991/245958/245965/301011/192241/29445/26194/26196/26197/26200/26201/26202/26192	Ndufb8/Atp5f1e/Atp5f1d/Uqcrc1/Atp5po/Cox4i1/ND2/ATP8/ATP6/ND4L/ND4/ND5/CYTB	13
CC	GO:0045121	membrane raft	26/572	411/18062	0.0132353127083278	29345/25128/25550/25118/25253/29216/192211/25263/25240/24333/690489/25246/362915/315215/24672/25139/81822/25650/64529/29412/56765/25548/83502/108348108/25058/25145	Serpinh1/Umod/Slc1a1/Itga1/Dpp4/Lrp2/Prom2/Mal/Aqp1/Eno1/Cys1/Bsg/Anxa13/Mlc1/Ppp2ca/Slc2a4/Actb/Atp1b1/Ctsb/Adra1a/Plvap/Slc34a1/Cdh1/LOC108348108/Hk1/Cd24	26
CC	GO:0098857	membrane microdomain	26/572	412/18062	0.0132353127083278	29345/25128/25550/25118/25253/29216/192211/25263/25240/24333/690489/25246/362915/315215/24672/25139/81822/25650/64529/29412/56765/25548/83502/108348108/25058/25145	Serpinh1/Umod/Slc1a1/Itga1/Dpp4/Lrp2/Prom2/Mal/Aqp1/Eno1/Cys1/Bsg/Anxa13/Mlc1/Ppp2ca/Slc2a4/Actb/Atp1b1/Ctsb/Adra1a/Plvap/Slc34a1/Cdh1/LOC108348108/Hk1/Cd24	26
CC	GO:0019866	organelle inner membrane	27/572	436/18062	0.0135096724707639	293991/311849/246771/245958/170512/245965/500874/24296/301011/501181/192241/29659/361074/680794/290551/29445/361439/25748/26194/26196/26197/26204/26200/26201/26202/26203/26192	Ndufb8/Crat/Slc25a25/Atp5f1e/Ifi27/Atp5f1d/Tmem65/Cyp1a1/Uqcrc1/Efhd1/Atp5po/P2rx4/Slc25a30/Timm8a2/Chdh/Cox4i1/Abcb10/Alas2/ND2/ATP8/ATP6/COX3/ND4L/ND4/ND5/ND6/CYTB	27
CC	GO:0005635	nuclear envelope	27/572	443/18062	0.0165374540927592	25151/25728/58919/25526/192211/171411/25240/246298/113892/24383/171445/366669/170512/299285/314879/24577/79240/300514/300652/501026/25633/303298/286918/29659/25116/305164/29412	Igf2r/Apoe/Ccnd1/Ptgds/Prom2/Tmem176b/Aqp1/Retsat/Nat8f3/Gapdh/Akr7a2/Syne2/Ifi27/Clmn/Xpot/Myc/Nr4a1/Ei24/Sorl1/Sh3bgrl2/Dnase1/Rap1gap2/Mx2/P2rx4/Hsd11b1/Wdfy3/Adra1a	27
CC	GO:0098589	membrane region	26/572	427/18062	0.0194933894047023	29345/25128/25550/25118/25253/29216/192211/25263/25240/24333/690489/25246/362915/315215/24672/25139/81822/25650/64529/29412/56765/25548/83502/108348108/25058/25145	Serpinh1/Umod/Slc1a1/Itga1/Dpp4/Lrp2/Prom2/Mal/Aqp1/Eno1/Cys1/Bsg/Anxa13/Mlc1/Ppp2ca/Slc2a4/Actb/Atp1b1/Ctsb/Adra1a/Plvap/Slc34a1/Cdh1/LOC108348108/Hk1/Cd24	26
CC	GO:0016469	proton-transporting two-sector ATPase complex	7/572	52/18062	0.0194933894047023	245958/296981/297566/245965/192241/26196/26197	Atp5f1e/Atp6v0a4/Atp6v1e1/Atp5f1d/Atp5po/ATP8/ATP6	7
CC	GO:0000323	lytic vacuole	28/572	477/18062	0.0207475102619338	25728/60575/361957/310538/24248/296370/298436/63865/299331/315215/25425/171072/316153/301575/113894/79125/54241/64529/25328/80848/289287/25599/24567/294269/309621/294273/361833/25524	Apoe/Napsa/Mfsd1/Fnip2/Cat/Ctsa/Tspan1/Lgmn/Hsp90aa1/Mlc1/Ctsh/Sult1c2/Sult1c2a/Itm2c/Sqstm1/Anxa6/Cltc/Ctsb/Lamp1/Cubn/Gpr137b/Cd74/Mt1/RT1-Da/RT1-Ba/RT1-DMb/Ank3/Psap	28
CC	GO:0005764	lysosome	28/572	477/18062	0.0207475102619338	25728/60575/361957/310538/24248/296370/298436/63865/299331/315215/25425/171072/316153/301575/113894/79125/54241/64529/25328/80848/289287/25599/24567/294269/309621/294273/361833/25524	Apoe/Napsa/Mfsd1/Fnip2/Cat/Ctsa/Tspan1/Lgmn/Hsp90aa1/Mlc1/Ctsh/Sult1c2/Sult1c2a/Itm2c/Sqstm1/Anxa6/Cltc/Ctsb/Lamp1/Cubn/Gpr137b/Cd74/Mt1/RT1-Da/RT1-Ba/RT1-DMb/Ank3/Psap	28
CC	GO:0022626	cytosolic ribosome	12/572	139/18062	0.0233168111391784	296596/29285/26962/29283/100362987/58927/287167/360504/360649/79449/64156/291434	Rpl7a/Rps15/Rpl8/Rpl29/LOC100362987/Rpl36/Hba-a3/Hba-a2/RGD1359290/Rpl21/Uba52/Rpl17	12
CC	GO:0031253	cell projection membrane	22/572	349/18062	0.0258937142253487	25128/64522/361674/365398/25351/25253/29216/192211/170913/296981/25240/29464/29484/29440/366669/299331/79255/304733/25548/80848/64457/25145	Umod/Slc5a2/Eps8l2/Slc22a12/Slc2a2/Dpp4/Lrp2/Prom2/Abcb1a/Atp6v0a4/Aqp1/Slc6a6/Slc3a1/Slc26a4/Syne2/Hsp90aa1/Atf4/Epb41l5/Slc34a1/Cubn/Ndrg4/Cd24	22
CC	GO:0044445	cytosolic part	19/572	285/18062	0.026937135882717	689064/361619/24440/296596/83839/24333/29285/26962/29283/100362987/58927/287167/360504/25632/360649/79449/64156/291434/309295	Hbb-bs/Hbb-b1/Hbb/Rpl7a/Calb1/Eno1/Rps15/Rpl8/Rpl29/LOC100362987/Rpl36/Hba-a3/Hba-a2/Hba-a1/RGD1359290/Rpl21/Uba52/Rpl17/Ikbkg	19
CC	GO:0098803	respiratory chain complex	9/572	90/18062	0.029718219180617	293991/301011/29445/26194/26204/26200/26201/26202/26192	Ndufb8/Uqcrc1/Cox4i1/ND2/COX3/ND4L/ND4/ND5/CYTB	9
CC	GO:0022625	cytosolic large ribosomal subunit	8/572	76/18062	0.0357124697876552	296596/26962/29283/58927/360649/79449/64156/291434	Rpl7a/Rpl8/Rpl29/Rpl36/RGD1359290/Rpl21/Uba52/Rpl17	8
CC	GO:1990204	oxidoreductase complex	10/572	111/18062	0.0357124697876552	85431/309312/293991/60666/301011/26194/26200/26201/26202/26192	Nox4/Gldc/Ndufb8/Gpd1/Uqcrc1/ND2/ND4L/ND4/ND5/CYTB	10
CC	GO:0046581	intercellular canaliculus	3/572	10/18062	0.0396492477884842	25253/24646/170913	Dpp4/Abcb1b/Abcb1a	3
CC	GO:0033178	proton-transporting two-sector ATPase complex, catalytic domain	4/572	20/18062	0.0396492477884842	245958/297566/245965/192241	Atp5f1e/Atp6v1e1/Atp5f1d/Atp5po	4
CC	GO:0030018	Z disc	11/572	133/18062	0.0407127597791296	293524/25673/29715/366669/25420/316561/24779/29600/29276/29412/361833	Bag3/Anxa5/Slc8a1/Syne2/Cryab/Sphkap/Slc4a1/Atp2b4/Csrp1/Adra1a/Ank3	11
CC	GO:0005604	basement membrane	10/572	115/18062	0.0412113350313621	686753/114517/313641/301562/363265/313325/289486/290905/25494/85251	Npnt/Itga6/Hspg2/Col4a4/Col4a3/Lad1/Fras1/Col4a1/Nid1/Col18a1	10
CC	GO:0005770	late endosome	17/572	258/18062	0.0412113350313621	25151/25728/25550/64373/63865/300652/113894/79125/25139/64154/360823/25328/25599/294269/309622/294273/25524	Igf2r/Apoe/Slc1a1/Rhob/Lgmn/Sorl1/Sqstm1/Anxa6/Slc2a4/Gosr2/Ankrd13a/Lamp1/Cd74/RT1-Da/RT1-Bb/RT1-DMb/Psap	17
CC	GO:0014704	intercalated disc	7/572	63/18062	0.0412113350313621	25673/29715/500874/79125/24779/25650/361833	Anxa5/Slc8a1/Tmem65/Anxa6/Slc4a1/Atp1b1/Ank3	7
CC	GO:0044449	contractile fiber part	15/572	218/18062	0.0452703676741961	293524/25673/686753/29715/366669/25420/58814/316561/113894/24779/29600/29276/29412/291434/361833	Bag3/Anxa5/Npnt/Slc8a1/Syne2/Cryab/Tmod2/Sphkap/Sqstm1/Slc4a1/Atp2b4/Csrp1/Adra1a/Rpl17/Ank3	15
CC	GO:0042627	chylomicron	3/572	11/18062	0.0463167975851794	25728/54225/24539	Apoe/Apob/Lpl	3
MF	GO:0022804	active transmembrane transporter activity	42/549	332/16402	8.59219341124636e-11	29503/64522/25550/309525/25673/362188/25065/311423/245958/24646/170913/24255/58980/29464/297566/50676/29715/29440/245965/29642/252919/303205/65202/24779/170943/192241/60577/304785/29600/25650/84484/117955/361074/25548/54300/24811/337920/170566/25749/26196/26197/26204	Slc22a2/Slc5a2/Slc1a1/Slc16a12/Anxa5/Slc5a12/Slc12a1/Slc4a11/Atp5f1e/Abcb1b/Abcb1a/Cftr/Slc13a1/Slc6a6/Atp6v1e1/Slc6a12/Slc8a1/Slc26a4/Atp5f1d/Slc38a2/Slc38a3/Slc5a10/Slc13a2/Slc4a1/Slc25a10/Atp5po/Slc15a2/Slc45a3/Atp2b4/Atp1b1/Slc4a4/Slc4a7/Slc25a30/Slc34a1/Slc12a3/Tap1/Naglt1/Slc16a10/Clcn5/ATP8/ATP6/COX3	42
MF	GO:0050662	coenzyme binding	35/549	317/16402	2.31222706493095e-07	266603/361596/64313/24188/309312/245961/83784/84029/687071/24172/24158/24248/296972/24383/25541/313520/252899/60666/300901/100910872/171142/29441/304500/116719/114027/84493/64040/25116/290277/290551/64524/24399/291075/25748/24377	Aldh1a3/Idh2/Oat/Aldh1a1/Gldc/Dmgdh/Agxt2/Hao2/Etnppl/Adh1/Acadm/Cat/Akr1b10/Gapdh/Scp2/Mmachc/Miox/Gpd1/Plod2/Naa80/Ehhadh/Por/Acad10/Acacb/Dao/Fmo3/Aldh9a1/Hsd11b1/Cryl1/Chdh/Tkt/Glud1/Eci2/Alas2/G6pd	35
MF	GO:0008514	organic anion transmembrane transporter activity	28/549	227/16402	7.13383792900468e-07	29503/365398/25550/309525/688389/25351/246771/362188/65192/311423/170913/24255/29464/50676/313089/29440/29642/252919/89776/316578/65202/24779/690212/170943/84484/117955/361074/170566	Slc22a2/Slc22a12/Slc1a1/Slc16a12/LOC688389/Slc2a2/Slc25a25/Slc5a12/Slc27a2/Slc4a11/Abcb1a/Cftr/Slc6a6/Slc6a12/Slc7a13/Slc26a4/Slc38a2/Slc38a3/Slc22a7/Slc16a14/Slc13a2/Slc4a1/Slc16a5/Slc25a10/Slc4a4/Slc4a7/Slc25a30/Slc16a10	28
MF	GO:0015291	secondary active transmembrane transporter activity	27/549	222/16402	1.40319785718526e-06	64522/25550/309525/362188/25065/311423/58980/29464/50676/29715/29440/29642/252919/303205/65202/24779/170943/60577/304785/84484/117955/361074/25548/54300/337920/170566/25749	Slc5a2/Slc1a1/Slc16a12/Slc5a12/Slc12a1/Slc4a11/Slc13a1/Slc6a6/Slc6a12/Slc8a1/Slc26a4/Slc38a2/Slc38a3/Slc5a10/Slc13a2/Slc4a1/Slc25a10/Slc15a2/Slc45a3/Slc4a4/Slc4a7/Slc25a30/Slc34a1/Slc12a3/Naglt1/Slc16a10/Clcn5	27
MF	GO:0008509	anion transmembrane transporter activity	33/549	326/16402	2.55565481271079e-06	29503/365398/25550/309525/688389/25351/246771/362188/25065/65192/311423/170913/24255/58980/29464/50676/313089/79425/29440/29642/252919/89776/316578/65202/24779/690212/170943/84484/117955/361074/54300/170566/25749	Slc22a2/Slc22a12/Slc1a1/Slc16a12/LOC688389/Slc2a2/Slc25a25/Slc5a12/Slc12a1/Slc27a2/Slc4a11/Abcb1a/Cftr/Slc13a1/Slc6a6/Slc6a12/Slc7a13/Clcnka/Slc26a4/Slc38a2/Slc38a3/Slc22a7/Slc16a14/Slc13a2/Slc4a1/Slc16a5/Slc25a10/Slc4a4/Slc4a7/Slc25a30/Slc12a3/Slc16a10/Clcn5	33
MF	GO:0015293	symporter activity	19/549	127/16402	5.92462769996146e-06	64522/25550/309525/362188/25065/58980/29464/50676/29642/252919/303205/65202/60577/304785/84484/117955/25548/54300/337920	Slc5a2/Slc1a1/Slc16a12/Slc5a12/Slc12a1/Slc13a1/Slc6a6/Slc6a12/Slc38a2/Slc38a3/Slc5a10/Slc13a2/Slc15a2/Slc45a3/Slc4a4/Slc4a7/Slc34a1/Slc12a3/Naglt1	19
MF	GO:0015077	monovalent inorganic cation transmembrane transporter activity	31/549	343/16402	6.33311551217113e-05	64522/25550/25065/311423/245958/58980/296981/25240/29464/297566/50676/29715/245965/29642/24521/303205/29719/192241/170847/60577/304785/25650/84484/364241/117955/25548/54300/25749/26196/26197/26204	Slc5a2/Slc1a1/Slc12a1/Slc4a11/Atp5f1e/Slc13a1/Atp6v0a4/Aqp1/Slc6a6/Atp6v1e1/Slc6a12/Slc8a1/Atp5f1d/Slc38a2/Kcnj1/Slc5a10/Kcnj16/Atp5po/Kcnj15/Slc15a2/Slc45a3/Atp1b1/Slc4a4/Kcnk5/Slc4a7/Slc34a1/Slc12a3/Clcn5/ATP8/ATP6/COX3	31
MF	GO:0046906	tetrapyrrole binding	20/549	168/16402	8.95985255415603e-05	689064/361619/24440/499353/83790/24248/25279/25309/312495/266674/298423/313520/24296/287167/360504/25632/252917/266761/80848/80773	Hbb-bs/Hbb-b1/Hbb/Cyp2c24/Cyp2c23/Cat/Cyp24a1/Cycs/Cyp26b1/Cyp4a8/Cyp4a3/Mmachc/Cyp1a1/Hba-a3/Hba-a2/Hba-a1/Nr1d1/Cyp4v3/Cubn/Cyb5b	20
MF	GO:0015370	solute:sodium symporter activity	12/549	64/16402	0.000103878340666729	64522/25550/25065/58980/29464/50676/29642/303205/84484/117955/25548/54300	Slc5a2/Slc1a1/Slc12a1/Slc13a1/Slc6a6/Slc6a12/Slc38a2/Slc5a10/Slc4a4/Slc4a7/Slc34a1/Slc12a3	12
MF	GO:0016614	oxidoreductase activity, acting on CH-OH group of donors	18/549	143/16402	0.000103878340666729	361596/84029/29739/24172/286921/296972/171445/26760/299511/252899/60666/171142/25116/290277/290551/498789/307096/24377	Idh2/Hao2/Gclm/Adh1/Akr1b8/Akr1b10/Akr7a2/Akr7a3/Rdh16/Miox/Gpd1/Ehhadh/Hsd11b1/Cryl1/Chdh/RGD1564865/Akr1c19/G6pd	18
MF	GO:0015294	solute:cation symporter activity	14/549	89/16402	0.000103878340666729	64522/25550/25065/58980/29464/50676/29642/303205/60577/304785/84484/117955/25548/54300	Slc5a2/Slc1a1/Slc12a1/Slc13a1/Slc6a6/Slc6a12/Slc38a2/Slc5a10/Slc15a2/Slc45a3/Slc4a4/Slc4a7/Slc34a1/Slc12a3	14
MF	GO:0005344	oxygen carrier activity	6/549	13/16402	0.000128427706219647	689064/361619/24440/287167/360504/25632	Hbb-bs/Hbb-b1/Hbb/Hba-a3/Hba-a2/Hba-a1	6
MF	GO:0046943	carboxylic acid transmembrane transporter activity	19/549	163/16402	0.000141932838629937	29503/25550/309525/688389/362188/65192/170913/29464/50676/313089/29440/29642/252919/316578/65202/690212/170943/361074/170566	Slc22a2/Slc1a1/Slc16a12/LOC688389/Slc5a12/Slc27a2/Abcb1a/Slc6a6/Slc6a12/Slc7a13/Slc26a4/Slc38a2/Slc38a3/Slc16a14/Slc13a2/Slc16a5/Slc25a10/Slc25a30/Slc16a10	19
MF	GO:0005342	organic acid transmembrane transporter activity	19/549	164/16402	0.000144511030549066	29503/25550/309525/688389/362188/65192/170913/29464/50676/313089/29440/29642/252919/316578/65202/690212/170943/361074/170566	Slc22a2/Slc1a1/Slc16a12/LOC688389/Slc5a12/Slc27a2/Abcb1a/Slc6a6/Slc6a12/Slc7a13/Slc26a4/Slc38a2/Slc38a3/Slc16a14/Slc13a2/Slc16a5/Slc25a10/Slc25a30/Slc16a10	19
MF	GO:0005520	insulin-like growth factor binding	8/549	29/16402	0.000184522776122028	64032/25151/83476/29216/114517/25662/25285/24484	Ccn2/Igf2r/Ccn1/Lrp2/Itga6/Igfbp2/Igfbp5/Igfbp3	8
MF	GO:0020037	heme binding	18/549	159/16402	0.000321395011110117	689064/361619/24440/499353/83790/24248/25279/25309/312495/266674/298423/24296/287167/360504/25632/252917/266761/80773	Hbb-bs/Hbb-b1/Hbb/Cyp2c24/Cyp2c23/Cat/Cyp24a1/Cycs/Cyp26b1/Cyp4a8/Cyp4a3/Cyp1a1/Hba-a3/Hba-a2/Hba-a1/Nr1d1/Cyp4v3/Cyb5b	18
MF	GO:0047834	D-threo-aldose 1-dehydrogenase activity	7/549	23/16402	0.000328457223707121	29739/286921/296972/171445/26760/498789/307096	Gclm/Akr1b8/Akr1b10/Akr7a2/Akr7a3/RGD1564865/Akr1c19	7
MF	GO:0016616	oxidoreductase activity, acting on the CH-OH group of donors, NAD or NADP as acceptor	16/549	133/16402	0.000427072046888388	361596/29739/24172/286921/296972/171445/26760/299511/252899/60666/171142/25116/290277/498789/307096/24377	Idh2/Gclm/Adh1/Akr1b8/Akr1b10/Akr7a2/Akr7a3/Rdh16/Miox/Gpd1/Ehhadh/Hsd11b1/Cryl1/RGD1564865/Akr1c19/G6pd	16
MF	GO:0043177	organic acid binding	23/549	248/16402	0.000444956846267542	25151/24440/24426/25550/309312/245961/25526/362282/312495/29464/25541/65135/300901/287167/360504/25632/116719/24957/84493/286989/24399/498789/25524	Igf2r/Hbb/Gstp1/Slc1a1/Gldc/Dmgdh/Ptgds/Pck1/Cyp26b1/Slc6a6/Scp2/Dpys/Plod2/Hba-a3/Hba-a2/Hba-a1/Acacb/Glul/Fmo3/Ugt2b7/Glud1/RGD1564865/Psap	23
MF	GO:0015399	primary active transmembrane transporter activity	14/549	109/16402	0.000650064936424959	25673/245958/24646/170913/24255/297566/245965/192241/29600/25650/24811/26196/26197/26204	Anxa5/Atp5f1e/Abcb1b/Abcb1a/Cftr/Atp6v1e1/Atp5f1d/Atp5po/Atp2b4/Atp1b1/Tap1/ATP8/ATP6/COX3	14
MF	GO:0008137	NADH dehydrogenase (ubiquinone) activity	6/549	18/16402	0.00065673741205215	293991/26194/26200/26201/26202/26203	Ndufb8/ND2/ND4L/ND4/ND5/ND6	6
MF	GO:0043492	ATPase activity, coupled to movement of substances	14/549	110/16402	0.00065673741205215	25673/245958/24646/170913/24255/297566/245965/192241/29600/25650/306600/24811/26196/26197	Anxa5/Atp5f1e/Abcb1b/Abcb1a/Cftr/Atp6v1e1/Atp5f1d/Atp5po/Atp2b4/Atp1b1/Atp11a/Tap1/ATP8/ATP6	14
MF	GO:0050136	NADH dehydrogenase (quinone) activity	6/549	19/16402	0.000892175346906458	293991/26194/26200/26201/26202/26203	Ndufb8/ND2/ND4L/ND4/ND5/ND6	6
MF	GO:0015144	carbohydrate transmembrane transporter activity	8/549	39/16402	0.00123073432071254	64522/25351/25240/303205/25139/304785/498228/337920	Slc5a2/Slc2a2/Aqp1/Slc5a10/Slc2a4/Slc45a3/Mfsd4a/Naglt1	8
MF	GO:0023026	MHC class II protein complex binding	5/549	13/16402	0.00131022664443117	25599/294269/309621/309622/294273	Cd74/RT1-Da/RT1-Ba/RT1-Bb/RT1-DMb	5
MF	GO:0031994	insulin-like growth factor I binding	5/549	13/16402	0.00131022664443117	29216/114517/25662/25285/24484	Lrp2/Itga6/Igfbp2/Igfbp5/Igfbp3	5
MF	GO:0015106	bicarbonate transmembrane transporter activity	6/549	21/16402	0.00143558533968584	311423/24255/29440/24779/84484/117955	Slc4a11/Cftr/Slc26a4/Slc4a1/Slc4a4/Slc4a7	6
MF	GO:0042626	ATPase activity, coupled to transmembrane movement of substances	13/549	107/16402	0.00164041667010812	25673/245958/24646/170913/24255/297566/245965/192241/29600/25650/24811/26196/26197	Anxa5/Atp5f1e/Abcb1b/Abcb1a/Cftr/Atp6v1e1/Atp5f1d/Atp5po/Atp2b4/Atp1b1/Tap1/ATP8/ATP6	13
MF	GO:0015405	P-P-bond-hydrolysis-driven transmembrane transporter activity	13/549	108/16402	0.00164041667010812	25673/245958/24646/170913/24255/297566/245965/192241/29600/25650/24811/26196/26197	Anxa5/Atp5f1e/Abcb1b/Abcb1a/Cftr/Atp6v1e1/Atp5f1d/Atp5po/Atp2b4/Atp1b1/Tap1/ATP8/ATP6	13
MF	GO:0003954	NADH dehydrogenase activity	6/549	22/16402	0.00164041667010812	293991/26194/26200/26201/26202/26203	Ndufb8/ND2/ND4L/ND4/ND5/ND6	6
MF	GO:0016620	oxidoreductase activity, acting on the aldehyde or oxo group of donors, NAD or NADP as acceptor	8/549	42/16402	0.00164041667010812	685750/266603/293173/24188/296972/24383/64040/291450	Aldh8a1/Aldh1a3/Far1/Aldh1a1/Akr1b10/Gapdh/Aldh9a1/Aldh7a1	8
MF	GO:0015081	sodium ion transmembrane transporter activity	15/549	139/16402	0.00164041667010812	64522/25550/25065/311423/58980/29464/50676/29715/29642/303205/25650/84484/117955/25548/54300	Slc5a2/Slc1a1/Slc12a1/Slc4a11/Slc13a1/Slc6a6/Slc6a12/Slc8a1/Slc38a2/Slc5a10/Atp1b1/Slc4a4/Slc4a7/Slc34a1/Slc12a3	15
MF	GO:0004033	aldo-keto reductase (NADP) activity	7/549	32/16402	0.00178800297362617	286921/296972/171445/26760/252899/498789/307096	Akr1b8/Akr1b10/Akr7a2/Akr7a3/Miox/RGD1564865/Akr1c19	7
MF	GO:0015238	drug transmembrane transporter activity	13/549	110/16402	0.00184366744124963	29503/25550/309525/246771/311423/24646/170913/25240/29642/252919/65202/170943/361074	Slc22a2/Slc1a1/Slc16a12/Slc25a25/Slc4a11/Abcb1b/Abcb1a/Aqp1/Slc38a2/Slc38a3/Slc13a2/Slc25a10/Slc25a30	13
MF	GO:0033218	amide binding	27/549	363/16402	0.00220611214717207	25728/245961/24684/25673/25253/29216/24248/313520/24521/300652/25420/170840/301575/25632/54241/24953/116719/64529/291463/25599/360323/414784/294269/309621/309622/24811/25524	Apoe/Dmgdh/Prlr/Anxa5/Dpp4/Lrp2/Cat/Mmachc/Kcnj1/Sorl1/Cryab/Slc40a1/Itm2c/Hba-a1/Cltc/Gcgr/Acacb/Ctsb/Ppic/Cd74/RT1-N2/RT1-T24-4/RT1-Da/RT1-Ba/RT1-Bb/Tap1/Psap	27
MF	GO:0005355	glucose transmembrane transporter activity	6/549	24/16402	0.0023853176299022	64522/25351/303205/25139/498228/337920	Slc5a2/Slc2a2/Slc5a10/Slc2a4/Mfsd4a/Naglt1	6
MF	GO:0015149	hexose transmembrane transporter activity	6/549	24/16402	0.0023853176299022	64522/25351/303205/25139/498228/337920	Slc5a2/Slc2a2/Slc5a10/Slc2a4/Mfsd4a/Naglt1	6
MF	GO:0046933	proton-transporting ATP synthase activity, rotational mechanism	5/549	16/16402	0.00279879912579572	245958/245965/192241/26196/26197	Atp5f1e/Atp5f1d/Atp5po/ATP8/ATP6	5
MF	GO:0015103	inorganic anion transmembrane transporter activity	14/549	132/16402	0.00281925945987458	25550/25065/311423/24255/58980/79425/29440/24779/170943/84484/117955/361074/54300/25749	Slc1a1/Slc12a1/Slc4a11/Cftr/Slc13a1/Clcnka/Slc26a4/Slc4a1/Slc25a10/Slc4a4/Slc4a7/Slc25a30/Slc12a3/Clcn5	14
MF	GO:0051287	NAD binding	10/549	74/16402	0.00330746220310375	266603/361596/24188/24172/24383/60666/171142/64040/290277/24399	Aldh1a3/Idh2/Aldh1a1/Adh1/Gapdh/Gpd1/Ehhadh/Aldh9a1/Cryl1/Glud1	10
MF	GO:0015145	monosaccharide transmembrane transporter activity	6/549	26/16402	0.00330746220310375	64522/25351/303205/25139/498228/337920	Slc5a2/Slc2a2/Slc5a10/Slc2a4/Mfsd4a/Naglt1	6
MF	GO:0019829	cation-transporting ATPase activity	9/549	61/16402	0.00330746220310375	25673/245958/297566/245965/192241/29600/25650/26196/26197	Anxa5/Atp5f1e/Atp6v1e1/Atp5f1d/Atp5po/Atp2b4/Atp1b1/ATP8/ATP6	9
MF	GO:0022853	active ion transmembrane transporter activity	9/549	61/16402	0.00330746220310375	25673/245958/297566/245965/192241/29600/25650/26196/26197	Anxa5/Atp5f1e/Atp6v1e1/Atp5f1d/Atp5po/Atp2b4/Atp1b1/ATP8/ATP6	9
MF	GO:0042625	ATPase coupled ion transmembrane transporter activity	9/549	61/16402	0.00330746220310375	25673/245958/297566/245965/192241/29600/25650/26196/26197	Anxa5/Atp5f1e/Atp6v1e1/Atp5f1d/Atp5po/Atp2b4/Atp1b1/ATP8/ATP6	9
MF	GO:0042277	peptide binding	24/549	321/16402	0.0036368995217277	25728/24684/25673/25253/29216/24248/313520/24521/300652/25420/170840/301575/25632/54241/24953/64529/291463/25599/360323/414784/294269/309621/309622/24811	Apoe/Prlr/Anxa5/Dpp4/Lrp2/Cat/Mmachc/Kcnj1/Sorl1/Cryab/Slc40a1/Itm2c/Hba-a1/Cltc/Gcgr/Ctsb/Ppic/Cd74/RT1-N2/RT1-T24-4/RT1-Da/RT1-Ba/RT1-Bb/Tap1	24
MF	GO:0015078	proton transmembrane transporter activity	12/549	106/16402	0.0036368995217277	311423/245958/296981/297566/245965/192241/60577/304785/25749/26196/26197/26204	Slc4a11/Atp5f1e/Atp6v0a4/Atp6v1e1/Atp5f1d/Atp5po/Slc15a2/Slc45a3/Clcn5/ATP8/ATP6/COX3	12
MF	GO:1904121	phosphatidylethanolamine transporter activity	4/549	10/16402	0.0036368995217277	24646/170913/25541/306600	Abcb1b/Abcb1a/Scp2/Atp11a	4
MF	GO:0019825	oxygen binding	6/549	27/16402	0.0036368995217277	689064/361619/24440/287167/360504/25632	Hbb-bs/Hbb-b1/Hbb/Hba-a3/Hba-a2/Hba-a1	6
MF	GO:0051119	sugar transmembrane transporter activity	6/549	27/16402	0.0036368995217277	64522/25351/303205/25139/498228/337920	Slc5a2/Slc2a2/Slc5a10/Slc2a4/Mfsd4a/Naglt1	6
MF	GO:0016903	oxidoreductase activity, acting on the aldehyde or oxo group of donors	8/549	51/16402	0.00429783706471298	685750/266603/293173/24188/296972/24383/64040/291450	Aldh8a1/Aldh1a3/Far1/Aldh1a1/Akr1b10/Gapdh/Aldh9a1/Aldh7a1	8
MF	GO:0046873	metal ion transmembrane transporter activity	28/549	411/16402	0.00491111851120169	64522/25550/25673/25065/311423/58980/25240/29464/50676/29715/29642/24521/170840/79125/303205/497948/140726/29719/170847/29659/245953/29600/25650/84484/364241/117955/25548/54300	Slc5a2/Slc1a1/Anxa5/Slc12a1/Slc4a11/Slc13a1/Aqp1/Slc6a6/Slc6a12/Slc8a1/Slc38a2/Kcnj1/Slc40a1/Anxa6/Slc5a10/Trpv3/Cacng5/Kcnj16/Kcnj15/P2rx4/Tmem37/Atp2b4/Atp1b1/Slc4a4/Kcnk5/Slc4a7/Slc34a1/Slc12a3	28
MF	GO:0004032	alditol:NADP+ 1-oxidoreductase activity	5/549	19/16402	0.00500951625272901	286921/296972/171445/498789/307096	Akr1b8/Akr1b10/Akr7a2/RGD1564865/Akr1c19	5
MF	GO:0016801	hydrolase activity, acting on ether bonds	4/549	11/16402	0.00513884754770642	308602/312192/171445/25315	Tmem86a/Ahcyl2/Akr7a2/Ephx1	4
MF	GO:0044769	ATPase activity, coupled to transmembrane movement of ions, rotational mechanism	6/549	30/16402	0.0060789146865041	245958/297566/245965/192241/26196/26197	Atp5f1e/Atp6v1e1/Atp5f1d/Atp5po/ATP8/ATP6	6
MF	GO:0016655	oxidoreductase activity, acting on NAD(P)H, quinone or similar compound as acceptor	6/549	31/16402	0.00710286062959773	293991/26194/26200/26201/26202/26203	Ndufb8/ND2/ND4L/ND4/ND5/ND6	6
MF	GO:0005452	inorganic anion exchanger activity	4/549	12/16402	0.00710286062959773	311423/24779/84484/117955	Slc4a11/Slc4a1/Slc4a4/Slc4a7	4
MF	GO:0019838	growth factor binding	14/549	150/16402	0.00729321290231714	64032/25151/25507/308843/81680/83476/29216/114517/366492/25662/25285/114856/24484/290905	Ccn2/Igf2r/Pcsk6/Tsku/Lifr/Ccn1/Lrp2/Itga6/Epha2/Igfbp2/Igfbp5/Dusp1/Igfbp3/Col4a1	14
MF	GO:0023023	MHC protein complex binding	5/549	21/16402	0.00743602652155217	25599/294269/309621/309622/294273	Cd74/RT1-Da/RT1-Ba/RT1-Bb/RT1-DMb	5
MF	GO:0005496	steroid binding	11/549	101/16402	0.00758423233409915	29503/25621/192211/83839/25541/313615/24482/300644/79125/192241/25116	Slc22a2/Cd81/Prom2/Calb1/Scp2/Paqr7/Igf1/Gramd1b/Anxa6/Atp5po/Hsd11b1	11
MF	GO:0008028	monocarboxylic acid transmembrane transporter activity	8/549	57/16402	0.00758962514693604	309525/362188/65192/29464/50676/252919/316578/690212	Slc16a12/Slc5a12/Slc27a2/Slc6a6/Slc6a12/Slc38a3/Slc16a14/Slc16a5	8
MF	GO:0050661	NADP binding	8/549	57/16402	0.00758962514693604	24248/296972/24383/252899/29441/84493/25116/24377	Cat/Akr1b10/Gapdh/Miox/Por/Fmo3/Hsd11b1/G6pd	8
MF	GO:0015171	amino acid transmembrane transporter activity	10/549	86/16402	0.00758962514693604	29503/25550/309525/688389/29464/50676/313089/29642/252919/170566	Slc22a2/Slc1a1/Slc16a12/LOC688389/Slc6a6/Slc6a12/Slc7a13/Slc38a2/Slc38a3/Slc16a10	10
MF	GO:0030506	ankyrin binding	5/549	22/16402	0.00861754246788605	310625/29715/54241/24779/83502	Rhbg/Slc8a1/Cltc/Slc4a1/Cdh1	5
MF	GO:0019842	vitamin binding	13/549	137/16402	0.00870284287981696	64313/309312/245961/83784/687071/296972/83839/313520/300901/116719/64524/80848/25748	Oat/Gldc/Dmgdh/Agxt2/Etnppl/Akr1b10/Calb1/Mmachc/Plod2/Acacb/Tkt/Cubn/Alas2	13
MF	GO:0015556	C4-dicarboxylate transmembrane transporter activity	4/549	14/16402	0.0116281156815663	25550/65202/170943/361074	Slc1a1/Slc13a2/Slc25a10/Slc25a30	4
MF	GO:0016651	oxidoreductase activity, acting on NAD(P)H	9/549	76/16402	0.0116281156815663	85431/293991/252899/29441/26194/26200/26201/26202/26203	Nox4/Ndufb8/Miox/Por/ND2/ND4L/ND4/ND5/ND6	9
MF	GO:0031406	carboxylic acid binding	18/549	235/16402	0.0116303013375278	25151/24426/25550/309312/245961/25526/362282/312495/25541/65135/300901/116719/24957/84493/286989/24399/498789/25524	Igf2r/Gstp1/Slc1a1/Gldc/Dmgdh/Ptgds/Pck1/Cyp26b1/Scp2/Dpys/Plod2/Acacb/Glul/Fmo3/Ugt2b7/Glud1/RGD1564865/Psap	18
MF	GO:0003823	antigen binding	8/549	62/16402	0.0121658537596615	24672/360323/414784/294269/309621/309622/24811/25524	Ppp2ca/RT1-N2/RT1-T24-4/RT1-Da/RT1-Ba/RT1-Bb/Tap1/Psap	8
MF	GO:0001222	transcription corepressor binding	6/549	36/16402	0.0129782628726451	78962/299805/353227/63840/287422/252917	Per3/Cnot2/Zbtb16/Per2/Per1/Nr1d1	6
MF	GO:0042605	peptide antigen binding	6/549	36/16402	0.0129782628726451	360323/414784/294269/309621/309622/24811	RT1-N2/RT1-T24-4/RT1-Da/RT1-Ba/RT1-Bb/Tap1	6
MF	GO:0016405	CoA-ligase activity	5/549	25/16402	0.0140625101087403	246263/65192/311569/314800/25288	Acsm2/Slc27a2/Acss2/Acss3/Acsl1	5
MF	GO:0004029	aldehyde dehydrogenase (NAD) activity	4/549	15/16402	0.0140625101087403	266603/24188/64040/291450	Aldh1a3/Aldh1a1/Aldh9a1/Aldh7a1	4
MF	GO:0016705	oxidoreductase activity, acting on paired donors, with incorporation or reduction of molecular oxygen	16/549	202/16402	0.0141407396359766	499353/83790/246074/25279/312495/266674/298423/314438/24296/300901/29441/84493/266761/498789/307096/170898	Cyp2c24/Cyp2c23/Scd/Cyp24a1/Cyp26b1/Cyp4a8/Cyp4a3/Degs2/Cyp1a1/Plod2/Por/Fmo3/Cyp4v3/RGD1564865/Akr1c19/Tmlhe	16
MF	GO:1901681	sulfur compound binding	19/549	266/16402	0.0175273268646088	64032/25728/25507/24426/83476/24158/29464/25541/313520/54225/29283/100910872/79125/116719/84400/64524/24539/291075/171547	Ccn2/Apoe/Pcsk6/Gstp1/Ccn1/Acadm/Slc6a6/Scp2/Mmachc/Apob/Rpl29/Naa80/Anxa6/Acacb/Prelp/Tkt/Lpl/Eci2/Crispld2	19
MF	GO:0015116	sulfate transmembrane transporter activity	4/549	16/16402	0.0175273268646088	58980/29440/170943/361074	Slc13a1/Slc26a4/Slc25a10/Slc25a30	4
MF	GO:0008106	alcohol dehydrogenase (NADP+) activity	5/549	27/16402	0.019076198230092	286921/296972/171445/498789/307096	Akr1b8/Akr1b10/Akr7a2/RGD1564865/Akr1c19	5
MF	GO:0016878	acid-thiol ligase activity	5/549	28/16402	0.0222992042802293	246263/65192/311569/314800/25288	Acsm2/Slc27a2/Acss2/Acss3/Acsl1	5
MF	GO:0033293	monocarboxylic acid binding	9/549	86/16402	0.0236664421157837	25151/24426/25526/312495/25541/116719/286989/498789/25524	Igf2r/Gstp1/Ptgds/Cyp26b1/Scp2/Acacb/Ugt2b7/RGD1564865/Psap	9
MF	GO:0005506	iron ion binding	15/549	195/16402	0.0243259734612694	499353/83790/246074/25279/312495/266674/298423/252899/24296/300901/287167/360504/25632/266761/170898	Cyp2c24/Cyp2c23/Scd/Cyp24a1/Cyp26b1/Cyp4a8/Cyp4a3/Miox/Cyp1a1/Plod2/Hba-a3/Hba-a2/Hba-a1/Cyp4v3/Tmlhe	15
MF	GO:0070403	NAD+ binding	4/549	18/16402	0.0260417942268858	266603/171142/290277/24399	Aldh1a3/Ehhadh/Cryl1/Glud1	4
MF	GO:0001228	transcriptional activator activity, RNA polymerase II transcription regulatory region sequence-specific DNA binding	28/549	473/16402	0.0260417942268858	100360880/24309/29657/362165/24253/24516/362733/314322/24577/366960/79255/29362/25747/100362634/79240/353227/24508/78968/690286/140586/303828/25695/304741/25389/498545/24518/58954/24330	Fosb/Dbp/Arntl/Creb3l1/Cebpb/Jun/Etv1/Fos/Myc/Maff/Atf4/Tef/Ppara/Kmt2d/Nr4a1/Zbtb16/Irf1/Srebf1/Hlf/Sox9/Etv5/Cebpd/Tfcp2l1/Atf3/Tsc22d1/Jund/Klf6/Egr1	28
MF	GO:1901682	sulfur compound transmembrane transporter activity	6/549	43/16402	0.0284635252449708	25550/58980/29464/29440/170943/361074	Slc1a1/Slc13a1/Slc6a6/Slc26a4/Slc25a10/Slc25a30	6
MF	GO:0005518	collagen binding	8/549	73/16402	0.0287762538343948	29345/25118/25253/25541/313641/362735/64529/25494	Serpinh1/Itga1/Dpp4/Scp2/Hspg2/Coch/Ctsb/Nid1	8
MF	GO:0008134	transcription factor binding	27/549	459/16402	0.0323599897062665	498995/25387/29657/29216/24253/117095/24516/78962/25587/29596/314322/170512/299805/79255/25747/79240/353227/316626/63840/287422/252917/140586/81822/83620/24518/108348108/83514	Ncoa7/Arrb1/Arntl/Lrp2/Cebpb/Bhlhe41/Jun/Per3/Id2/Ifrd1/Fos/Ifi27/Cnot2/Atf4/Ppara/Nr4a1/Zbtb16/Hes6/Per2/Per1/Nr1d1/Sox9/Actb/Cit/Jund/LOC108348108/Tsc22d3	27
MF	GO:0070888	E-box binding	6/549	45/16402	0.0346800443533435	29657/365871/117095/24577/287422/252917	Arntl/Ciart/Bhlhe41/Myc/Per1/Nr1d1	6
MF	GO:0016746	transferase activity, transferring acyl groups	17/549	247/16402	0.0379442003596093	252900/25387/246263/293779/24450/311849/56083/113892/64570/59300/25541/25756/100910872/24957/289344/170465/25748	Dgat2/Arrb1/Acsm2/Glyat/Hmgcs2/Crat/Tgm2/Nat8f3/Nat8/Nat8f1/Scp2/Cpt1b/Naa80/Glul/Hhat/Acaa2/Alas2	17
MF	GO:0017127	cholesterol transporter activity	4/549	21/16402	0.0430239481183991	25728/25541/54225/300644	Apoe/Scp2/Apob/Gramd1b	4
MF	GO:0120020	intermembrane cholesterol transfer activity	4/549	21/16402	0.0430239481183991	25728/25541/54225/300644	Apoe/Scp2/Apob/Gramd1b	4
MF	GO:0004012	phospholipid-translocating ATPase activity	3/549	11/16402	0.0453586918676093	24646/170913/306600	Abcb1b/Abcb1a/Atp11a	3
MF	GO:0050839	cell adhesion molecule binding	17/549	255/16402	0.0486921207224402	64032/25621/686753/83476/114517/313278/29158/24482/299923/315711/363265/29659/25353/54302/89808/83502/361833	Ccn2/Cd81/Npnt/Ccn1/Itga6/Ptprd/Fbln5/Igf1/Ndrg1/Sema7a/Col4a3/P2rx4/Spp1/Slc14a2/Cx3cl1/Cdh1/Ank3	17
MF	GO:0120015	intermembrane sterol transfer activity	4/549	22/16402	0.0486921207224402	25728/25541/54225/300644	Apoe/Scp2/Apob/Gramd1b	4
MF	GO:0004601	peroxidase activity	6/549	49/16402	0.0486921207224402	24440/24426/24248/287167/360504/25632	Hbb/Gstp1/Cat/Hba-a3/Hba-a2/Hba-a1	6
MF	GO:0004497	monooxygenase activity	11/549	135/16402	0.0486921207224402	499353/83790/25279/312495/266674/298423/24296/84493/266761/498789/307096	Cyp2c24/Cyp2c23/Cyp24a1/Cyp26b1/Cyp4a8/Cyp4a3/Cyp1a1/Fmo3/Cyp4v3/RGD1564865/Akr1c19	11
MF	GO:0044389	ubiquitin-like protein ligase binding	20/549	320/16402	0.0486921207224402	25387/117514/24253/170913/24516/78962/299331/24264/24577/115771/301011/113894/287422/50522/64156/108348108/309622/114851/363445/309295	Arrb1/Txnip/Cebpb/Abcb1a/Jun/Per3/Hsp90aa1/Ckb/Myc/Usp2/Uqcrc1/Sqstm1/Per1/Ubc/Uba52/LOC108348108/RT1-Bb/Cdkn1a/Usp9x/Ikbkg	20
