# Supplementary material for: Gadoteric Acid and Gadolinium: Exploring Short- and Long-Term Effects on Healthy Animals
Source: J Xenobiot. 2025 Feb 21;15(2):34. doi: 10.3390/jox15020034 (PMC11932278; doi:10.3390/jox15020034)
Supplement: Supplementary file 1 [file jox-15-00034-s001.zip › Table S5.xlsx]

## Sheet: KEGGenrich__short-term exposure
Table S5 - List of the significant Kyoto Encyclopedia of Genes and Genomes terms obtained by the enrichment analysis of all differentially expressed genes after the short-term exposure to the compounds.
KEGGID	Description	GeneRatio	BgRatio	padj	geneID	geneName	keggID	Count
rno04974	Protein digestion and absorption	26/657	109/13000	6.37861944921545e-09	24784/293118/25550/294027/24590/24211/25253/298101/313592/29715/29642/29639/25683/25684/84032/85250/367313/155205/29393/25650/306628/290905/25727/85251/294337/361821	Slc9a3/Prcp/Slc1a1/Col17a1/Mme/Atp1a1/Dpp4/Col27a1/Col8a2/Slc8a1/Slc38a2/Fxyd2/Col12a1/Mep1a/Col3a1/Col5a2/Col6a3/Slc36a1/Col1a1/Atp1b1/Col4a2/Col4a1/Mep1b/Col18a1/Col6a1/Col6a2	rno:24784/rno:293118/rno:25550/rno:294027/rno:24590/rno:24211/rno:25253/rno:298101/rno:313592/rno:29715/rno:29642/rno:29639/rno:25683/rno:25684/rno:84032/rno:85250/rno:367313/rno:155205/rno:29393/rno:25650/rno:306628/rno:290905/rno:25727/rno:85251/rno:294337/rno:361821	26
rno04710	Circadian rhythm	14/657	42/13000	1.34801177394185e-06	24309/29657/170917/117095/78975/78962/299691/316351/63840/287422/252917/60447/259241/114519	Dbp/Arntl/Cry2/Bhlhe41/Prkaa2/Per3/Cry1/Npas2/Per2/Per1/Nr1d1/Clock/Nr1d2/Nfil3	rno:24309/rno:29657/rno:170917/rno:117095/rno:78975/rno:78962/rno:299691/rno:316351/rno:63840/rno:287422/rno:252917/rno:60447/rno:259241/rno:114519	14
rno04976	Bile secretion	22/657	107/13000	1.46384765497551e-06	24784/24904/83500/25675/24211/25271/24646/25240/297386/50572/80899/84608/300438/29639/89776/24861/25650/84484/83808/286989/25552/25293	Slc9a3/Slc22a1/Slc22a8/Hmgcr/Atp1a1/Rxra/Abcb1b/Aqp1/Slc4a5/Slco1a1/Slco1a3/Slco1a6/Ldlr/Fxyd2/Slc22a7/Ugt1a1/Atp1b1/Slc4a4/Ugt2b35/Ugt2b7/Slc5a1/Aqp4	rno:24784/rno:24904/rno:83500/rno:25675/rno:24211/rno:25271/rno:24646/rno:25240/rno:297386/rno:50572/rno:80899/rno:84608/rno:300438/rno:29639/rno:89776/rno:24861/rno:25650/rno:84484/rno:83808/rno:286989/rno:25552/rno:25293	22
rno04964	Proximal tubule bicarbonate reclamation	11/657	27/13000	2.41695604614835e-06	24784/24211/362282/25240/29639/252919/29242/170943/25650/84484/24399	Slc9a3/Atp1a1/Pck1/Aqp1/Fxyd2/Slc38a3/Ca4/Slc25a10/Atp1b1/Slc4a4/Glud1	rno:24784/rno:24211/rno:362282/rno:25240/rno:29639/rno:252919/rno:29242/rno:170943/rno:25650/rno:84484/rno:24399	11
rno04512	ECM-receptor interaction	19/657	89/13000	4.50623153426992e-06	309368/686753/311862/114517/296456/24771/25216/362800/25661/367313/29393/360606/25353/289486/306628/290905/24511/294337/361821	Lama2/Npnt/Lamc3/Itga6/Itgav/Sdc4/Sdc1/Itgb8/Fn1/Col6a3/Col1a1/Itga3/Spp1/Fras1/Col4a2/Col4a1/Itgb1/Col6a1/Col6a2	rno:309368/rno:686753/rno:311862/rno:114517/rno:296456/rno:24771/rno:25216/rno:362800/rno:25661/rno:367313/rno:29393/rno:360606/rno:25353/rno:289486/rno:306628/rno:290905/rno:24511/rno:294337/rno:361821	19
rno00480	Glutathione metabolism	20/657	104/13000	1.06261783095354e-05	81641/24426/114846/499689/29739/25458/362368/113892/114020/64570/500237/24609/116684/25283/24404/501110/64317/499422/116568/24377	Anpep/Gstp1/Gsto1/Gstm4/Gclm/Gss/Ggct/Nat8f3/Nat8f5/Nat8/Nat8f2/Odc1/Oplah/Gclc/Gpx1/Gsta6/Gpx3/Gstt3/Ggt1/G6pd	rno:81641/rno:24426/rno:114846/rno:499689/rno:29739/rno:25458/rno:362368/rno:113892/rno:114020/rno:64570/rno:500237/rno:24609/rno:116684/rno:25283/rno:24404/rno:501110/rno:64317/rno:25260/rno:116568/rno:24377	20
rno00630	Glyoxylate and dicarboxylate metabolism	13/657	48/13000	2.05361046101289e-05	308100/309312/293949/84029/24248/296259/311569/50655/298942/79250/287379/688283/24957	Acat2/Gldc/Hoga1/Hao2/Cat/Acss1/Acss2/Aco1/Dld/Aco2/Shmt1/Afmid/Glul	rno:308100/rno:309312/rno:293949/rno:84029/rno:24248/rno:296259/rno:311569/rno:50655/rno:298942/rno:79250/rno:287379/rno:688283/rno:24957	13
rno00071	Fatty acid degradation	14/657	59/13000	3.81188104175874e-05	308100/25757/113965/120102953/298423/171155/170670/501072/24157/25287/64040/291450/170465/364975	Acat2/Cpt1a/Hadh/LOC120102953/Cyp4a3/Hadhb/Hadha/Acaa1b/Acaa1a/Acadl/Aldh9a1/Aldh7a1/Acaa2/Gcdh	rno:308100/rno:25757/rno:113965/rno:24306/rno:298423/rno:171155/rno:170670/rno:24157/rno:24157/rno:25287/rno:64040/rno:291450/rno:170465/rno:364975	14
rno00280	Valine, leucine and isoleucine degradation	14/657	62/13000	6.14203268125582e-05	308100/29637/690163/83784/24450/113965/171155/170670/298942/501072/24157/64040/291450/170465	Acat2/Hmgcs1/Oxct1/Agxt2/Hmgcs2/Hadh/Hadhb/Hadha/Dld/Acaa1b/Acaa1a/Aldh9a1/Aldh7a1/Acaa2	rno:308100/rno:29637/rno:690163/rno:83784/rno:24450/rno:113965/rno:171155/rno:170670/rno:298942/rno:24157/rno:24157/rno:64040/rno:291450/rno:170465	14
rno03320	PPAR signaling pathway	19/657	109/13000	6.14203268125582e-05	102549783/25757/83792/29637/140868/24450/25271/296371/362282/120102953/298423/25747/501072/24157/25287/192255/24539/25682/79223	LOC102549783/Cpt1a/Scd2/Hmgcs1/Fabp5/Hmgcs2/Rxra/Pltp/Pck1/LOC120102953/Cyp4a3/Ppara/Acaa1b/Acaa1a/Acadl/Ubb/Lpl/Ppard/Gk	rno:361602/rno:25757/rno:83792/rno:29637/rno:140868/rno:24450/rno:25271/rno:296371/rno:362282/rno:24306/rno:298423/rno:25747/rno:24157/rno:24157/rno:25287/rno:50522/rno:24539/rno:25682/rno:79223	19
rno00380	Tryptophan metabolism	13/657	58/13000	0.000126286866681535	685750/308100/113965/24248/368066/170670/298942/24296/688283/64040/29416/291450/364975	Aldh8a1/Acat2/Hadh/Cat/Inmt/Hadha/Dld/Cyp1a1/Afmid/Aldh9a1/Aadat/Aldh7a1/Gcdh	rno:685750/rno:308100/rno:113965/rno:24248/rno:368066/rno:170670/rno:298942/rno:24296/rno:688283/rno:64040/rno:29416/rno:291450/rno:364975	13
rno04510	Focal adhesion	30/657	242/13000	0.000126286866681535	309368/25718/58919/25513/25313/311862/114517/296456/296313/24446/25314/313494/24516/362800/366957/25661/367313/29393/360606/81822/25266/25353/306628/290905/24629/24511/294337/361821/63879/293860	Lama2/Igf1r/Ccnd1/Pik3r1/Egf/Lamc3/Itga6/Itgav/Myl9/Hgf/Emp1/Tln1/Jun/Itgb8/Rac2/Fn1/Col6a3/Col1a1/Itga3/Actb/Pdgfa/Spp1/Col4a2/Col4a1/Pdgfrb/Itgb1/Col6a1/Col6a2/Xiap/Flna	rno:309368/rno:25718/rno:58919/rno:25513/rno:25313/rno:311862/rno:114517/rno:296456/rno:296313/rno:24446/rno:25314/rno:313494/rno:24516/rno:362800/rno:366957/rno:25661/rno:367313/rno:29393/rno:360606/rno:81822/rno:25266/rno:25353/rno:306628/rno:290905/rno:24629/rno:24511/rno:294337/rno:361821/rno:63879/rno:293860	30
rno05222	Small cell lung cancer	21/657	142/13000	0.00020972112061486	309368/58919/25513/25271/311862/114517/296456/25309/25112/25661/120094718/303285/360606/306628/290905/291005/100363502/24511/114851/63879/309295	Lama2/Ccnd1/Pik3r1/Rxra/Lamc3/Itga6/Itgav/Cycs/Gadd45a/Fn1/LOC120094718/Traf4/Itga3/Col4a2/Col4a1/Gadd45g/LOC100363502/Itgb1/Cdkn1a/Xiap/Ikbkg	rno:309368/rno:58919/rno:25513/rno:25271/rno:311862/rno:114517/rno:296456/rno:100363502/rno:25112/rno:25661/rno:100363502/rno:303285/rno:360606/rno:306628/rno:290905/rno:291005/rno:100363502/rno:24511/rno:114851/rno:63879/rno:309295	21
rno04610	Complement and coagulation cascades	16/657	90/13000	0.000215777262666157	25021/117517/83580/312705/192262/29687/362634/29366/24903/24617/100361907/155012/24854/24231/24233/406161	Itgam/C7/Thbd/C1r/C1s/C1qb/C1qc/Serpine2/Kng2/Serpine1/LOC100361907/Cfh/Clu/C2/C4a/C4b	rno:25021/rno:117517/rno:83580/rno:312705/rno:192262/rno:29687/rno:362634/rno:29366/rno:24903/rno:24617/rno:100361907/rno:155012/rno:24854/rno:24231/rno:24233/rno:406161	16
rno00561	Glycerolipid metabolism	14/657	76/13000	0.000473748734857771	252900/361730/29653/24192/286921/296972/29254/313997/316737/64040/361076/24539/291450/79223	Dgat2/Tkfc/Gpam/Akr1b1/Akr1b8/Akr1b10/Mgll/Mboat2/Lpin2/Aldh9a1/Dgkh/Lpl/Aldh7a1/Gk	rno:252900/rno:361730/rno:29653/rno:24192/rno:286921/rno:296972/rno:29254/rno:313997/rno:316737/rno:64040/rno:361076/rno:24539/rno:291450/rno:79223	14
rno04614	Renin-angiotensin system	9/657	33/13000	0.00050609627666172	100361452/24523/24594/81641/293118/24590/64017/24179/302526	Klk1c4/Klk1/Klk1b3/Anpep/Prcp/Mme/Enpep/Agt/Atp6ap2	rno:100361452/rno:24523/rno:24594/rno:81641/rno:293118/rno:24590/rno:64017/rno:24179/rno:302526	9
rno04151	PI3K-Akt signaling pathway	43/657	443/13000	0.000510446395108228	309368/29517/25718/25084/58919/25513/25235/310132/294797/24684/60430/25313/66025/25271/311862/114517/296456/362282/24446/362339/78975/362800/29496/362862/79240/300253/301252/25661/367313/29393/360606/25634/25266/25353/306628/290905/24629/307403/24511/114851/294337/361821/309295	Lama2/Sgk1/Igf1r/Il4r/Ccnd1/Pik3r1/Ghr/Osmr/Il7r/Prlr/Mcl1/Egf/Lpar3/Rxra/Lamc3/Itga6/Itgav/Pck1/Hgf/Creb3l2/Prkaa2/Itgb8/Erbb3/Hsp90b1/Nr4a1/Eif4b/Hsp90ab1/Fn1/Col6a3/Col1a1/Itga3/G6pc1/Pdgfa/Spp1/Col4a2/Col4a1/Pdgfrb/Csf1r/Itgb1/Cdkn1a/Col6a1/Col6a2/Ikbkg	rno:309368/rno:29517/rno:25718/rno:25084/rno:58919/rno:25513/rno:25235/rno:310132/rno:294797/rno:24684/rno:60430/rno:25313/rno:66025/rno:25271/rno:311862/rno:114517/rno:296456/rno:362282/rno:24446/rno:362339/rno:78975/rno:362800/rno:29496/rno:362862/rno:79240/rno:300253/rno:301252/rno:25661/rno:367313/rno:29393/rno:360606/rno:25634/rno:25266/rno:25353/rno:306628/rno:290905/rno:24629/rno:307403/rn…	43
rno01212	Fatty acid metabolism	13/657	68/13000	0.000510446395108228	308100/25757/84575/83792/113965/171155/170670/501072/24157/25287/50671/170465/191576	Acat2/Cpt1a/Fads1/Scd2/Hadh/Hadhb/Hadha/Acaa1b/Acaa1a/Acadl/Fasn/Acaa2/Tecr	rno:308100/rno:25757/rno:84575/rno:83792/rno:113965/rno:171155/rno:170670/rno:24157/rno:24157/rno:25287/rno:50671/rno:170465/rno:191576	13
rno04961	Endocrine and other factor-regulated calcium reabsorption	12/657	62/13000	0.000857801430372807	24890/100361452/24523/24594/24211/83839/29715/24873/29639/56813/83504/25650	Esr1/Klk1c4/Klk1/Klk1b3/Atp1a1/Calb1/Slc8a1/Vdr/Fxyd2/Pth1r/Kl/Atp1b1	rno:24890/rno:100361452/rno:24523/rno:24594/rno:24211/rno:83839/rno:29715/rno:24873/rno:29639/rno:56813/rno:83504/rno:25650	12
rno00260	Glycine, serine and threonine metabolism	12/657	69/13000	0.00240585110802838	293820/309312/81508/83784/114123/81660/298942/287379/304429/114027/291450/24250	Psat1/Gldc/Bhmt/Agxt2/Sardh/Gatm/Dld/Shmt1/Psph/Dao/Aldh7a1/Cbs	rno:293820/rno:309312/rno:81508/rno:83784/rno:114123/rno:81660/rno:298942/rno:287379/rno:304429/rno:114027/rno:291450/rno:24250	12
rno04978	Mineral absorption	14/657	93/13000	0.00330398935775677	24784/29292/25319/24211/29715/300051/24873/25715/29639/24825/25650/58976/25552/25548	Slc9a3/Ftl1/Fth1/Atp1a1/Slc8a1/Slc39a4/Vdr/Slc11a2/Fxyd2/Tf/Atp1b1/Slc30a1/Slc5a1/Slc34a1	rno:24784/rno:100360087/rno:25319/rno:24211/rno:29715/rno:300051/rno:24873/rno:25715/rno:29639/rno:24825/rno:25650/rno:58976/rno:25552/rno:25548	14
rno04640	Hematopoietic cell lineage	13/657	86/13000	0.00502351258097351	81641/25084/25021/294797/24590/114517/24932/360606/307403/294269/309621/309622/25145	Anpep/Il4r/Itgam/Il7r/Mme/Itga6/Cd4/Itga3/Csf1r/RT1-Da/RT1-Ba/RT1-Bb/Cd24	rno:81641/rno:25084/rno:25021/rno:294797/rno:24590/rno:114517/rno:24932/rno:360606/rno:307403/rno:294269/rno:309621/rno:309622/rno:25145	13
rno05205	Proteoglycans in cancer	26/657	250/13000	0.00510851612598365	24890/25718/58919/25513/296456/24771/24446/25262/25216/29496/29139/315133/300253/25661/84399/29393/25125/81822/25697/361388/29337/24511/114851/361833/81521/293860	Esr1/Igf1r/Ccnd1/Pik3r1/Itgav/Sdc4/Hgf/Itpr1/Sdc1/Erbb3/Dcn/Ddx17/Eif4b/Fn1/Ihh/Col1a1/Stat3/Actb/Ctsl/Gab1/Plcg2/Itgb1/Cdkn1a/Ank3/Msn/Flna	rno:24890/rno:25718/rno:58919/rno:25513/rno:296456/rno:24771/rno:24446/rno:25262/rno:25216/rno:29496/rno:29139/rno:287765/rno:300253/rno:25661/rno:84399/rno:29393/rno:25125/rno:81822/rno:25697/rno:361388/rno:29337/rno:24511/rno:114851/rno:361833/rno:81521/rno:293860	26
rno00310	Lysine degradation	12/657	76/13000	0.00510851612598365	308100/113965/170670/298942/100362634/315606/303547/64040/29416/306764/291450/364975	Acat2/Hadh/Hadha/Dld/Kmt2d/Kmt2a/Ezh1/Aldh9a1/Aadat/Nsd1/Aldh7a1/Gcdh	rno:308100/rno:113965/rno:170670/rno:298942/rno:100362634/rno:315606/rno:303547/rno:64040/rno:29416/rno:306764/rno:291450/rno:364975	12
rno05418	Fluid shear stress and atherosclerosis	23/657	212/13000	0.00559334563157122	365057/24426/114846/25513/499689/296456/83580/24771/116484/24516/78975/25216/362862/366957/301252/501110/114856/81822/25266/114553/25697/499422/309295	Map3k5/Gstp1/Gsto1/Pik3r1/Gstm4/Itgav/Thbd/Sdc4/Txn1/Jun/Prkaa2/Sdc1/Hsp90b1/Rac2/Hsp90ab1/Gsta6/Dusp1/Actb/Pdgfa/Ncf1/Ctsl/Gstt3/Ikbkg	rno:365057/rno:24426/rno:114846/rno:25513/rno:499689/rno:296456/rno:83580/rno:24771/rno:116484/rno:24516/rno:78975/rno:25216/rno:362862/rno:366957/rno:301252/rno:501110/rno:114856/rno:81822/rno:25266/rno:114553/rno:25697/rno:25260/rno:309295	23
rno00650	Butanoate metabolism	7/657	29/13000	0.00568324531555915	308100/24763/29637/690163/24450/113965/170670	Acat2/Acsm3/Hmgcs1/Oxct1/Hmgcs2/Hadh/Hadha	rno:308100/rno:24763/rno:29637/rno:690163/rno:24450/rno:113965/rno:170670	7
rno04612	Antigen processing and presentation	18/657	151/13000	0.00695876741490831	50654/25617/24932/63865/24468/301252/29144/64529/290644/25697/64202/294228/414819/294269/309621/309622/309627/24973	Ctss/Hspa5/Cd4/Lgmn/Hspa8/Hsp90ab1/Canx/Ctsb/Ifi30/Ctsl/Calr/RT1-S3/RT1-CE16/RT1-Da/RT1-Ba/RT1-Bb/RT1-A3/RT1-A1	rno:50654/rno:25617/rno:24932/rno:63865/rno:24468/rno:301252/rno:29144/rno:64529/rno:290644/rno:25697/rno:64202/rno:294228/rno:414819/rno:294269/rno:309621/rno:309622/rno:309627/rno:24973	18
rno04918	Thyroid hormone synthesis	12/657	80/13000	0.00707353248655942	24211/25617/29216/362339/25262/29440/362862/29639/24404/29144/64317/25650	Atp1a1/Hspa5/Lrp2/Creb3l2/Itpr1/Slc26a4/Hsp90b1/Fxyd2/Gpx1/Canx/Gpx3/Atp1b1	rno:24211/rno:25617/rno:29216/rno:362339/rno:25262/rno:29440/rno:362862/rno:29639/rno:24404/rno:29144/rno:64317/rno:25650	12
rno00620	Pyruvate metabolism	15/657	116/13000	0.00774448827174683	308100/24533/102549783/25104/24651/296259/311569/362282/24534/298942/25630/64040/24368/291450/100364062	Acat2/Ldha/LOC102549783/Pc/Pklr/Acss1/Acss2/Pck1/Ldhb/Dld/Pkm/Aldh9a1/Fh/Aldh7a1/LOC100364062	rno:308100/rno:24533/rno:361602/rno:25104/rno:24651/rno:296259/rno:311569/rno:362282/rno:24534/rno:298942/rno:100364062/rno:64040/rno:24368/rno:291450/rno:100364062	15
rno04210	Apoptosis	21/657	200/13000	0.0123572832783522	365057/25513/246775/50654/60430/25309/25112/25262/24516/171081/25425/316531/120094718/81822/289257/64529/25697/291005/100363502/63879/309295	Map3k5/Pik3r1/Tnfsf10/Ctss/Mcl1/Cycs/Gadd45a/Itpr1/Jun/Csf2rb/Ctsh/Tuba4a/LOC120094718/Actb/Spta1/Ctsb/Ctsl/Gadd45g/LOC100363502/Xiap/Ikbkg	rno:365057/rno:25513/rno:246775/rno:50654/rno:60430/rno:100363502/rno:25112/rno:25262/rno:24516/rno:171081/rno:25425/rno:316531/rno:100363502/rno:81822/rno:289257/rno:64529/rno:25697/rno:291005/rno:100363502/rno:63879/rno:309295	21
rno04152	AMPK signaling pathway	17/657	148/13000	0.0128902527065347	25718/58919/25757/83792/25675/25513/25735/362282/362339/78975/29565/78968/25634/50671/29412/24362/117276	Igf1r/Ccnd1/Cpt1a/Scd2/Hmgcr/Pik3r1/Hnf4a/Pck1/Creb3l2/Prkaa2/Eef2/Srebf1/G6pc1/Fasn/Adra1a/Fbp1/Pfkfb3	rno:25718/rno:58919/rno:25757/rno:83792/rno:25675/rno:25513/rno:25735/rno:362282/rno:362339/rno:78975/rno:29565/rno:78968/rno:25634/rno:50671/rno:29412/rno:24362/rno:117276	17
rno00270	Cysteine and methionine metabolism	15/657	123/13000	0.0129090497079437	24533/308670/293820/81508/83784/362013/29739/29443/25458/312192/24534/192172/25283/683630/24250	Ldha/LOC308670/Psat1/Bhmt/Agxt2/Ahcyl1/Gclm/Ahcy/Gss/Ahcyl2/Ldhb/Mpst/Gclc/Mat2b/Cbs	rno:24533/rno:444984/rno:293820/rno:81508/rno:83784/rno:312192/rno:29739/rno:29443/rno:25458/rno:312192/rno:24534/rno:192172/rno:25283/rno:683630/rno:24250	15
rno04960	Aldosterone-regulated sodium reabsorption	8/657	44/13000	0.0133966642918383	29517/25513/24211/29639/25650/25672/25117/501546	Sgk1/Pik3r1/Atp1a1/Fxyd2/Atp1b1/Nr3c2/Hsd11b2/Huwe1	rno:29517/rno:25513/rno:24211/rno:29639/rno:25650/rno:25672/rno:25117/rno:291553	8
rno00330	Arginine and proline metabolism	11/657	81/13000	0.0220463072800902	64313/293949/81660/24609/24264/680409/114027/64040/291450/291394/302642	Oat/Hoga1/Gatm/Odc1/Ckb/Prodh1/Dao/Aldh9a1/Aldh7a1/Cndp2/Sat1	rno:64313/rno:293949/rno:81660/rno:24609/rno:24264/rno:680409/rno:114027/rno:64040/rno:291450/rno:291394/rno:302642	11
rno00053	Ascorbate and aldarate metabolism	7/657	38/13000	0.022999052091369	24861/83504/64040/83808/286989/291450/25106	Ugt1a1/Kl/Aldh9a1/Ugt2b35/Ugt2b7/Aldh7a1/Rgn	rno:24861/rno:83504/rno:64040/rno:83808/rno:286989/rno:291450/rno:25106	7
rno04928	Parathyroid hormone synthesis, secretion and action	14/657	119/13000	0.0230154667456452	24627/25096/25271/25279/362339/25262/288770/24873/56813/83504/24518/25548/24330/114851	Pde4d/Pld1/Rxra/Cyp24a1/Creb3l2/Itpr1/Naca/Vdr/Pth1r/Kl/Jund/Slc34a1/Egr1/Cdkn1a	rno:24627/rno:25096/rno:25271/rno:25279/rno:362339/rno:25262/rno:288770/rno:24873/rno:56813/rno:83504/rno:24518/rno:25548/rno:24330/rno:114851	14
rno04068	FoxO signaling pathway	18/657	174/13000	0.0256245045349897	29517/24787/25718/29547/58919/25513/294797/246775/25313/24248/362282/25112/78975/25125/25634/303836/291005/114851	Sgk1/Sod2/Igf1r/Homer2/Ccnd1/Pik3r1/Il7r/Tnfsf10/Egf/Cat/Pck1/Gadd45a/Prkaa2/Stat3/G6pc1/Bcl6/Gadd45g/Cdkn1a	rno:29517/rno:24787/rno:25718/rno:29547/rno:58919/rno:25513/rno:294797/rno:246775/rno:25313/rno:24248/rno:362282/rno:25112/rno:78975/rno:25125/rno:25634/rno:303836/rno:291005/rno:114851	18
rno04936	Alcoholic liver disease	17/657	161/13000	0.0259768055677458	365057/58919/25757/83792/78975/29687/362634/25747/316737/78968/50671/64040/291450/24231/24233/406161/309295	Map3k5/Ccnd1/Cpt1a/Scd2/Prkaa2/C1qb/C1qc/Ppara/Lpin2/Srebf1/Fasn/Aldh9a1/Aldh7a1/C2/C4a/C4b/Ikbkg	rno:365057/rno:58919/rno:25757/rno:83792/rno:78975/rno:29687/rno:362634/rno:25747/rno:316737/rno:78968/rno:50671/rno:64040/rno:291450/rno:24231/rno:24233/rno:406161/rno:309295	17
rno04933	AGE-RAGE signaling pathway in diabetic complications	14/657	122/13000	0.0267514472622409	58919/25513/83580/24516/84032/25661/29393/25125/24617/306628/290905/24330/29337/24179	Ccnd1/Pik3r1/Thbd/Jun/Col3a1/Fn1/Col1a1/Stat3/Serpine1/Col4a2/Col4a1/Egr1/Plcg2/Agt	rno:58919/rno:25513/rno:83580/rno:24516/rno:84032/rno:25661/rno:29393/rno:25125/rno:24617/rno:306628/rno:290905/rno:24330/rno:29337/rno:24179	14
rno05416	Viral myocarditis	14/657	123/13000	0.0281062931761034	309368/58919/25309/366957/120094718/81822/100363502/294228/414819/294269/309621/309622/309627/24973	Lama2/Ccnd1/Cycs/Rac2/LOC120094718/Actb/LOC100363502/RT1-S3/RT1-CE16/RT1-Da/RT1-Ba/RT1-Bb/RT1-A3/RT1-A1	rno:309368/rno:58919/rno:100363502/rno:366957/rno:100363502/rno:81822/rno:100363502/rno:294228/rno:414819/rno:294269/rno:309621/rno:309622/rno:309627/rno:24973	14
rno05207	Chemical carcinogenesis - receptor activation	25/657	278/13000	0.0284067881525946	24890/58919/114846/25513/499689/25313/25271/29146/362339/24516/313615/362862/25747/24873/24296/301252/501110/24861/25125/303836/83808/286989/65030/499422/63879	Esr1/Ccnd1/Gsto1/Pik3r1/Gstm4/Egf/Rxra/Jag1/Creb3l2/Jun/Paqr7/Hsp90b1/Ppara/Vdr/Cyp1a1/Hsp90ab1/Gsta6/Ugt1a1/Stat3/Bcl6/Ugt2b35/Ugt2b7/Ephx2/Gstt3/Xiap	rno:24890/rno:58919/rno:114846/rno:25513/rno:499689/rno:25313/rno:25271/rno:29146/rno:362339/rno:24516/rno:313615/rno:362862/rno:25747/rno:24873/rno:24296/rno:301252/rno:501110/rno:24861/rno:25125/rno:303836/rno:83808/rno:286989/rno:65030/rno:25260/rno:63879	25
rno00062	Fatty acid elongation	6/657	31/13000	0.0294652816375482	113965/171155/170670/192272/170465/191576	Hadh/Hadhb/Hadha/Acot2/Acaa2/Tecr	rno:113965/rno:171155/rno:170670/rno:192272/rno:170465/rno:191576	6
rno05202	Transcriptional misregulation in cancer	24/657	265/13000	0.0294652816375482	25718/317385/25021/25271/25112/25587/171046/315133/315606/353227/63840/117056/303836/303828/25266/304785/305152/60357/79242/291005/307403/54267/114851/103689969	Igf1r/Fus/Itgam/Rxra/Gadd45a/Id2/Tcf3/Ddx17/Kmt2a/Zbtb16/Per2/H3f3b/Bcl6/Etv5/Pdgfa/Slc45a3/Aff1/Prom1/Hpgd/Gadd45g/Csf1r/Maf/Cdkn1a/Kdm6a	rno:25718/rno:317385/rno:25021/rno:25271/rno:25112/rno:25587/rno:171046/rno:287765/rno:315606/rno:353227/rno:63840/rno:100361558/rno:303836/rno:303828/rno:25266/rno:304785/rno:305152/rno:60357/rno:79242/rno:291005/rno:307403/rno:54267/rno:114851/rno:103689969	24
rno05150	Staphylococcus aureus infection	13/657	113/13000	0.0318684418251822	25021/312705/192262/29687/362634/360626/155012/24231/24233/406161/294269/309621/309622	Itgam/C1r/C1s/C1qb/C1qc/Krt19/Cfh/C2/C4a/C4b/RT1-Da/RT1-Ba/RT1-Bb	rno:25021/rno:312705/rno:192262/rno:29687/rno:362634/rno:360626/rno:155012/rno:24231/rno:24233/rno:406161/rno:294269/rno:309621/rno:309622	13
rno04514	Cell adhesion molecules	19/657	195/13000	0.0318684418251822	25021/114517/296456/24771/24932/360406/25216/362800/619374/303926/24511/294228/414819/294269/309621/309622/309627/24973/300920	Itgam/Itga6/Itgav/Sdc4/Cd4/Ptprf/Sdc1/Itgb8/Jam2/Igsf11/Itgb1/RT1-S3/RT1-CE16/RT1-Da/RT1-Ba/RT1-Bb/RT1-A3/RT1-A1/Cldn2	rno:25021/rno:114517/rno:296456/rno:24771/rno:24932/rno:360406/rno:25216/rno:362800/rno:619374/rno:303926/rno:24511/rno:294228/rno:414819/rno:294269/rno:309621/rno:309622/rno:309627/rno:24973/rno:300920	19
rno04973	Carbohydrate digestion and absorption	8/657	53/13000	0.0322625712897196	25513/25351/24211/103690059/29639/25634/25650/25552	Pik3r1/Slc2a2/Atp1a1/LOC103690059/Fxyd2/G6pc1/Atp1b1/Slc5a1	rno:25513/rno:25351/rno:24211/rno:103690059/rno:29639/rno:25634/rno:25650/rno:25552	8
rno00430	Taurine and hypotaurine metabolism	5/657	23/13000	0.033494005138869	367181/246247/246245/84493/116568	Gadl1/Fmo4/Fmo2/Fmo3/Ggt1	rno:367181/rno:246247/rno:246245/rno:84493/rno:116568	5
rno05208	Chemical carcinogenesis - reactive oxygen species	35/657	440/13000	0.0338909410692522	365057/24787/114846/25513/25096/100363268/499689/25313/296658/114630/24248/691309/245958/24446/297990/24516/362588/298596/24296/501110/301458/29754/114553/25282/65030/100911483/307092/64539/499422/309295/26194/26198/26204/26202/26203	Map3k5/Sod2/Gsto1/Pik3r1/Pld1/LOC100363268/Gstm4/Egf/Ndufa8/Atp5mc3/Cat/LOC691309/Atp5f1e/Hgf/Ndufb6/Jun/Ndufs5/Sdhb/Cyp1a1/Gsta6/Ndufs1/Atp5mc1/Ncf1/Cox6a1/Ephx2/Ndufa13/Akr1c1/Ndufv3/Gstt3/Ikbkg/ND2/COX2/COX3/ND5/ND6	rno:365057/rno:24787/rno:114846/rno:25513/rno:25096/rno:100363268/rno:499689/rno:25313/rno:296658/rno:114630/rno:24248/rno:25176/rno:245958/rno:24446/rno:297990/rno:24516/rno:100363268/rno:298596/rno:24296/rno:501110/rno:301458/rno:29754/rno:114553/rno:25282/rno:65030/rno:100911483/rno:307092/rno:64539/rno:25260/rno:309295/rno:26194/rno:26198/rno:26204/rno:26202/rno:26203	35
rno05410	Hypertrophic cardiomyopathy	12/657	103/13000	0.0357919246901242	309368/114517/296456/78975/29715/362800/360606/140726/81822/29693/24179/24511	Lama2/Itga6/Itgav/Prkaa2/Slc8a1/Itgb8/Itga3/Cacng5/Actb/Atp2a2/Agt/Itgb1	rno:309368/rno:114517/rno:296456/rno:78975/rno:29715/rno:362800/rno:360606/rno:140726/rno:81822/rno:29693/rno:24179/rno:24511	12
rno04145	Phagosome	22/657	243/13000	0.036245082711395	25021/50654/296456/312705/29489/316531/29144/498011/81822/114553/689134/117596/25697/64202/24511/294228/414819/294269/309621/309622/309627/24973	Itgam/Ctss/Itgav/C1r/Dync1h1/Tuba4a/Canx/Mrc2/Actb/Ncf1/Sec61g/Atp6v1b2/Ctsl/Calr/Itgb1/RT1-S3/RT1-CE16/RT1-Da/RT1-Ba/RT1-Bb/RT1-A3/RT1-A1	rno:25021/rno:50654/rno:296456/rno:312705/rno:29489/rno:316531/rno:29144/rno:498011/rno:81822/rno:114553/rno:689134/rno:117596/rno:25697/rno:64202/rno:24511/rno:294228/rno:414819/rno:294269/rno:309621/rno:309622/rno:309627/rno:24973	22
rno05223	Non-small cell lung cancer	11/657	91/13000	0.0364433751155559	58919/25513/25313/25271/311024/24446/25112/25125/291005/29337/114851	Ccnd1/Pik3r1/Egf/Rxra/Kif5c/Hgf/Gadd45a/Stat3/Gadd45g/Plcg2/Cdkn1a	rno:58919/rno:25513/rno:25313/rno:25271/rno:311024/rno:24446/rno:25112/rno:25125/rno:291005/rno:29337/rno:114851	11
rno00020	Citrate cycle (TCA cycle)	7/657	45/13000	0.0410312021300609	25104/362282/50655/298596/298942/79250/24368	Pc/Pck1/Aco1/Sdhb/Dld/Aco2/Fh	rno:25104/rno:362282/rno:50655/rno:298596/rno:298942/rno:79250/rno:24368	7
rno00982	Drug metabolism - cytochrome P450	11/657	93/13000	0.0412660637763951	24426/114846/499689/501110/24861/246247/246245/84493/83808/286989/499422	Gstp1/Gsto1/Gstm4/Gsta6/Ugt1a1/Fmo4/Fmo2/Fmo3/Ugt2b35/Ugt2b7/Gstt3	rno:24426/rno:114846/rno:499689/rno:501110/rno:24861/rno:246247/rno:246245/rno:84493/rno:83808/rno:286989/rno:25260	11
rno04630	JAK-STAT signaling pathway	17/657	175/13000	0.0422185024432715	25084/58919/25513/25205/25235/310132/81680/294797/24684/60430/25313/171081/83681/25125/25266/24629/114851	Il4r/Ccnd1/Pik3r1/Il6st/Ghr/Osmr/Lifr/Il7r/Prlr/Mcl1/Egf/Csf2rb/Cish/Stat3/Pdgfa/Pdgfrb/Cdkn1a	rno:25084/rno:58919/rno:25513/rno:25205/rno:25235/rno:310132/rno:81680/rno:294797/rno:24684/rno:60430/rno:25313/rno:171081/rno:83681/rno:25125/rno:25266/rno:24629/rno:114851	17
rno00410	beta-Alanine metabolism	6/657	35/13000	0.0422185024432715	170670/65135/367181/64040/291450/291394	Hadha/Dpys/Gadl1/Aldh9a1/Aldh7a1/Cndp2	rno:170670/rno:65135/rno:367181/rno:64040/rno:291450/rno:291394	6
rno00983	Drug metabolism - other enzymes	14/657	135/13000	0.0456730225943682	24426/114846/499689/497811/65135/501110/24861/83808/286989/690050/100125372/29225/498940/499422	Gstp1/Gsto1/Gstm4/Xdh/Dpys/Gsta6/Ugt1a1/Ugt2b35/Ugt2b7/Tpmt/Ces1f/Ces1e/Ces2h/Gstt3	rno:24426/rno:114846/rno:499689/rno:497811/rno:65135/rno:501110/rno:24861/rno:83808/rno:286989/rno:690050/rno:100125372/rno:29225/rno:498940/rno:25260	14
