# Supplementary material for: Gadoteric Acid and Gadolinium: Exploring Short- and Long-Term Effects on Healthy Animals
Source: J Xenobiot. 2025 Feb 21;15(2):34. doi: 10.3390/jox15020034 (PMC11932278; doi:10.3390/jox15020034)
Supplement: Supplementary file 1 [file jox-15-00034-s001.zip › Table S6.xlsx]

## Sheet: KEGGenrich__long-term exposure
Table S6 - List of the significant Kyoto Encyclopedia of Genes and Genomes terms obtained by the enrichment analysis of all differentially expressed genes after the long-term exposure to the compounds.
KEGGID	Description	GeneRatio	BgRatio	padj	geneID	geneName	keggID	Count
rno03320	PPAR signaling pathway	15/353	109/13000	4.2796933267841e-05	246074/24450/24158/65192/362282/25541/266674/298423/362850/25747/25756/171142/50522/24539/25288	Scd/Hmgcs2/Acadm/Slc27a2/Pck1/Scp2/Cyp4a8/Cyp4a3/Angptl4/Ppara/Cpt1b/Ehhadh/Ubc/Lpl/Acsl1	rno:246074/rno:24450/rno:24158/rno:65192/rno:362282/rno:25541/rno:266674/rno:298423/rno:362850/rno:25747/rno:25756/rno:171142/rno:50522/rno:24539/rno:25288	15
rno04964	Proximal tubule bicarbonate reclamation	8/353	27/13000	4.2796933267841e-05	362282/25240/252919/24398/170943/25650/84484/24399	Pck1/Aqp1/Slc38a3/Gls/Slc25a10/Atp1b1/Slc4a4/Glud1	rno:362282/rno:25240/rno:252919/rno:24398/rno:170943/rno:25650/rno:84484/rno:24399	8
rno00071	Fatty acid degradation	11/353	59/13000	4.2796933267841e-05	24172/24158/266674/298423/25756/171142/64040/25288/291075/291450/170465	Adh1/Acadm/Cyp4a8/Cyp4a3/Cpt1b/Ehhadh/Aldh9a1/Acsl1/Eci2/Aldh7a1/Acaa2	rno:24172/rno:24158/rno:266674/rno:298423/rno:25756/rno:171142/rno:64040/rno:25288/rno:291075/rno:291450/rno:170465	11
rno04146	Peroxisome	14/353	107/13000	8.24534349938484e-05	85249/361596/293173/84029/311849/24248/65192/282634/25541/113956/171142/114027/25288/291075	Pex11a/Idh2/Far1/Hao2/Crat/Cat/Slc27a2/Pxmp4/Scp2/Pecr/Ehhadh/Dao/Acsl1/Eci2	rno:85249/rno:361596/rno:293173/rno:84029/rno:311849/rno:24248/rno:65192/rno:282634/rno:25541/rno:113956/rno:171142/rno:114027/rno:25288/rno:291075	14
rno00830	Retinol metabolism	13/353	111/13000	0.000554622330301281	266603/24188/499353/83790/24172/246298/312495/266674/298423/299511/24296/83808/286989	Aldh1a3/Aldh1a1/Cyp2c24/Cyp2c23/Adh1/Retsat/Cyp26b1/Cyp4a8/Cyp4a3/Rdh16/Cyp1a1/Ugt2b35/Ugt2b7	rno:266603/rno:24188/rno:499353/rno:83790/rno:24172/rno:246298/rno:312495/rno:266674/rno:298423/rno:299511/rno:24296/rno:83808/rno:286989	13
rno04710	Circadian rhythm	8/353	42/13000	0.00069720623467172	24309/29657/117095/78962/63840/287422/252917/259241	Dbp/Arntl/Bhlhe41/Per3/Per2/Per1/Nr1d1/Nr1d2	rno:24309/rno:29657/rno:117095/rno:78962/rno:63840/rno:287422/rno:252917/rno:259241	8
rno04928	Parathyroid hormone synthesis, secretion and action	12/353	119/13000	0.00387144152696946	25387/293649/362165/25279/314322/79255/305509/24518/25548/24330/291848/114851	Arrb1/Lrp5/Creb3l1/Cyp24a1/Fos/Atf4/Adcy1/Jund/Slc34a1/Egr1/Mmp15/Cdkn1a	rno:25387/rno:293649/rno:362165/rno:25279/rno:314322/rno:79255/rno:305509/rno:24518/rno:25548/rno:24330/rno:291848/rno:114851	12
rno04976	Bile secretion	11/353	107/13000	0.00555914340478757	24646/170913/24255/25240/89776/25650/25315/84484/83808/286989/305509	Abcb1b/Abcb1a/Cftr/Aqp1/Slc22a7/Atp1b1/Ephx1/Slc4a4/Ugt2b35/Ugt2b7/Adcy1	rno:24646/rno:170913/rno:24255/rno:25240/rno:89776/rno:25650/rno:25315/rno:84484/rno:83808/rno:286989/rno:305509	11
rno04974	Protein digestion and absorption	11/353	109/13000	0.00583133284815025	25550/25253/29484/29715/29642/367313/25650/364241/290905/85251/170566	Slc1a1/Dpp4/Slc3a1/Slc8a1/Slc38a2/Col6a3/Atp1b1/Kcnk5/Col4a1/Col18a1/Slc16a10	rno:25550/rno:25253/rno:29484/rno:29715/rno:29642/rno:367313/rno:25650/rno:364241/rno:290905/rno:85251/rno:170566	11
rno00280	Valine, leucine and isoleucine degradation	8/353	62/13000	0.00747292361444305	690163/83784/24450/24158/171142/64040/291450/170465	Oxct1/Agxt2/Hmgcs2/Acadm/Ehhadh/Aldh9a1/Aldh7a1/Acaa2	rno:690163/rno:83784/rno:24450/rno:24158/rno:171142/rno:64040/rno:291450/rno:170465	8
rno00410	beta-Alanine metabolism	6/353	35/13000	0.00847207692016817	65135/171142/64040/291450/307212/291394	Dpys/Ehhadh/Aldh9a1/Aldh7a1/Cndp1/Cndp2	rno:65135/rno:171142/rno:64040/rno:291450/rno:307212/rno:291394	6
rno04936	Alcoholic liver disease	13/353	161/13000	0.0102603509298052	85431/58919/246074/24172/24158/25747/25756/301059/78968/116719/64040/291450/309295	Nox4/Ccnd1/Scd/Adh1/Acadm/Ppara/Cpt1b/Myd88/Srebf1/Acacb/Aldh9a1/Aldh7a1/Ikbkg	rno:85431/rno:58919/rno:246074/rno:24172/rno:24158/rno:25747/rno:25756/rno:301059/rno:78968/rno:116719/rno:64040/rno:291450/rno:309295	13
rno00053	Ascorbate and aldarate metabolism	6/353	38/13000	0.0102603509298052	252899/64040/83808/286989/291450/25106	Miox/Aldh9a1/Ugt2b35/Ugt2b7/Aldh7a1/Rgn	rno:252899/rno:64040/rno:83808/rno:286989/rno:291450/rno:25106	6
rno05143	African trypanosomiasis	6/353	38/13000	0.0102603509298052	24440/301059/287167/360504/25632/24903	Hbb/Myd88/Hba-a3/Hba-a2/Hba-a1/Kng2	rno:24440/rno:301059/rno:287167/rno:360504/rno:25632/rno:24903	6
rno04640	Hematopoietic cell lineage	9/353	86/13000	0.0102603509298052	25084/25118/114517/25407/64678/294269/309621/309622/25145	Il4r/Itga1/Itga6/Cd59/Tfrc/RT1-Da/RT1-Ba/RT1-Bb/Cd24	rno:25084/rno:25118/rno:114517/rno:25407/rno:64678/rno:294269/rno:309621/rno:309622/rno:25145	9
rno04152	AMPK signaling pathway	12/353	148/13000	0.0129066193395688	58919/246074/362165/362282/24255/24482/25756/78968/25139/25634/116719/29412	Ccnd1/Scd/Creb3l1/Pck1/Cftr/Igf1/Cpt1b/Srebf1/Slc2a4/G6pc1/Acacb/Adra1a	rno:58919/rno:246074/rno:362165/rno:362282/rno:24255/rno:24482/rno:25756/rno:78968/rno:25139/rno:25634/rno:116719/rno:29412	12
rno04931	Insulin resistance	11/353	129/13000	0.0132287067771682	25351/362165/65192/362282/25747/25756/78968/25139/25634/116719/501560	Slc2a2/Creb3l1/Slc27a2/Pck1/Ppara/Cpt1b/Srebf1/Slc2a4/G6pc1/Acacb/Rps6ka3	rno:25351/rno:362165/rno:65192/rno:362282/rno:25747/rno:25756/rno:78968/rno:25139/rno:25634/rno:116719/rno:501560	11
rno00380	Tryptophan metabolism	7/353	58/13000	0.014998652706021	685750/24248/368066/24296/171142/64040/291450	Aldh8a1/Cat/Inmt/Cyp1a1/Ehhadh/Aldh9a1/Aldh7a1	rno:685750/rno:24248/rno:368066/rno:24296/rno:171142/rno:64040/rno:291450	7
rno00310	Lysine degradation	8/353	76/13000	0.014998652706021	100362634/315606/300723/300901/171142/64040/291450/170898	Kmt2d/Kmt2a/Hykk/Plod2/Ehhadh/Aldh9a1/Aldh7a1/Tmlhe	rno:100362634/rno:315606/rno:300723/rno:300901/rno:171142/rno:64040/rno:291450/rno:170898	8
rno00561	Glycerolipid metabolism	8/353	76/13000	0.014998652706021	252900/286921/296972/29254/25666/64040/24539/291450	Dgat2/Akr1b8/Akr1b10/Mgll/Dgkg/Aldh9a1/Lpl/Aldh7a1	rno:252900/rno:286921/rno:296972/rno:29254/rno:25666/rno:64040/rno:24539/rno:291450	8
rno00340	Histidine metabolism	5/353	30/13000	0.0161964509518811	79251/64040/291450/307212/291394	Aspa/Aldh9a1/Aldh7a1/Cndp1/Cndp2	rno:79251/rno:64040/rno:291450/rno:307212/rno:291394	5
rno04961	Endocrine and other factor-regulated calcium reabsorption	7/353	62/13000	0.0182575621081885	24523/24594/83839/29715/54241/29600/25650	Klk1/Klk1b3/Calb1/Slc8a1/Cltc/Atp2b4/Atp1b1	rno:24523/rno:24594/rno:83839/rno:29715/rno:54241/rno:29600/rno:25650	7
rno04920	Adipocytokine signaling pathway	8/353	80/13000	0.0182575621081885	362282/25747/25756/25139/25634/116719/25288/309295	Pck1/Ppara/Cpt1b/Slc2a4/G6pc1/Acacb/Acsl1/Ikbkg	rno:362282/rno:25747/rno:25756/rno:25139/rno:25634/rno:116719/rno:25288/rno:309295	8
rno04714	Thermogenesis	23/353	437/13000	0.0231925971954991	293991/362165/245958/29254/245965/25756/301011/192241/81822/305509/25288/29445/102553246/501560/26194/26196/26197/26204/26200/26201/26202/26203/26192	Ndufb8/Creb3l1/Atp5f1e/Mgll/Atp5f1d/Cpt1b/Uqcrc1/Atp5po/Actb/Adcy1/Acsl1/Cox4i1/LOC102553246/Rps6ka3/ND2/ATP8/ATP6/COX3/ND4L/ND4/ND5/ND6/CYTB	rno:293991/rno:362165/rno:245958/rno:29254/rno:245965/rno:25756/rno:301011/rno:192241/rno:81822/rno:305509/rno:25288/rno:29445/rno:689271/rno:501560/rno:26194/rno:26196/rno:26197/rno:26204/rno:26200/rno:26201/rno:26202/rno:26203/rno:26192	23
rno04142	Lysosome	11/353	145/13000	0.0231925971954991	25151/60575/296370/296981/63865/25425/54241/64529/25328/307429/25524	Igf2r/Napsa/Ctsa/Atp6v0a4/Lgmn/Ctsh/Cltc/Ctsb/Lamp1/Dmxl1/Psap	rno:25151/rno:60575/rno:296370/rno:296981/rno:63865/rno:25425/rno:54241/rno:64529/rno:25328/rno:307429/rno:25524	11
rno05208	Chemical carcinogenesis - reactive oxygen species	23/353	440/13000	0.0231925971954991	85431/293991/25313/24248/245958/24516/314322/245965/24296/301011/192241/25315/29445/309295/26194/26196/26197/26204/26200/26201/26202/26203/26192	Nox4/Ndufb8/Egf/Cat/Atp5f1e/Jun/Fos/Atp5f1d/Cyp1a1/Uqcrc1/Atp5po/Ephx1/Cox4i1/Ikbkg/ND2/ATP8/ATP6/COX3/ND4L/ND4/ND5/ND6/CYTB	rno:85431/rno:293991/rno:25313/rno:24248/rno:245958/rno:24516/rno:314322/rno:245965/rno:24296/rno:301011/rno:192241/rno:25315/rno:29445/rno:309295/rno:26194/rno:26196/rno:26197/rno:26204/rno:26200/rno:26201/rno:26202/rno:26203/rno:26192	23
rno00190	Oxidative phosphorylation	19/353	337/13000	0.0231925971954991	293991/245958/296981/25309/297566/245965/301011/192241/29445/102553246/26194/26196/26197/26204/26200/26201/26202/26203/26192	Ndufb8/Atp5f1e/Atp6v0a4/Cycs/Atp6v1e1/Atp5f1d/Uqcrc1/Atp5po/Cox4i1/LOC102553246/ND2/ATP8/ATP6/COX3/ND4L/ND4/ND5/ND6/CYTB	rno:293991/rno:245958/rno:296981/rno:100363502/rno:297566/rno:245965/rno:301011/rno:192241/rno:29445/rno:689271/rno:26194/rno:26196/rno:26197/rno:26204/rno:26200/rno:26201/rno:26202/rno:26203/rno:26192	19
rno05215	Prostate cancer	11/353	147/13000	0.0231925971954991	58919/24426/25313/362165/81687/24482/79255/303828/25619/114851/309295	Ccnd1/Gstp1/Egf/Creb3l1/Mmp9/Igf1/Atf4/Etv5/Plau/Cdkn1a/Ikbkg	rno:58919/rno:24426/rno:25313/rno:362165/rno:81687/rno:24482/rno:79255/rno:303828/rno:25619/rno:114851/rno:309295	11
rno01212	Fatty acid metabolism	7/353	68/13000	0.0240713872453508	246074/24158/25541/25756/171142/25288/170465	Scd/Acadm/Scp2/Cpt1b/Ehhadh/Acsl1/Acaa2	rno:246074/rno:24158/rno:25541/rno:25756/rno:171142/rno:25288/rno:170465	7
rno00260	Glycine, serine and threonine metabolism	7/353	69/13000	0.0253061990241965	309312/245961/83784/114027/290551/291450/25748	Gldc/Dmgdh/Agxt2/Dao/Chdh/Aldh7a1/Alas2	rno:309312/rno:245961/rno:83784/rno:114027/rno:290551/rno:291450/rno:25748	7
rno04512	ECM-receptor interaction	8/353	89/13000	0.026745213461712	25118/686753/114517/313641/367313/25353/289486/290905	Itga1/Npnt/Itga6/Hspg2/Col6a3/Spp1/Fras1/Col4a1	rno:25118/rno:686753/rno:114517/rno:313641/rno:367313/rno:25353/rno:289486/rno:290905	8
rno05216	Thyroid cancer	6/353	53/13000	0.0269398447914708	58919/24577/291005/83502/114851/691155	Ccnd1/Myc/Gadd45g/Cdh1/Cdkn1a/Ccdc6	rno:58919/rno:24577/rno:291005/rno:83502/rno:114851/rno:691155	6
rno04610	Complement and coagulation cascades	8/353	90/13000	0.0269398447914708	117517/25584/25407/192262/24903/24617/304929/25619	C7/F3/Cd59/C1s/Kng2/Serpine1/F5/Plau	rno:117517/rno:25584/rno:25407/rno:192262/rno:24903/rno:24617/rno:304929/rno:25619	8
rno05144	Malaria	6/353	55/13000	0.0310682030839297	24440/25621/301059/287167/360504/25632	Hbb/Cd81/Myd88/Hba-a3/Hba-a2/Hba-a1	rno:24440/rno:25621/rno:301059/rno:287167/rno:360504/rno:25632	6
rno05207	Chemical carcinogenesis - receptor activation	16/353	278/13000	0.0321286972197236	25387/58919/25313/362165/24516/313615/314322/24577/79255/25747/24296/25315/83808/286989/305509/501560	Arrb1/Ccnd1/Egf/Creb3l1/Jun/Paqr7/Fos/Myc/Atf4/Ppara/Cyp1a1/Ephx1/Ugt2b35/Ugt2b7/Adcy1/Rps6ka3	rno:25387/rno:58919/rno:25313/rno:362165/rno:24516/rno:313615/rno:314322/rno:24577/rno:79255/rno:25747/rno:24296/rno:25315/rno:83808/rno:286989/rno:305509/rno:501560	16
rno05219	Bladder cancer	6/353	56/13000	0.0321286972197236	58919/25313/81687/24577/83502/114851	Ccnd1/Egf/Mmp9/Myc/Cdh1/Cdkn1a	rno:58919/rno:25313/rno:81687/rno:24577/rno:83502/rno:114851	6
rno02010	ABC transporters	6/353	57/13000	0.0341575451659879	24646/170913/24255/83687/361439/24811	Abcb1b/Abcb1a/Cftr/Defb1/Abcb10/Tap1	rno:24646/rno:170913/rno:24255/rno:83687/rno:361439/rno:24811	6
rno04115	p53 signaling pathway	9/353	117/13000	0.0349894411741297	58919/25309/24482/300514/24617/304798/24484/291005/114851	Ccnd1/Cycs/Igf1/Ei24/Serpine1/Mdm4/Igfbp3/Gadd45g/Cdkn1a	rno:58919/rno:100363502/rno:24482/rno:300514/rno:24617/rno:304798/rno:24484/rno:291005/rno:114851	9
rno05166	Human T-cell leukemia virus 1 infection	18/353	340/13000	0.0398098178036264	79426/58919/362165/24516/314322/24577/79255/29144/288671/305509/24330/360323/414784/294269/309621/309622/114851/309295	Zfp36/Ccnd1/Creb3l1/Jun/Fos/Myc/Atf4/Canx/Anapc5/Adcy1/Egr1/RT1-N2/RT1-T24-4/RT1-Da/RT1-Ba/RT1-Bb/Cdkn1a/Ikbkg	rno:79426/rno:58919/rno:362165/rno:24516/rno:314322/rno:24577/rno:79255/rno:29144/rno:288671/rno:305509/rno:24330/rno:360323/rno:414784/rno:294269/rno:309621/rno:309622/rno:114851/rno:309295	18
rno00980	Metabolism of xenobiotics by cytochrome P450	8/353	99/13000	0.0398098178036264	24426/24172/171445/26760/24296/25315/83808/286989	Gstp1/Adh1/Akr7a2/Akr7a3/Cyp1a1/Ephx1/Ugt2b35/Ugt2b7	rno:24426/rno:24172/rno:171445/rno:26760/rno:24296/rno:25315/rno:83808/rno:286989	8
rno05202	Transcriptional misregulation in cancer	15/353	265/13000	0.0413335406461061	81687/24253/25587/362733/24482/24577/315606/353227/63840/303828/304785/24484/25619/291005/114851	Mmp9/Cebpb/Id2/Etv1/Igf1/Myc/Kmt2a/Zbtb16/Per2/Etv5/Slc45a3/Igfbp3/Plau/Gadd45g/Cdkn1a	rno:81687/rno:24253/rno:25587/rno:362733/rno:24482/rno:24577/rno:315606/rno:353227/rno:63840/rno:303828/rno:304785/rno:24484/rno:25619/rno:291005/rno:114851	15
rno04918	Thyroid hormone synthesis	7/353	80/13000	0.0413335406461061	29216/362165/29440/79255/29144/25650/305509	Lrp2/Creb3l1/Slc26a4/Atf4/Canx/Atp1b1/Adcy1	rno:29216/rno:362165/rno:29440/rno:79255/rno:29144/rno:25650/rno:305509	7
rno04668	TNF signaling pathway	9/353	123/13000	0.0422083915278599	362165/81687/24253/24516/314322/79255/24508/89808/309295	Creb3l1/Mmp9/Cebpb/Jun/Fos/Atf4/Irf1/Cx3cl1/Ikbkg	rno:362165/rno:81687/rno:24253/rno:24516/rno:314322/rno:79255/rno:24508/rno:89808/rno:309295	9
rno00330	Arginine and proline metabolism	7/353	81/13000	0.0422083915278599	64313/24264/114027/64040/291450/307212/291394	Oat/Ckb/Dao/Aldh9a1/Aldh7a1/Cndp1/Cndp2	rno:64313/rno:24264/rno:114027/rno:64040/rno:291450/rno:307212/rno:291394	7
rno00480	Glutathione metabolism	8/353	104/13000	0.0469543475633797	361596/24426/29739/362368/113892/64570/116684/24377	Idh2/Gstp1/Gclm/Ggct/Nat8f3/Nat8/Oplah/G6pd	rno:361596/rno:24426/rno:29739/rno:362368/rno:113892/rno:64570/rno:116684/rno:24377	8
rno00650	Butanoate metabolism	4/353	29/13000	0.0469543475633797	246263/690163/24450/171142	Acsm2/Oxct1/Hmgcs2/Ehhadh	rno:246263/rno:690163/rno:24450/rno:171142	4
rno04068	FoxO signaling pathway	11/353	174/13000	0.0482579703013338	29517/58919/25313/24248/362282/58936/24482/25139/25634/291005/114851	Sgk1/Ccnd1/Egf/Cat/Pck1/Plk3/Igf1/Slc2a4/G6pc1/Gadd45g/Cdkn1a	rno:29517/rno:58919/rno:25313/rno:24248/rno:362282/rno:58936/rno:24482/rno:25139/rno:25634/rno:291005/rno:114851	11
rno05224	Breast cancer	11/353	174/13000	0.0482579703013338	58919/293649/25313/58868/24516/314322/24482/24577/303586/291005/114851	Ccnd1/Lrp5/Egf/Fzd1/Jun/Fos/Igf1/Myc/Wnt9b/Gadd45g/Cdkn1a	rno:58919/rno:293649/rno:25313/rno:58868/rno:24516/rno:314322/rno:24482/rno:24577/rno:303586/rno:291005/rno:114851	11
rno04612	Antigen processing and presentation	10/353	151/13000	0.0482739765584394	63865/29144/64529/25599/360323/414784/294269/309621/309622/24811	Lgmn/Canx/Ctsb/Cd74/RT1-N2/RT1-T24-4/RT1-Da/RT1-Ba/RT1-Bb/Tap1	rno:63865/rno:29144/rno:64529/rno:25599/rno:360323/rno:414784/rno:294269/rno:309621/rno:309622/rno:24811	10
rno05226	Gastric cancer	11/353	175/13000	0.0482739765584394	58919/293649/25313/24646/170913/58868/24577/303586/291005/83502/114851	Ccnd1/Lrp5/Egf/Abcb1b/Abcb1a/Fzd1/Myc/Wnt9b/Gadd45g/Cdh1/Cdkn1a	rno:58919/rno:293649/rno:25313/rno:24646/rno:170913/rno:58868/rno:24577/rno:303586/rno:291005/rno:83502/rno:114851	11
rno04210	Apoptosis	12/353	200/13000	0.0483666403741727	60430/25309/24516/314322/171081/79255/25425/81822/289257/64529/291005/309295	Mcl1/Cycs/Jun/Fos/Csf2rb/Atf4/Ctsh/Actb/Spta1/Ctsb/Gadd45g/Ikbkg	rno:60430/rno:100363502/rno:24516/rno:314322/rno:171081/rno:79255/rno:25425/rno:81822/rno:289257/rno:64529/rno:291005/rno:309295	12
rno00052	Galactose metabolism	5/353	47/13000	0.0483666403741727	286921/296972/103690059/25634/25058	Akr1b8/Akr1b10/LOC103690059/G6pc1/Hk1	rno:286921/rno:296972/rno:103690059/rno:25634/rno:25058	5
